# Supplementary material for: Persistence of alveolar fibroblast-derived ADAMTS4+ cells in a preclinical model of delayed pulmonary fibrosis resolution
Source: Nat Commun. 2026 May 8;17:4205. doi: 10.1038/s41467-026-72419-3 (PMC13156320; doi:10.1038/s41467-026-72419-3)
Supplement: Supplementary file 6 — Source Data [file 41467_2026_72419_MOESM6_ESM.xlsx]

## Sheet: Signatures
MYO	LIF
Timp1	Limch1
Tnc	Npnt
Fn1	Cdo1
Spp1	C7
Thbs1	Chst8
S100a4	St8sia4
Inhba	Gm32849
Ltbp2	Kcnk13
Ccl9	P2ry6
Bean1	Adap2
Krt76	Slc13a4
Klrb1a	Ctnnd2
Aurkb	Colgalt2
Tfap2a	Napepld
Lef1	Hsf4
Elfn1	mt-Co1
Edil3	C6
Il18rap	E2f3
Kif20a	Nckap5
Tmem26	Tmem150c
Baalc	Zfp185
Trpc6	AI504432
Ibsp	Morrbid
Gjb4	Cpm
Pbk	Malat1
Lrrc15	A230057D06Rik
Plk1	Ddo
Bub1	Fgd6
Tnn	Hopx
Cdh5	Tecrl
Tnfsf11	mt-Nd1
Ctla2a	Astn2
Il1b	Slc24a3
Sfn	Lrrc8d
Inava	mt-Nd2
Mdga1	Abhd17c
Ckap2l	Son
Diaph3	Tdp1
Acsl6	B4galt4
3300005D01Rik	Fabp3
S100a9	Adrb2
Cenpe	Znrf3
Igfbp2	Schip1
Bcat1	AI838599
Retnla	Cass4
Sncg	Lyn
Cdca3	Fmod
Tmeff1	Exoc3l4
Egfl7	Slc16a10
Nwd2	Gfod1
Cyyr1	Gan
Tk1	St6gal1
Flt1	Epha1
Il1rn	Tmsb10
Olr1	Sipa1l2
Fut9	Ppp1r3c
Tnfrsf10b	Mertk
Bcl6b	Chd7
Dmp1	Trp53inp1
Gcnt4	Frem1
Cdca8	Tbc1d1
Dusp4	Cnr1
Ctss	Chst15
Rrm2	Epas1
Crabp2	Pygm
Ccnb1	B130024G19Rik
Fhl3	D430042O09Rik
mt-Co1	Fam193b
Spc25	Gpsm2
Ccna2	Cdc42bpg
Mmp13	Wasf3
Serpinb2	Tbx5
Megf10	Rasgrp2
Thy1	Slc27a3
BC028528	Kcns3
Lama5	E130308A19Rik
Adam12	Ap3m1
Specc1	Sytl2
Tpx2	Rreb1
Rbfox1	Elmo1
Hmmr	Gria1
Cd36	Angpt2
Cd93	Ssh2
Adgrf5	Cdk8
Shc4	Prkg1
Cdc20	Prom1
Wnt10a	Mbnl1
Asns	Mapk14
Ncs1	S1pr3
Unc5b	Kif21a
Itgb3	Nuak1
C430002N11Rik	Vstm4
Fam78b	Cmip
Ank3	Cmbl
Bcl11a	Bmper
S100b	Dach1
Col24a1	Tcim
Prkar2b	Btbd3
S1pr1	Npc1
Slc15a3	Slc10a6
Mmp9	Zeb2
B4galnt1	Pard6g
Traf1	Ezr
Pcdh17	Atf6
Mmp10	Sptbn1
Gm42047	Alas1
Cenpa	Lncpint
Cldn5	Rtn1
Slfn2	Lxn
Lgals7	Dact3
Anxa8	Dab2ip
Ctxn1	Eepd1
Rftn1	Apoe
Tubb3	Nostrin
Birc5	Chst3
Bhlhe41	Zhx3
Mthfd2	Fam126b
Cd276	Cdc42ep3
Gm26759	Pcdhgc3
Fmnl3	Ccnt2
Tmtc2	Ell2
Entpd7	Tmem35a
H2-Ab1	Ivd
Cdk1	Steap3
Slpi	Serpina3c
Cks2	Kcna2
Col28a1	Ogn
Slc2a1	Stmn1
Mpp6	Amph
Anxa3	Sod3
Dgkh	Klhl24
Pde3a	Gask1b
Sphk1	Tcf4
Chl1	Gata5
Etv4	Pakap
Cck	Jup
Frzb	Exph5
Cxcl13	Klhdc8b
Samd5	Gnai1
Kcnn4	Arrb1
Uck2	Hip1
Cemip	Qk
Stc1	Ppp1r2
Cxcl9	Pde5a
Noct	Meis2
Ptprb	Esyt1
Bdnf	Tmco1
Mtss2	Mtch2
Gm20721	mt-Nd5
Smc2	Tagln2
Pdgfc	Slc1a5
mt-Atp6	Mkln1
Cpe	Mmd
Hmgcr	Ccdc82
Hba-a1	Rnasel
Il2rg	Antxr2
Sema3a	Phactr1
Zswim6	Gtf3c1
Trib2	Baz2b
B2m	Pros1
Serinc2	Colec12
Lhfpl2	Grk5
Adamts12	Ssr1
mt-Cytb	Fam189a2
Jag1	Afap1
Slc25a37	Gm49708
Fkbp11	Utrn
Ahr	Tcea3
Ammecr1	Lipa
Hsp90ab1	Plcxd3
Dbn1	Dmpk
S100a6	Vegfa
mt-Co3	Fblim1
Aldh1a3	C2
H3f3b	Ppp4r4
Pclaf	Nrp1
Zfp469	Sept11
Il34	Mtmr10
Adcy7	Iscu
Gm10800	Lamc1
Thbs4	Fads3
Inf2	Hoxa5
Ube2c	Ccdc141
Sh3kbp1	Ism1
Actg1	Clic4
Prc1	Picalm
Acvr1	Nol3
Malt1	Synm
Areg	Gpc3
Tmem132a	Tst
Ubash3b	Adgrl3
Mgp	Cryab
Myl6	Lrp1
Flnb	Xpr1
Ankmy1	Epha3
Uchl1	Efnb1
Stmn2	Pik3r1
Sgk1	Plpp1
Furin	F2r
Bgn	Pfkfb3
Chsy3	Gng11
Elk3	Rev3l
P3h1	Tnfaip2
Tgif1	Ube2e3
Tpbg	Tnfsf13b
mt-Nd4	Xist
Ptn	Prrc2b
Tmsb4x	Maml3
Cxcl10	Ppp1r12b
Cenpf	Rin2
Slc4a7	Arhgap35
Lyz2	Ext1
Chn1	Ankrd44
AA467197	Enpp5
Dzip1l	Nap1l1
Sema7a	Cox8b
Pan3	Colq
B4galt5	Nbeal1
C1qtnf6	Lox
Mapk6	Rnf150
Meox1	Fat3
Calm1	Lamb1
Actg2	Adamts9
Rai14	Snhg11
Nrg1	Casc4
Kif26b	Cox6b2
Smc4	AC149090.1
Calcrl	Ptar1
Pdgfb	Serpina3n
Csmd1	Tmem204
Itgb1	Cacnb2
Nrcam	Dtna
Hbb-bs	Hmcn1
Baz1a	Plxnd1
Cdkn2a	Gdf10
Ivns1abp	Twsg1
Enc1	Fmo2
Mast4	Mmp3
Cdkn2b	Gucy1a1
Gjb3	Hist1h2bc
Adam10	Luc7l2
Cd248	Ccbe1
Rcan1	Lrat
Gm14636	Fam210b
Runx2	Thbd
Hmga2	Raver2
Enpp1	Bche
Wdr1	Itpr1
Cdk14	Slc22a3
Fat3	Tsc22d3
Ass1	Abca1
Itga1	Scarf2
Crip1	B4galt1
Fbn2	Gm26917
Cdh11	Gas6
mt-Nd3	Arap2
Ddit4	Heg1
Hsp90aa1	Ptk7
Kctd12	Scp2
Schip1	Fbxo30
Prpf38b	Lnpk
Hsp90b1	Isoc1
Ywhag	Cdkn2c
Prkg2	Arvcf
Hnrnpa0	Lifr
Plaur	Agpat5
Fndc3b	Tmem100
Atp1a1	Fgfr4
Megf11	Cped1
Pdlim1	Scn7a
Rnf149	Agap1
Glipr1	Ttc14
Golga4	Igf2r
Igfbp7	Adrb3
Csrnp1	Myo10
Lipg	Arhgap21
Trps1	Fermt2
Acsl4	Pkig
Syn3	Acadsb
Actr3	Amotl2
Skil	Cnn2
Rnf19b	Ppp1r3a
Tcf4	Tnik
Hp	Etv1
Raph1	Mtus1
Mmd	Chrdl1
Ext1	Mprip
Actn4	Gpam
Dusp5	Mat2a
Dclk1	Hoxa7
Hist1h2bc	Adm
Pappa	Ago1
Slc39a14	Prelp
Cdkn1a	Mir100hg
Sox9	Sh3bgrl
Nktr	Rbpms
Fosl2	Abcd2
Cd74	Clmp
Malat1	Ednra
Tnfrsf11b	Fgf7
Cilp	Myo1d
Fscn1	Unc5c
Bmper	Gpm6b
Pdlim4	Reps2
Col7a1	Fam49a
Hspa8	Ccn2
Spry2	Il6ra
Xist	Prdx6
Pnisr	Nktr
Nr4a3	Gja5
Ppp3ca	Adgrg6
Marcks	Tmcc3
Has2	Snai2
P4ha3	Eif4ebp1
Tead1	Fam171a1
Il1rl1	Sc5d
Ank	Frmd4b
Iigp1	Serinc3
Mmp2	Aopep
Dpy19l1	S100a1
Eln	Apoc1
Dot1l	Dapk1
Hspa5	Slc1a4
Ptma	Angptl4
Anxa2	Akap12
Nfkb1	Chpt1
Plk2	Dpysl2
Khdrbs3	Ctdspl
Mt2	Fkbp9
Phldb2	Pakap-1
Ecscr	Ralgps2
Il11	Robo2
Ulk4	Egflam
Ak1	H6pd
Plvap	Atp1a2
Myadm	Nedd9
Ap3m1	Neo1
Tnfaip3	Mef2a
Myo10	Dpep1
Cspg4	Mrc2
Fat1	Cacna2d1
Vim	Syn2
Prss23	Pdzd2
Hnrnpa2b1	Rras2
Slit2	Dpysl3
Adam19	Ogt
Nr4a1	Tmem38b
Mfap4	Slc6a6
Slc6a6	Sgms1
Nes	Map3k20
Lrrfip1	Pla2r1
Lgals1	Nr2f2
Col16a1	Tln1
AI506816	Nox4
Zfp36l1	Spint2
Cemip2	A330076H08Rik
Bmp1	Csrp1
Dusp6	Kank3
Atrx	Adamts15
Pxdn	Pnisr
Ace	Rad50
Enah	Fgfr3
Npr3	Gria3
Serpinh1	Mtss1
Kdm6b	Ifngr1
Sulf1	Ablim3
Tes	Gm13889
Actb	Mical3
Igfbp5	Cblb
Lmna	Marcks
Rgs16	Gsta3
Cotl1	Sox4
Map4k4	Pcolce2
Kcnq1ot1	Tsc22d1
Pam	Cited2
Egr3	Plscr2
Loxl2	Tcf21
Fzd1	Smim4
Ncam1	Vps13c
Mical2	Gfra2
Penk	Inmt
Ccdc88a	Rasl12
mt-Nd6	Plxdc2
Slc7a2	Mbnl2
Sept9	Mast4
Fxyd5	Adamts10
Pcdh7	Gpx3
Plod2	Nisch
Sfrp1	Sh3bp5
Il6	Rem1
Bpgm	Cald1
Col15a1	Dennd4a
AY036118	Cers6
Ccl7	Hadh
Msn	Stard13
Ccn4	Plin2
Macf1	Slc7a10
Nudt4	Tbx2
Dkk2	Tmem119
Dnm3os	Fhod1
Calr	Gas1
Saa3	Mapt
Igf1	Meox2
Fstl1	Vcam1
Col4a1	Zyx
Ckap4	Nexn
Lox	Raph1
Ptprn	Kif1b
Tcim	Socs2
Cdk6	Mme
Abhd2	Hgf
Sox4	Adra1a
Gja1	Palld
Atp2b1	Nav2
Sdc1	Fam13a
Ccdc152	Vgll3
Cxcl2	Mettl7a1
Lif	Lclat1
Pmepa1	Dipk2a
Ccnd1	Upk1b
Slc39a1	Lrp4
Mmp14	Gm14964
Hbegf	Kitl
Basp1	Slc43a3
Iqgap1	Lims1
Fbn1	Sort1
Ier3	Selenbp1
Odc1	Emp2
Ppic	Adamtsl2
Col8a1	Vcl
Junb	Rap2a
Gpc1	Prkg2
Thbs2	Spon1
Vegfa	Mfap4
Hspb1	Shroom3
Col6a3	Enpep
Sparc	Peak1
Actn1	Mir99ahg
Col5a3	Lpgat1
Nr4a2	Pdgfra
Lpl	Lbh
Ctsc	Cp
Col1a2	Vipr2
Tnfaip2	Ncald
Des	Maf
Cxcl1	Bmp3
Cd44	Fn1
Col12a1	Tns1
Crlf1	Dock4
Tpm1	Aldh1a1
Ereg	Slc36a2
Vcan	Specc1l
Zfp36	Scn3a
Piezo2	Nebl
Mt1	Gyg
Rgs2	Wnt2
Pdgfa	Nt5dc2
Col5a1	Myh10
Itga5	Ces1d
Ccl2	Hsd11b1
Ccdc80	Tacc1
Postn	Neat1
Bhlhe40	1810010H24Rik
Runx1	Sept4
Cthrc1	Mylk
Tsix	Car2
Tgfb1	Ccn5
Slco2a1	Slit2
Col4a2	Angpt1
Errfi1	Col13a1
Cald1	Vegfd
Dusp1	Tns3
Col3a1	Nrp2
Egr1	Prex2
Btg2	Rapgef5
Fos	Mamdc2
Tagln	Hivep3
Vmp1	Serpine2
Acta2	Macf1
Neat1	Cxcl14
Ccn2	Cacna1d
Grem1	Ptprd
Col1a1	Trf
Ptgs2	Scube2
Fst	Alcam

## Sheet: Fig 2d_Integrative DEGs
p_val	avg_log2FC	pct.1	pct.2	p_val_adj	cluster	gene
1.82911e-221	607.797	0.702	0.583	3.34178e-217	AF1	Hspb1
2.04811e-08	515.491	0.433	0.412	0.000374189	AF1	Resf1
4.75899e-20	434.7	0.58	0.563	8.69468e-16	AF1	Cryab
1.6802e-143	379.826	0.907	0.956	3.06973e-139	AF1	Ubb
5.05194e-20	291.874	0.742	0.774	9.22989e-16	AF1	Ifi27l2a
0	265.905	0.956	0.988	0	AF1	Eef1a1
2.03766e-131	209.64	0.168	0.257	3.7228e-127	AF1	Mt2
1.39954e-157	199.433	0.581	0.685	2.55697e-153	AF1	Tceal9
1.72548e-46	195.559	0.327	0.388	3.15244e-42	AF1	Ddit3
4.63968e-237	185.566	0.918	0.878	8.47669e-233	AF1	Mfap4
5.122e-191	177.901	0.33	0.463	9.35789e-187	AF1	Cdkn1a
0	164.916	0.971	0.993	0	AF1	Tpt1
1.65494e-87	156.26	0.973	0.99	3.02357e-83	AF1	Bgn
6.39791e-216	149.047	0.953	0.931	1.1689e-211	AF1	Fmo2
6.8022e-126	147.604	0.889	0.938	1.24276e-121	AF1	Hspa5
2.52317e-146	127.406	0.397	0.3	4.60983e-142	AF1	Mmp3
0	124.521	0.984	0.939	0	AF1	Macf1
3.16343e-204	121.632	0.749	0.835	5.77958e-200	AF1	Gas5
1.11319e-96	116.814	0.405	0.505	2.03379e-92	AF1	Hspa1b
0	111.536	0.888	0.633	0	AF1	Npnt
0	104.323	0.961	0.907	0	AF1	Inmt
9.07603e-98	104.323	0.859	0.903	1.65819e-93	AF1	Ubc
6.0598e-307	102.88	0.789	0.9	1.10712e-302	AF1	Jun
6.00095e-80	99.9915	0.258	0.187	1.09637e-75	AF1	Adm
0	98.4793	0.953	0.724	0	AF1	Limch1
0	95.667	0.698	0.546	0	AF1	G0s2
4.55724e-240	86.9847	0.868	0.931	8.32608e-236	AF1	Junb
8.25279e-88	85.5668	0.926	0.963	1.50779e-83	AF1	H3f3b
2.84858e-10	78.3547	0.646	0.627	5.20436e-06	AF1	Serpina3n
8.05253e-60	78.3545	0.852	0.905	1.4712e-55	AF1	Pmepa1
1.41996e-304	76.4574	0.887	0.851	2.59427e-300	AF1	Pcolce2
8.89961e-270	73.8429	0.623	0.476	1.62596e-265	AF1	Gm13889
6.09059e-101	68.7077	0.523	0.615	1.11275e-96	AF1	Esd
3.09659e-61	68.2558	0.479	0.547	5.65747e-57	AF1	Pkm
1.3694e-214	65.3704	0.929	0.968	2.50189e-210	AF1	Eif1
1.21107e-34	65.3704	0.261	0.312	2.21263e-30	AF1	Gclm
2.3304e-26	61.0423	0.858	0.902	4.25765e-22	AF1	Ptms
1.3499e-28	60.9976	0.395	0.444	2.46627e-24	AF1	Pgam1
1.01915e-55	59.5996	0.269	0.339	1.86199e-51	AF1	Lgals3
8.28012e-09	59.5996	0.799	0.82	0.000151278	AF1	Dpt
8.58805e-174	59.59	0.409	0.534	1.56904e-169	AF1	Klf2
1.62876e-68	59.0391	0.236	0.307	2.97574e-64	AF1	Bex3
0	56.7138	0.792	0.889	0	AF1	Igfbp6
6.17218e-297	55.2716	0.825	0.908	1.12766e-292	AF1	Ctsl
6.92198e-78	55.2413	0.842	0.909	1.26465e-73	AF1	Chchd2
1.1062e-203	53.8289	0.797	0.863	2.02103e-199	AF1	Cebpd
1.01888e-44	53.5446	0.202	0.256	1.86149e-40	AF1	Sdf2l1
0	52.4425	0.756	0.602	0	AF1	Aldh1a1
6.63564e-32	52.3154	0.756	0.786	1.21233e-27	AF1	Ube2d3
1.54099e-111	51.3862	0.191	0.279	2.81539e-107	AF1	Cxcl1
6.17154e-41	48.101	0.58	0.646	1.12754e-36	AF1	Atp6v1g1
3.50232e-32	48.0319	0.397	0.346	6.39874e-28	AF1	Tnfaip2
1.74619e-12	47.8542	0.344	0.372	3.19028e-08	AF1	Hes1
2.24216e-10	46.6154	0.281	0.256	4.09643e-06	AF1	Hist1h1c
9.53114e-161	46.6145	0.704	0.796	1.74134e-156	AF1	Pdia6
7.85986e-290	44.7207	0.808	0.895	1.436e-285	AF1	Egr1
3.75232e-66	42.2872	0.845	0.869	6.85548e-62	AF1	Lars2
5.34271e-48	42.1673	0.376	0.317	9.76114e-44	AF1	Stbd1
1.89643e-87	41.1094	0.726	0.808	3.46478e-83	AF1	Selenok
9.13625e-16	40.8445	0.664	0.645	1.66919e-11	AF1	Rhob
2.21619e-299	40.1535	0.769	0.677	4.04899e-295	AF1	Mettl7a1
6.00645e-19	39.4019	0.903	0.95	1.09738e-14	AF1	Ifitm2
0	39.3343	0.652	0.333	0	AF1	C7
9.86641e-14	38.8506	0.333	0.363	1.80259e-09	AF1	Txnrd1
1.9768e-80	37.9641	0.356	0.442	3.61162e-76	AF1	Dnajb1
8.91046e-06	37.9591	0.599	0.59	0.162794	AF1	Lgmn
1.25854e-50	37.9453	0.955	0.95	2.29936e-46	AF1	Sptbn1
2.32759e-125	37.7111	0.598	0.683	4.2525e-121	AF1	Sat1
3.44178e-81	37.5057	0.591	0.668	6.28813e-77	AF1	Nr4a1
1.78202e-73	37.3607	0.708	0.767	3.25574e-69	AF1	Eif4g2
5.2314e-06	37.0489	0.542	0.572	0.0955777	AF1	Coq10b
1.75463e-174	36.5165	0.71	0.81	3.20571e-170	AF1	Sec61g
0	36.5165	0.143	0.445	0	AF1	Apod
4.15566e-200	36.5164	0.797	0.868	7.59239e-196	AF1	Fos
3.88144e-156	36.4628	0.716	0.642	7.09139e-152	AF1	Myh10
1.45538e-35	36.4007	0.793	0.856	2.65898e-31	AF1	Rabac1
1.12142e-34	35.5846	0.267	0.316	2.04883e-30	AF1	Elof1
0	35.0738	0.504	0.3	0	AF1	Trf
3.25165e-202	33.6048	0.421	0.3	5.94076e-198	AF1	Plin2
1.06523e-31	33.1762	0.578	0.635	1.94618e-27	AF1	Uqcrq
1.10518e-200	32.6294	0.431	0.555	2.01917e-196	AF1	2410006H16Rik
1.61764e-63	32.1868	0.436	0.506	2.95543e-59	AF1	Herpud1
1.00223e-24	32.1621	0.733	0.703	1.83108e-20	AF1	Ccn1
4.83524e-23	32.1171	0.234	0.272	8.83399e-19	AF1	Gbp2
0.000112908	31.7582	0.286	0.305	1	AF1	Wdr61
1.33171e-28	30.9289	0.848	0.878	2.43303e-24	AF1	Btg2
0	30.7719	0.769	0.663	0	AF1	Hsd11b1
2.91525e-06	30.7455	0.855	0.861	0.0532617	AF1	Hnrnpa2b1
0	30.736	0.6	0.416	0	AF1	Alcam
7.35481e-152	30.7072	0.723	0.812	1.34372e-147	AF1	Arf4
1.88893e-20	30.6431	0.654	0.711	3.45108e-16	AF1	Mgst1
1.26922e-19	30.4637	0.559	0.515	2.31886e-15	AF1	AC149090.1
4.77648e-138	30.3268	0.82	0.765	8.72663e-134	AF1	Pdgfra
4.45196e-158	30.0568	0.853	0.922	8.13374e-154	AF1	H3f3a
9.94191e-11	29.5643	0.446	0.47	1.81639e-06	AF1	Rbbp6
1.41386e-135	29.2481	0.665	0.759	2.58312e-131	AF1	Serpinb6a
0	29.1417	0.599	0.44	0	AF1	Mir99ahg
7.93252e-70	29.0936	0.535	0.608	1.44927e-65	AF1	Cstb
9.63429e-27	28.8078	0.42	0.376	1.76019e-22	AF1	Vegfa
0.00909834	28.7942	0.271	0.26	1	AF1	Samhd1
2.44073e-259	28.6486	0.652	0.763	4.45922e-255	AF1	Mtch1
2.62208e-71	28.2444	0.692	0.773	4.79055e-67	AF1	Mrfap1
1.38996e-23	27.8889	0.293	0.347	2.53946e-19	AF1	Ildr2
7.43089e-22	27.8603	0.524	0.493	1.35762e-17	AF1	Txnip
9.16062e-185	27.5803	0.382	0.263	1.67364e-180	AF1	Fam13a
1.9475e-06	27.5241	0.273	0.293	0.0355809	AF1	Topors
5.0855e-290	26.909	0.232	0.376	9.2912e-286	AF1	Tnfrsf12a
4.05087e-142	26.4193	0.714	0.658	7.40094e-138	AF1	Mat2a
0	26.4166	0.537	0.332	0	AF1	Ces1d
2.00324e-05	26.2847	0.569	0.582	0.365993	AF1	Gadd45b
9.16781e-30	26.2713	0.263	0.309	1.67496e-25	AF1	Bmyc
3.16684e-210	26.2294	0.598	0.711	5.78582e-206	AF1	Ecm1
1.68139e-07	26.1458	0.327	0.35	0.0030719	AF1	Nup98
1.43301e-216	25.8948	0.738	0.653	2.61811e-212	AF1	Rbpms
0.00109316	25.7299	0.595	0.539	1	AF1	Lrat
6.4878e-11	25.4408	0.786	0.808	1.18532e-06	AF1	Tgfbr2
5.51198e-138	24.9749	0.796	0.876	1.00704e-133	AF1	Pdia3
1.64931e-12	24.9748	0.621	0.662	3.01328e-08	AF1	Eif3c
3.58459e-166	24.9617	0.774	0.865	6.54905e-162	AF1	Gabarap
1.33244e-161	24.9531	0.793	0.869	2.43436e-157	AF1	Dynll1
0	24.8678	0.842	0.699	0	AF1	Tns1
3.54662e-10	24.8199	0.55	0.584	6.47967e-06	AF1	Rnh1
8.13915e-16	24.7918	0.388	0.421	1.48702e-11	AF1	Jmjd1c
8.26811e-46	24.6243	0.728	0.712	1.51058e-41	AF1	Ppp1r2
2.06463e-15	24.4346	0.4	0.368	3.77207e-11	AF1	Khdrbs3
1.72483e-17	24.3223	0.28	0.316	3.15126e-13	AF1	Eci2
3.83887e-37	23.9045	0.464	0.417	7.01362e-33	AF1	S100a1
0.000111798	23.7541	0.791	0.808	1	AF1	Pmp22
2.69998e-18	23.5419	0.312	0.278	4.93286e-14	AF1	Rasl11a
1.70969e-26	23.5308	0.422	0.378	3.12359e-22	AF1	Trim35
2.27708e-107	23.5304	0.69	0.776	4.16023e-103	AF1	Krtcap2
0.00792097	22.8497	0.441	0.44	1	AF1	Ddt
5.78577e-14	22.6974	0.246	0.277	1.05706e-09	AF1	Pja1
5.95998e-30	22.6417	0.395	0.446	1.08889e-25	AF1	Fosl2
0	22.4668	0.923	0.851	0	AF1	Fhl1
0	22.0886	0.607	0.32	0	AF1	Cdo1
2.52078e-112	22.0862	0.515	0.598	4.60547e-108	AF1	Pnp
2.27319e-28	21.7896	0.421	0.47	4.15312e-24	AF1	Taldo1
4.89239e-13	21.6469	0.932	0.945	8.9384e-09	AF1	Tmem176a
4.35006e-18	21.6433	0.318	0.357	7.94756e-14	AF1	Rad21
2.78579e-99	20.8298	0.464	0.559	5.08964e-95	AF1	Hspa1a
9.18276e-27	20.6372	0.419	0.372	1.67769e-22	AF1	Plac8
0	20.6206	0.865	0.774	0	AF1	Cp
2.29709e-18	20.5248	0.247	0.282	4.19679e-14	AF1	Gstp1
4.99652e-26	20.5237	0.252	0.301	9.12864e-22	AF1	Maff
1.04639e-92	20.4053	0.469	0.544	1.91175e-88	AF1	Brd2
7.37541e-200	20.1694	0.645	0.758	1.34749e-195	AF1	Cox7a2l
1.27328e-56	20.1297	0.327	0.265	2.32629e-52	AF1	Gm26917
9.3527e-07	19.775	0.277	0.297	0.0170874	AF1	Arhgef2
4.54494e-40	19.3585	0.398	0.455	8.30361e-36	AF1	Psmd11
9.6386e-65	19.3178	0.596	0.546	1.76097e-60	AF1	Acadsb
3.61715e-61	19.2533	0.56	0.633	6.60853e-57	AF1	Snu13
1.13724e-06	19.2124	0.683	0.696	0.0207773	AF1	Sf3b1
1.47875e-64	19.2036	0.638	0.704	2.70168e-60	AF1	Eif2s2
5.33044e-272	18.9332	0.734	0.653	9.73871e-268	AF1	Tacc1
9.82431e-63	18.7361	0.622	0.56	1.7949e-58	AF1	Dnajb4
1.04298e-21	18.3824	0.662	0.692	1.90552e-17	AF1	Lama4
9.77816e-33	18.1917	0.286	0.334	1.78647e-28	AF1	Gnl3
0	18.0749	0.707	0.492	0	AF1	Dock4
2.98564e-05	17.7642	0.471	0.491	0.545477	AF1	Atf5
3.6561e-68	17.7602	0.787	0.749	6.6797e-64	AF1	Luc7l2
4.76294e-07	17.735	0.408	0.432	0.00870189	AF1	Higd1a
2.53088e-62	17.7206	0.5	0.438	4.62391e-58	AF1	Eif4ebp1
7.41737e-110	17.6115	0.591	0.686	1.35515e-105	AF1	Dynlrb1
8.11157e-223	17.5431	0.427	0.292	1.48198e-218	AF1	Hgf
8.99247e-42	17.4905	0.357	0.301	1.64292e-37	AF1	Efnb1
6.25677e-136	17.305	0.488	0.583	1.14311e-131	AF1	Atf4
1.85024e-09	17.2426	0.546	0.578	3.38038e-05	AF1	Tgoln1
2.78047e-08	17.1279	0.274	0.251	0.000507992	AF1	Ptges
8.73212e-28	17.0677	0.531	0.581	1.59536e-23	AF1	Ppig
3.33301e-06	16.8444	0.58	0.603	0.060894	AF1	Gsk3b
0	16.6085	0.603	0.35	0	AF1	Bmp3
1.20917e-80	16.2361	0.691	0.767	2.20915e-76	AF1	Dbi
2.14293e-12	16.2148	0.832	0.842	3.91514e-08	AF1	Colec12
1.04435e-10	16.1907	0.824	0.846	1.90804e-06	AF1	Aldh2
5.28417e-215	16.0153	0.406	0.276	9.65419e-211	AF1	Adamts15
5.10267e-29	15.8806	0.764	0.825	9.32257e-25	AF1	Gpx4
7.28876e-110	15.876	0.25	0.339	1.33166e-105	AF1	Cyp7b1
3.92784e-16	15.8449	0.375	0.411	7.17617e-12	AF1	Alkbh5
3.88727e-08	15.836	0.639	0.675	0.000710203	AF1	Ifi27
4.15914e-83	15.3279	0.576	0.654	7.59875e-79	AF1	H2afz
1.54346e-14	15.0349	0.42	0.451	2.8199e-10	AF1	Dusp11
1.345e-19	14.9997	0.289	0.326	2.45731e-15	AF1	Slc35b1
1.94102e-13	14.8727	0.429	0.462	3.54624e-09	AF1	H13
2.32464e-45	14.8255	0.555	0.514	4.24712e-41	AF1	Cox17
3.20844e-255	14.7656	0.301	0.439	5.86181e-251	AF1	Ccnd2
1.24848e-27	14.7303	0.625	0.685	2.28098e-23	AF1	Spcs2
2.97919e-188	14.7269	0.725	0.63	5.44298e-184	AF1	Slc43a3
1.21242e-26	14.7092	0.351	0.398	2.2151e-22	AF1	Sap18
2.02107e-30	14.6591	0.58	0.639	3.69249e-26	AF1	Psmb6
2.68486e-09	14.4437	0.332	0.358	4.90524e-05	AF1	Esf1
1.99284e-58	14.3482	0.555	0.624	3.64092e-54	AF1	Adamts2
4.47564e-103	14.2184	0.792	0.86	8.17699e-99	AF1	Rhoa
4.75009e-11	14.1938	0.345	0.377	8.67841e-07	AF1	Arl5b
0	13.9905	0.499	0.661	0	AF1	Ybx3
2.31759e-09	13.9859	0.454	0.43	4.23424e-05	AF1	Nrip1
2.66178e-92	13.8214	0.733	0.819	4.86308e-88	AF1	Gng5
2.95821e-11	13.767	0.255	0.232	5.40464e-07	AF1	Cwc25
8.2188e-256	13.6936	0.327	0.464	1.50158e-251	AF1	Cyth3
2.04418e-12	13.6641	0.248	0.278	3.73471e-08	AF1	Nolc1
0	13.6128	0.737	0.624	0	AF1	Ppp1r14a
1.06333e-29	13.5496	0.313	0.266	1.9427e-25	AF1	Dab2
0	13.5436	0.306	0.14	0	AF1	Syn2
6.0322e-33	13.4744	0.293	0.343	1.10208e-28	AF1	Ift27
8.53635e-19	13.4334	0.433	0.474	1.55959e-14	AF1	Tubb4b
6.76932e-32	13.3885	0.538	0.593	1.23675e-27	AF1	Ift20
2.49838e-30	13.319	0.8	0.809	4.56454e-26	AF1	Clic4
1.75342e-48	13.25	0.335	0.271	3.20349e-44	AF1	Enah
1.68109e-18	13.2431	0.875	0.864	3.07136e-14	AF1	Son
4.58418e-28	13.2262	0.685	0.747	8.3753e-24	AF1	Swi5
1.3014e-80	13.2215	0.781	0.728	2.37765e-76	AF1	Scn7a
0	12.9298	0.612	0.468	0	AF1	Angpt1
2.10782e-05	12.7103	0.343	0.324	0.385099	AF1	1810026B05Rik
1.94387e-19	12.4603	0.356	0.396	3.55146e-15	AF1	Atp6v1e1
2.08885e-20	12.4506	0.281	0.319	3.81633e-16	AF1	Tob2
0	12.4426	0.744	0.878	0	AF1	Aebp1
1.28334e-108	12.4011	0.479	0.379	2.34466e-104	AF1	Tsix
0.00772063	12.3957	0.286	0.297	1	AF1	Usp16
7.91724e-07	12.3744	0.43	0.459	0.0144648	AF1	BC031181
5.24416e-107	12.2234	0.519	0.613	9.58108e-103	AF1	Tuba1b
2.35567e-06	12.183	0.479	0.456	0.043038	AF1	Icam1
0	11.9857	0.576	0.709	0	AF1	Pltp
0	11.9537	0.805	0.681	0	AF1	Sept4
0	11.9154	0.415	0.601	0	AF1	Plat
9.18713e-87	11.9129	0.742	0.819	1.67849e-82	AF1	Tmem59
1.9121e-77	11.9019	0.304	0.381	3.49341e-73	AF1	Snhg1
0	11.7972	0.633	0.785	0	AF1	Cygb
1.51549e-81	11.7927	0.645	0.727	2.76881e-77	AF1	Tle5
1.6969e-30	11.7672	0.292	0.249	3.10023e-26	AF1	Kcne4
9.22425e-206	11.6634	0.674	0.581	1.68527e-201	AF1	Selenbp1
0.00308731	11.6334	0.272	0.284	1	AF1	Ep400
2.15256e-142	11.5794	0.489	0.385	3.93272e-138	AF1	Mme
5.53941e-70	11.5662	0.499	0.577	1.01205e-65	AF1	Ubxn1
0.00299298	11.5632	0.694	0.715	1	AF1	Ywhab
2.99844e-24	11.5534	0.323	0.366	5.47815e-20	AF1	Arpc5l
6.62009e-08	11.4132	0.293	0.317	0.00120949	AF1	Ei24
1.2643e-295	11.3952	0.585	0.437	2.30987e-291	AF1	Adamts10
9.09779e-45	11.2783	0.627	0.596	1.66217e-40	AF1	Chpt1
1.76122e-173	11.2753	0.551	0.452	3.21774e-169	AF1	Hadh
6.11543e-09	11.2537	0.338	0.314	0.000111729	AF1	Mdm4
0	11.2241	0.412	0.13	0	AF1	Scube2
0	11.2086	0.596	0.359	0	AF1	Specc1l
2.15109e-15	11.1356	0.661	0.694	3.93003e-11	AF1	Top1
0.0009003	11.1018	0.396	0.415	1	AF1	Tmem47
1.98913e-19	11.075	0.582	0.569	3.63414e-15	AF1	Iscu
2.32322e-87	11.0681	0.562	0.644	4.24452e-83	AF1	Itm2c
1.71746e-15	11.0053	0.252	0.222	3.1378e-11	AF1	Tmcc1
0	10.9999	0.22	0.393	0	AF1	Gadd45g
2.50215e-50	10.9883	0.661	0.731	4.57142e-46	AF1	Atp6v0c
2.41656e-28	10.879	0.405	0.359	4.41506e-24	AF1	Krit1
8.54164e-26	10.8605	0.344	0.391	1.56056e-21	AF1	Hspa13
0	10.5742	0.793	0.536	0	AF1	Gyg
1.21226e-78	10.5535	0.563	0.489	2.21479e-74	AF1	Gsta3
8.13292e-68	10.5481	0.491	0.426	1.48588e-63	AF1	Cox6b2
1.7215e-112	10.548	0.581	0.67	3.14519e-108	AF1	Manf
7.24827e-52	10.5454	0.557	0.629	1.32426e-47	AF1	Atp6v1f
1.85666e-64	10.5389	0.428	0.503	3.39211e-60	AF1	Tpi1
7.30184e-19	10.4773	0.925	0.932	1.33405e-14	AF1	Ddx5
1.51308e-149	10.4748	0.586	0.505	2.7644e-145	AF1	Tcf21
3.59692e-238	10.329	0.192	0.318	6.57157e-234	AF1	Tubb6
1.07466e-27	10.2759	0.694	0.736	1.96341e-23	AF1	Kif5b
1.06443e-25	10.1924	0.411	0.372	1.94471e-21	AF1	Tsc22d3
8.2965e-40	10.1678	0.497	0.557	1.51577e-35	AF1	Bnip3l
5.8085e-219	10.1596	0.618	0.51	1.06121e-214	AF1	Lpgat1
5.41647e-47	10.1438	0.312	0.37	9.89589e-43	AF1	Luzp1
0	10.1128	0.784	0.57	0	AF1	Itga8
1.51009e-13	10.1116	0.635	0.67	2.75893e-09	AF1	Lrrc58
0	10.0858	0.647	0.434	0	AF1	Col13a1
1.27985e-26	10.0228	0.473	0.521	2.33828e-22	AF1	Ppp2ca
4.65121e-39	9.965	0.3	0.354	8.49777e-35	AF1	Prr13
2.00737e-05	9.95446	0.372	0.39	0.366747	AF1	Grina
0	9.95099	0.242	0.399	0	AF1	Bhlhe40
3.8806e-25	9.90085	0.54	0.506	7.08985e-21	AF1	Ism1
0	9.75501	0.72	0.556	0	AF1	Mamdc2
5.20234e-112	9.72199	0.448	0.543	9.50468e-108	AF1	Tbrg1
1.2745e-22	9.58835	0.423	0.47	2.32851e-18	AF1	Ndufv2
6.11354e-75	9.45441	0.52	0.599	1.11694e-70	AF1	Mrpl33
7.83e-50	9.42552	0.545	0.605	1.43054e-45	AF1	Ms4a4d
9.82818e-25	9.42395	0.627	0.683	1.79561e-20	AF1	Tomm6
5.22898e-09	9.39902	0.693	0.729	9.55335e-05	AF1	Rdx
6.6905e-104	9.37963	0.297	0.385	1.22235e-99	AF1	Gpi1
0.00136271	9.29547	0.472	0.455	1	AF1	Bmp4
4.68639e-264	9.2615	0.72	0.623	8.56204e-260	AF1	Rap2a
1.84981e-07	9.22547	0.331	0.355	0.00337961	AF1	Ets2
9.8389e-11	9.19694	0.556	0.594	1.79757e-06	AF1	Emc7
7.62969e-104	9.15756	0.587	0.505	1.39394e-99	AF1	Ogt
4.7883e-46	9.14395	0.417	0.478	8.74822e-42	AF1	Psma5
8.12701e-55	9.10548	0.875	0.858	1.4848e-50	AF1	Cebpb
2.35357e-45	9.10548	0.289	0.346	4.29998e-41	AF1	Snhg12
3.56221e-36	9.10454	0.472	0.52	6.50816e-32	AF1	Ier5
4.84262e-19	9.09645	0.333	0.369	8.84747e-15	AF1	Ifi203
1.11055e-161	9.07913	0.799	0.741	2.02897e-157	AF1	Vcam1
1.14582e-215	9.07895	0.659	0.544	2.09341e-211	AF1	Gas1
3.90873e-18	9.07653	0.431	0.47	7.14125e-14	AF1	Ghitm
1.58199e-05	9.06667	0.237	0.253	0.289029	AF1	Irs2
3.57119e-88	9.06651	0.601	0.667	6.52457e-84	AF1	Slc38a2
3.14196e-66	9.03433	0.517	0.591	5.74035e-62	AF1	Dek
8.47325e-140	8.98728	0.462	0.36	1.54806e-135	AF1	Raph1
2.36793e-78	8.97973	0.31	0.387	4.32621e-74	AF1	Slc48a1
8.87752e-27	8.97831	0.61	0.66	1.62192e-22	AF1	Rpn2
1.95926e-76	8.95454	0.463	0.539	3.57958e-72	AF1	Snhg8
5.38175e-09	8.9378	0.262	0.285	9.83245e-05	AF1	Tsc22d2
1.73034e-177	8.9314	0.363	0.478	3.16133e-173	AF1	Filip1l
2.29361e-16	8.84661	0.463	0.499	4.19043e-12	AF1	Psmc6
2.25204e-25	8.82147	0.699	0.693	4.11448e-21	AF1	Twsg1
2.10813e-159	8.78521	0.355	0.245	3.85156e-155	AF1	Rras2
4.60396e-121	8.77398	0.666	0.759	8.41144e-117	AF1	Sfr1
1.42804e-34	8.72862	0.411	0.467	2.60903e-30	AF1	Tbcb
7.93961e-41	8.71629	0.583	0.636	1.45057e-36	AF1	Ube2b
6.0488e-89	8.5361	0.371	0.296	1.10512e-84	AF1	Cdkn2c
4.48952e-38	8.52983	0.591	0.658	8.20235e-34	AF1	Hcfc1r1
6.69076e-20	8.52041	0.664	0.722	1.2224e-15	AF1	Ndufa7
5.31925e-10	8.46537	0.411	0.444	9.71828e-06	AF1	Ccdc59
4.54697e-08	8.42956	0.368	0.392	0.000830732	AF1	Gtf2a2
3.07682e-19	8.36493	0.29	0.326	5.62135e-15	AF1	Fmr1
5.33938e-292	8.31146	0.617	0.479	9.75505e-288	AF1	Cavin2
1.39793e-133	8.14166	0.606	0.7	2.55402e-129	AF1	Tmed2
4.01933e-132	8.13935	0.509	0.608	7.34332e-128	AF1	Ddost
9.10977e-08	8.11219	0.535	0.563	0.00166436	AF1	Eny2
2.90971e-32	8.10263	0.332	0.381	5.31605e-28	AF1	Tax1bp3
0.00109058	7.93465	0.459	0.447	1	AF1	Dctn4
2.93917e-54	7.89338	0.466	0.407	5.36987e-50	AF1	Limd1
6.83838e-92	7.8414	0.608	0.678	1.24937e-87	AF1	Epb41l2
7.66606e-11	7.82189	0.681	0.67	1.40059e-06	AF1	Man2a1
5.91309e-07	7.77469	0.307	0.285	0.0108032	AF1	Exoc4
1.29827e-71	7.72872	0.26	0.333	2.37194e-67	AF1	Scn1b
2.54428e-42	7.66394	0.2	0.253	4.64839e-38	AF1	Nr4a3
1.71997e-195	7.66266	0.203	0.318	3.14239e-191	AF1	Tppp3
9.14052e-07	7.66262	0.924	0.936	0.0166997	AF1	Zfp36l1
4.05245e-22	7.66262	0.573	0.629	7.40383e-18	AF1	Cpxm1
7.39961e-89	7.66261	0.465	0.387	1.35191e-84	AF1	Hoxa5
1.75858e-36	7.66167	0.602	0.652	3.21293e-32	AF1	Sqstm1
6.42109e-256	7.66106	0.478	0.618	1.17313e-251	AF1	Rhoc
0	7.65307	0.358	0.195	0	AF1	Ccn5
6.6107e-22	7.65123	0.218	0.253	1.20777e-17	AF1	Foxo1
2.8604e-91	7.63643	0.41	0.493	5.22595e-87	AF1	Ube2s
6.92501e-07	7.6135	0.347	0.369	0.012652	AF1	Med13l
4.41753e-89	7.60522	0.435	0.521	8.07084e-85	AF1	Bag1
1.74293e-48	7.60174	0.241	0.297	3.18433e-44	AF1	Insig1
1.49898e-245	7.58201	0.174	0.302	2.73864e-241	AF1	Hk2
5.16709e-81	7.54345	0.567	0.648	9.44027e-77	AF1	Psmb4
8.23168e-140	7.53387	0.441	0.326	1.50393e-135	AF1	Dapk1
2.29338e-05	7.49393	0.585	0.609	0.419	AF1	Purb
1.31836e-63	7.49391	0.471	0.542	2.40864e-59	AF1	Mapre1
1.5504e-22	7.49208	0.6	0.569	2.83258e-18	AF1	Qk
9.0985e-153	7.4795	0.819	0.888	1.6623e-148	AF1	Ctsb
4.07272e-25	7.39507	0.462	0.514	7.44085e-21	AF1	Syf2
1.76191e-07	7.37409	0.318	0.341	0.003219	AF1	Guk1
5.89413e-17	7.35702	0.217	0.251	1.07686e-12	AF1	Pttg1
6.74179e-45	7.33757	0.399	0.46	1.23172e-40	AF1	Dnajb11
6.91558e-41	7.32574	0.701	0.741	1.26348e-36	AF1	Srsf3
4.24108e-41	7.28141	0.717	0.676	7.74845e-37	AF1	Cped1
0.00181553	7.20818	0.386	0.407	1	AF1	Mrps18a
4.47999e-10	7.19907	0.268	0.293	8.18495e-06	AF1	Mrpl57
4.65939e-51	7.18444	0.359	0.426	8.51271e-47	AF1	Siva1
0	7.15265	0.646	0.3	0	AF1	Adarb1
7.93036e-13	7.14852	0.76	0.743	1.44888e-08	AF1	Csnk1a1
0	7.14627	0.494	0.139	0	AF1	Scn3a
1.93434e-13	7.14055	0.474	0.512	3.53403e-09	AF1	Psmd4
0	7.12517	0.552	0.3	0	AF1	Myo1b
5.26092e-09	7.10083	0.313	0.288	9.6117e-05	AF1	Slc1a5
3.25435e-06	6.93319	0.333	0.353	0.0594569	AF1	Sars
1.99655e-143	6.76384	0.527	0.628	3.6477e-139	AF1	Wls
0.000400784	6.73508	0.785	0.826	1	AF1	Fxyd1
8.24379e-19	6.67973	0.242	0.275	1.50614e-14	AF1	Chd1
0	6.65816	0.61	0.378	0	AF1	Ncald
1.67289e-06	6.6383	0.446	0.43	0.0305637	AF1	Zbtb38
9.80136e-26	6.61284	0.258	0.301	1.79071e-21	AF1	Tmpo
4.447e-33	6.59446	0.525	0.586	8.12468e-29	AF1	Psenen
1.31202e-94	6.58884	0.371	0.287	2.39707e-90	AF1	Xpr1
2.20523e-13	6.51219	0.581	0.607	4.02896e-09	AF1	Spag9
4.23155e-231	6.45803	0.539	0.411	7.73104e-227	AF1	Sort1
0	6.43708	0.635	0.28	0	AF1	Nebl
1.36822e-133	6.40335	0.852	0.83	2.49973e-129	AF1	Prelp
3.77393e-136	6.39027	0.461	0.569	6.89498e-132	AF1	Oxct1
6.29523e-87	6.37336	0.494	0.573	1.15014e-82	AF1	Sntb2
0.000493459	6.24033	0.384	0.399	1	AF1	Med13
1.29888e-52	6.23301	0.589	0.525	2.37306e-48	AF1	Pakap-1
1.23324e-46	6.22052	0.632	0.611	2.25313e-42	AF1	Prdx6
1.44371e-253	6.21993	0.836	0.916	2.63765e-249	AF1	Calr
1.3161e-13	6.21992	0.896	0.942	2.40452e-09	AF1	Cd81
2.22089e-33	6.21854	0.82	0.876	4.05756e-29	AF1	Cox6c
2.70468e-15	6.211	0.393	0.428	4.94144e-11	AF1	Derl1
9.48032e-20	6.19419	0.577	0.627	1.73205e-15	AF1	Psmb3
1.00428e-67	6.19084	0.737	0.812	1.83482e-63	AF1	Nenf
1.5022e-10	6.17056	0.706	0.735	2.74453e-06	AF1	Klf9
1.41151e-13	6.15965	0.306	0.338	2.57883e-09	AF1	Vps36
6.26886e-32	6.14591	0.337	0.388	1.14532e-27	AF1	Polr2a
1.89699e-53	6.13107	0.681	0.666	3.4658e-49	AF1	Serinc3
6.69441e-05	6.0953	0.407	0.398	1	AF1	Suclg1
3.15905e-30	6.0614	0.676	0.654	5.77158e-26	AF1	Tln1
3.6007e-19	6.04222	0.439	0.486	6.57848e-15	AF1	Mdh1
4.45583e-78	5.94849	0.446	0.519	8.14079e-74	AF1	Gls
3.09681e-10	5.92149	0.652	0.693	5.65787e-06	AF1	Ralbp1
1.9319e-09	5.88109	0.505	0.526	3.52958e-05	AF1	Nfat5
4.03839e-64	5.83392	0.627	0.704	7.37813e-60	AF1	Bri3
3.67394e-37	5.7995	0.381	0.438	6.71229e-33	AF1	Supt4a
7.68173e-21	5.79565	0.45	0.489	1.40345e-16	AF1	Ankrd12
1.05974e-44	5.78524	0.527	0.474	1.93615e-40	AF1	B4galt1
4.57967e-39	5.71068	0.303	0.359	8.36706e-35	AF1	Ephx1
0	5.71052	0.461	0.276	0	AF1	Enpep
6.8754e-270	5.69216	0.553	0.396	1.25613e-265	AF1	Meox2
7.13945e-12	5.59925	0.242	0.27	1.30438e-07	AF1	Gabra3
4.03098e-23	5.57153	0.502	0.547	7.3646e-19	AF1	Ddrgk1
7.9412e-44	5.5675	0.469	0.414	1.45086e-39	AF1	Skap2
2.39511e-48	5.55693	0.619	0.689	4.37587e-44	AF1	Nedd8
0.000286826	5.38051	0.327	0.313	1	AF1	Podn
0.00727563	5.37642	0.561	0.563	1	AF1	Ppp1cb
0.00396462	5.37335	0.636	0.651	1	AF1	Ifnar2
8.29145e-58	5.32361	0.397	0.47	1.51485e-53	AF1	Mrpl30
4.84744e-80	5.31783	0.835	0.798	8.85627e-76	AF1	Nr2f2
2.35868e-20	5.30273	0.462	0.505	4.3093e-16	AF1	Creg1
1.69784e-45	5.30169	0.449	0.507	3.10195e-41	AF1	Pgls
3.71929e-15	5.28242	0.682	0.712	6.79514e-11	AF1	Pafah1b1
6.4629e-47	5.2735	0.473	0.412	1.18077e-42	AF1	Smad7
6.24225e-139	5.27056	0.67	0.588	1.14046e-134	AF1	Atp1a2
1.30544e-13	5.26557	0.453	0.422	2.38504e-09	AF1	Ranbp2
7.07496e-21	5.26292	0.428	0.465	1.2926e-16	AF1	Nufip2
7.28398e-08	5.25943	0.707	0.727	0.00133078	AF1	Cd164
3.2807e-31	5.25755	0.778	0.822	5.99384e-27	AF1	Pnrc1
2.2726e-56	5.24837	0.33	0.396	4.15205e-52	AF1	Dnajb9
1.13037e-81	5.22794	0.391	0.476	2.06518e-77	AF1	Nol7
7.99077e-05	5.15853	0.542	0.56	1	AF1	Tor1aip1
2.21259e-53	5.14289	0.289	0.351	4.04241e-49	AF1	Bag3
5.24552e-72	5.13533	0.47	0.394	9.58357e-68	AF1	Ttc14
2.46238e-14	5.12134	0.221	0.251	4.49877e-10	AF1	Atf1
0	5.11991	0.495	0.284	0	AF1	Slc38a5
1.04691e-46	5.09546	0.519	0.586	1.9127e-42	AF1	Psmb5
1.04723e-127	5.07302	0.164	0.251	1.91328e-123	AF1	Ier5l
2.07988e-68	5.03937	0.522	0.598	3.79995e-64	AF1	Use1
1.56823e-99	5.02727	0.314	0.23	2.86516e-95	AF1	Vstm4
1.11988e-24	4.93759	0.573	0.62	2.04603e-20	AF1	Smim14
1.84802e-14	4.91366	0.585	0.632	3.37634e-10	AF1	Ndufb4
6.70589e-41	4.871	0.394	0.448	1.22517e-36	AF1	Il1r1
4.29417e-125	4.86875	0.737	0.675	7.84545e-121	AF1	Mef2a
2.11053e-79	4.82972	0.329	0.255	3.85593e-75	AF1	Agpat5
5.60044e-32	4.82516	0.518	0.578	1.0232e-27	AF1	Sumo1
2.19223e-54	4.7962	0.375	0.439	4.00521e-50	AF1	Pim1
3.99623e-13	4.7886	0.61	0.596	7.30111e-09	AF1	Pros1
9.75712e-53	4.7802	0.522	0.464	1.78263e-48	AF1	Map3k20
0.00308345	4.77857	0.608	0.62	1	AF1	Tra2a
2.10603e-111	4.77771	0.781	0.865	3.84771e-107	AF1	Prdx1
8.90936e-138	4.77724	0.726	0.793	1.62774e-133	AF1	Zfp36
1.48935e-134	4.77695	0.61	0.522	2.72104e-130	AF1	Kif1b
6.94374e-64	4.77598	0.611	0.549	1.26862e-59	AF1	Dpep1
3.04192e-112	4.75588	0.472	0.377	5.55759e-108	AF1	Mir100hg
3.61646e-14	4.74375	0.619	0.665	6.60726e-10	AF1	Srp14
2.70202e-95	4.73612	0.564	0.639	4.93659e-91	AF1	Lpp
9.89723e-42	4.69799	0.495	0.559	1.80822e-37	AF1	Micos13
1.68409e-45	4.68871	0.483	0.545	3.07683e-41	AF1	Slc25a5
3.64861e-34	4.68471	0.47	0.521	6.666e-30	AF1	Cct2
5.89233e-09	4.62877	0.613	0.596	0.000107653	AF1	Nbeal1
0	4.61014	0.665	0.405	0	AF1	Cacna1d
1.67638e-38	4.579	0.283	0.233	3.06275e-34	AF1	Ago3
4.66526e-65	4.54367	0.55	0.615	8.52344e-61	AF1	Svil
5.40926e-12	4.5339	0.466	0.496	9.88272e-08	AF1	Eif4h
4.84797e-92	4.47177	0.269	0.355	8.85725e-88	AF1	Naa50
5.27869e-51	4.46709	0.694	0.748	9.64417e-47	AF1	Selenop
2.09994e-16	4.44372	0.456	0.497	3.83658e-12	AF1	Mrps14
0	4.43924	0.349	0.16	0	AF1	A330076H08Rik
2.17803e-38	4.41293	0.463	0.517	3.97927e-34	AF1	Chic2
3.8414e-121	4.40018	0.486	0.39	7.01824e-117	AF1	Nedd9
3.57271e-19	4.39518	0.483	0.522	6.52735e-15	AF1	Ddx50
4.21058e-08	4.36089	0.474	0.454	0.000769273	AF1	Sept11
1.98196e-15	4.34481	0.509	0.552	3.62104e-11	AF1	Tecr
7.18159e-44	4.33689	0.429	0.371	1.31208e-39	AF1	Abca1
1.76585e-08	4.30906	0.446	0.43	0.000322621	AF1	Hsd17b11
7.98775e-36	4.30758	0.626	0.686	1.45936e-31	AF1	Rbx1
5.41093e-16	4.29263	0.563	0.602	9.88577e-12	AF1	Csnk2a1
8.96705e-87	4.25751	0.311	0.234	1.63828e-82	AF1	Sc5d
2.69919e-198	4.2414	0.626	0.501	4.93143e-194	AF1	Socs2
5.93696e-141	4.20106	0.467	0.367	1.08468e-136	AF1	Tmem119
8.66254e-107	4.14706	0.429	0.52	1.58265e-102	AF1	Polr1d
5.89416e-37	4.1467	0.246	0.296	1.07686e-32	AF1	Srebf2
8.02456e-55	4.11669	0.91	0.93	1.46609e-50	AF1	Zbtb20
3.37497e-157	4.08453	0.382	0.272	6.16607e-153	AF1	Gpam
2.18948e-07	4.02226	0.387	0.41	0.00400018	AF1	Ppp3ca
1.82123e-21	4.02066	0.593	0.557	3.32739e-17	AF1	Emilin1
2.71469e-33	3.93131	0.208	0.255	4.95975e-29	AF1	Mrps6
1.50622e-05	3.91866	0.372	0.353	0.275186	AF1	Man2a2
1.04073e-05	3.88389	0.61	0.639	0.190142	AF1	Jak1
3.55658e-23	3.8532	0.45	0.491	6.49787e-19	AF1	Asap1
1.54275e-09	3.84627	0.358	0.336	2.81861e-05	AF1	Impact
0	3.84493	0.425	0.19	0	AF1	Adamtsl2
1.34397e-09	3.83834	0.615	0.644	2.45544e-05	AF1	Cbx5
1.88871e-60	3.83639	0.407	0.474	3.45068e-56	AF1	Irf2bpl
1.0224e-37	3.82071	0.215	0.264	1.86792e-33	AF1	Atp1a1
2.16566e-211	3.79438	0.174	0.291	3.95666e-207	AF1	Hspb8
4.3515e-81	3.77541	0.643	0.721	7.9502e-77	AF1	Gnb2
5.32157e-21	3.75728	0.432	0.477	9.72251e-17	AF1	Pgrmc1
0.00702747	3.75564	0.337	0.352	1	AF1	Emd
1.26155e-27	3.754	0.209	0.25	2.30485e-23	AF1	Ldlr
1.63088e-06	3.74267	0.367	0.388	0.0297962	AF1	Smchd1
2.10656e-44	3.74035	0.353	0.294	3.84869e-40	AF1	Gtf3c1
2.0316e-177	3.72892	0.488	0.365	3.71174e-173	AF1	Mical3
4.77903e-41	3.71973	0.372	0.43	8.73128e-37	AF1	Srp19
0.000127506	3.71093	0.436	0.456	1	AF1	Degs1
0	#NUM!	1	0.997	0	AF2	Gsn
1.68921e-20	300.334	0.32	0.283	3.08619e-16	AF2	Igfbp5
3.68634e-176	186.362	0.961	0.896	6.73495e-172	AF2	Hsp90b1
0	168.979	0.293	0.04	0	AF2	Meg3
6.40424e-241	148.852	0.93	0.868	1.17005e-236	AF2	C3
5.11153e-61	139.743	0.731	0.646	9.33876e-57	AF2	Akap12
0	111.969	0.568	0.059	0	AF2	Pi16
3.28445e-24	91.1436	0.387	0.333	6.00069e-20	AF2	Cdkn1c
0	85.3734	0.718	0.249	0	AF2	Ly6a
0.000273896	82.4876	0.989	0.981	1	AF2	Col3a1
0	81.0377	0.87	0.702	0	AF2	S100a10
0	73.8349	0.963	0.864	0	AF2	Nbl1
0	73.3877	0.586	0.075	0	AF2	Aqp1
0	71.9358	0.653	0.333	0	AF2	Klf4
1.68713e-83	71.826	0.702	0.614	3.08238e-79	AF2	Nid1
0	63.7285	0.808	0.51	0	AF2	Col14a1
0	59.4067	0.551	0.374	0	AF2	AW112010
0.000204912	57.7505	0.33	0.314	1	AF2	Ugdh
2.3081e-305	56.3359	0.944	0.868	4.21689e-301	AF2	Timp2
2.91679e-34	55.0763	0.588	0.528	5.32897e-30	AF2	Klf6
3.04672e-06	50.7247	0.426	0.398	0.0556637	AF2	Sel1l
0	47.8596	0.454	0.255	0	AF2	Gfpt2
2.986e-17	46.4195	0.465	0.419	5.45542e-13	AF2	Pdia4
2.76102e-31	45.251	0.66	0.692	5.04439e-27	AF2	Nktr
0	43.5385	0.939	0.724	0	AF2	Clec3b
0	43.5145	0.646	0.074	0	AF2	Adh7
4.09018e-31	42.0919	0.461	0.409	7.47275e-27	AF2	Kcnq1ot1
9.78002e-97	39.2067	0.835	0.748	1.78681e-92	AF2	Dnajc3
4.43548e-108	36.3208	0.612	0.486	8.10361e-104	AF2	Fosb
0	34.7416	0.948	0.843	0	AF2	Plpp3
5.26668e-68	34.6873	0.76	0.716	9.62222e-64	AF2	Ddx3x
0	33.8354	0.277	0.019	0	AF2	Wif1
0	32.8234	0.87	0.705	0	AF2	Fbln1
0	32.6597	0.541	0.333	0	AF2	Htra3
0	31.9932	0.913	0.611	0	AF2	Igfbp4
0	30.9641	0.36	0.168	0	AF2	F3
0	30.0137	0.778	0.474	0	AF2	Cd34
2.28507e-128	29.1078	0.824	0.839	4.17482e-124	AF2	Marcks
0.000134865	28.5075	0.659	0.638	1	AF2	Spon2
1.20828e-87	28.1064	0.848	0.78	2.20753e-83	AF2	Gpc3
9.82299e-207	27.6651	0.838	0.729	1.79466e-202	AF2	Ier2
1.2077e-126	27.6651	0.485	0.37	2.20646e-122	AF2	Blvrb
0	27.6647	0.708	0.359	0	AF2	Rbp4
0	27.0169	0.257	0.032	0	AF2	Scara3
1.98849e-96	24.9777	0.442	0.344	3.63298e-92	AF2	Psmb8
0	24.7266	0.42	0.248	0	AF2	Cfb
6.87795e-48	24.5083	0.647	0.569	1.2566e-43	AF2	Cxcl12
0	24.0496	0.546	0.362	0	AF2	Sulf1
0	23.3371	0.758	0.556	0	AF2	Ifitm1
2.22035e-60	22.7075	0.267	0.2	4.05658e-56	AF2	Srpx
2.70468e-169	21.8944	0.694	0.565	4.94145e-165	AF2	Tubb5
1.22702e-106	21.8943	0.804	0.746	2.24177e-102	AF2	Dnaja1
4.95626e-111	21.4833	0.545	0.44	9.05509e-107	AF2	Prxl2c
3.57507e-250	20.3716	0.304	0.166	6.53165e-246	AF2	Tnfaip6
6.33434e-34	19.6342	0.841	0.792	1.15728e-29	AF2	App
0	19.0862	0.317	0.069	0	AF2	Entpd2
6.8777e-106	18.8784	0.82	0.722	1.25656e-101	AF2	Rnase4
8.76077e-14	18.8247	0.308	0.274	1.60059e-09	AF2	Gbp7
1.55452e-83	18.7477	0.57	0.473	2.84011e-79	AF2	S100a16
1.18062e-32	18.3699	0.595	0.543	2.157e-28	AF2	Tnxb
5.79049e-197	17.9804	0.547	0.411	1.05792e-192	AF2	Atp1b3
5.79435e-36	17.5664	0.561	0.502	1.05863e-31	AF2	Thbd
0	17.275	0.601	0.387	0	AF2	Socs3
0	16.367	0.466	0.3	0	AF2	Col23a1
1.48028e-167	16.2442	0.817	0.713	2.70447e-163	AF2	Nfia
2.59205e-65	16.1141	0.73	0.662	4.73568e-61	AF2	Heg1
0	15.8762	0.417	0.131	0	AF2	Smoc2
0	15.5251	0.305	0.069	0	AF2	Filip1
0	15.3757	0.38	0.177	0	AF2	Galnt15
0	15.129	0.47	0.166	0	AF2	Tm4sf1
7.54495e-56	14.9469	0.293	0.226	1.37846e-51	AF2	Uap1
2.03611e-88	14.7234	0.663	0.569	3.71997e-84	AF2	Cavin1
2.16063e-96	14.3979	0.281	0.195	3.94746e-92	AF2	Hlf
1.03755e-09	14.1337	0.365	0.393	1.8956e-05	AF2	C2
0	13.2648	0.454	0.25	0	AF2	Axl
8.97755e-18	13.2369	0.887	0.852	1.6402e-13	AF2	Sod3
3.60645e-60	13.1077	0.796	0.707	6.58898e-56	AF2	Bsg
2.80743e-18	12.5372	0.438	0.394	5.12918e-14	AF2	Ugp2
3.95376e-33	12.2381	0.545	0.591	7.22352e-29	AF2	Adamts1
1.25702e-05	11.791	0.549	0.563	0.229658	AF2	wpre
1.30856e-222	11.7845	0.985	0.947	2.39074e-218	AF2	Serping1
3.53482e-89	11.6475	0.592	0.49	6.45813e-85	AF2	S100a13
4.03129e-143	11.4623	0.726	0.623	7.36516e-139	AF2	Pid1
3.37885e-26	10.7644	0.369	0.317	6.17315e-22	AF2	Eif4e
1.17947e-64	10.3431	0.482	0.387	2.15489e-60	AF2	Gem
0	10.2134	0.258	0.024	0	AF2	Ntrk2
2.61265e-257	10.1485	0.844	0.723	4.77331e-253	AF2	Cd302
0	9.95615	0.301	0.104	0	AF2	D430041D05Rik
5.49433e-05	9.81683	0.347	0.332	1	AF2	Sned1
4.2165e-174	9.78141	0.607	0.473	7.70354e-170	AF2	Lpar1
0.00835949	9.78127	0.377	0.386	1	AF2	Antxr2
5.64103e-285	9.75401	0.439	0.281	1.03062e-280	AF2	Man1a
1.36103e-216	9.43898	0.715	0.593	2.4866e-212	AF2	Pabpc1
1.62809e-232	9.20382	0.508	0.365	2.97452e-228	AF2	Irf8
9.67954e-41	9.19507	0.348	0.286	1.76845e-36	AF2	Tiprl
5.19956e-293	9.07147	0.869	0.748	9.49959e-289	AF2	Gstm1
1.13168e-137	8.91008	0.872	0.787	2.06758e-133	AF2	Cd47
3.18925e-38	8.90872	0.79	0.809	5.82677e-34	AF2	Gas6
5.72942e-59	8.90823	0.8	0.725	1.04676e-54	AF2	Canx
2.06352e-232	8.90774	0.724	0.582	3.77006e-228	AF2	Cavin3
5.12677e-13	8.83038	0.472	0.42	9.36661e-09	AF2	Fbln5
0	8.8152	0.279	0.039	0	AF2	Gxylt2
2.37577e-29	8.81292	0.345	0.287	4.34053e-25	AF2	Gpx7
0	8.77626	0.692	0.44	0	AF2	Camk2n1
3.80308e-10	8.75912	0.572	0.603	6.94823e-06	AF2	Ednra
0	8.643	0.342	0.086	0	AF2	Crispld1
1.80715e-101	8.34701	0.387	0.292	3.30166e-97	AF2	Ripk1
7.33409e-11	8.24539	0.357	0.326	1.33994e-06	AF2	Far1
3.30668e-11	8.20418	0.397	0.379	6.04131e-07	AF2	Ppp1r10
0	8.13325	0.383	0.127	0	AF2	Lamc3
0.00116113	8.04379	0.491	0.476	1	AF2	Tnrc6a
0	8.04238	0.268	0.026	0	AF2	Bmp7
2.9638e-05	8.02002	0.285	0.265	0.541487	AF2	Ifi35
4.453e-237	7.99411	0.684	0.558	8.13562e-233	AF2	Il11ra1
3.31367e-18	7.97828	0.275	0.237	6.05408e-14	AF2	Lasp1
0	7.94451	0.41	0.151	0	AF2	Mmp23
1.14175e-48	7.93239	0.393	0.322	2.08597e-44	AF2	Lgals9
0	7.88938	0.901	0.782	0	AF2	Eef1b2
6.63542e-75	7.8465	0.361	0.283	1.21229e-70	AF2	Fndc1
0	7.76112	0.488	0.122	0	AF2	Tspan11
0	7.73619	0.96	0.889	0	AF2	Rarres2
0	7.69104	0.522	0.327	0	AF2	Add3
7.48917e-60	7.64448	0.62	0.555	1.36827e-55	AF2	Dst
0	7.63785	0.428	0.258	0	AF2	Sertad1
0	7.46789	0.748	0.579	0	AF2	C1ra
1.79594e-119	7.2612	0.815	0.727	3.28118e-115	AF2	Abi3bp
2.45711e-227	7.22539	0.725	0.598	4.48913e-223	AF2	Tpm3
1.50325e-94	7.19234	0.51	0.414	2.74644e-90	AF2	Vat1
4.84695e-09	7.11403	0.432	0.404	8.85538e-05	AF2	Zfp148
2.66784e-237	6.86189	0.414	0.265	4.87415e-233	AF2	Nucb2
0.000123292	6.72427	0.531	0.513	1	AF2	Akap13
9.98099e-22	6.64335	0.542	0.485	1.82353e-17	AF2	Copb2
0.00198144	6.5296	0.801	0.773	1	AF2	Gpm6b
1.3085e-09	6.46608	0.537	0.496	2.39062e-05	AF2	Tm2d2
0	6.39163	0.422	0.256	0	AF2	Cbfa2t3
1.90175e-28	6.28605	0.696	0.626	3.4745e-24	AF2	Capzb
1.87803e-110	6.23676	0.382	0.276	3.43115e-106	AF2	Flrt2
0	6.15976	0.367	0.141	0	AF2	Ptgfr
0	6.03863	0.62	0.292	0	AF2	Abcc9
1.15305e-210	6.02527	0.945	0.898	2.10663e-206	AF2	Ahnak
1.01094e-179	6.02467	0.915	0.864	1.84699e-175	AF2	Ltbp4
3.20084e-266	6.02412	0.872	0.752	5.84793e-262	AF2	C4b
6.5471e-13	6.01674	0.911	0.883	1.19616e-08	AF2	Plxdc2
2.04226e-07	6.01542	0.95	0.939	0.00373121	AF2	Nfib
1.57783e-56	5.86115	0.252	0.188	2.88269e-52	AF2	Ints6
1.71502e-20	5.84611	0.378	0.337	3.13333e-16	AF2	Arap1
7.62322e-12	5.83793	0.818	0.824	1.39276e-07	AF2	Srrm2
9.17142e-306	5.78805	0.517	0.352	1.67562e-301	AF2	Nav1
3.10958e-244	5.75389	0.32	0.179	5.6812e-240	AF2	Hmgn3
0	5.73871	0.359	0.046	0	AF2	Wfdc1
1.55605e-23	5.61815	0.355	0.396	2.8429e-19	AF2	Grb10
1.20292e-19	5.58642	0.318	0.278	2.19773e-15	AF2	Supt5
0	5.30265	0.255	0.077	0	AF2	Sulf2
1.04622e-33	5.12764	0.773	0.711	1.91145e-29	AF2	Cnbp
4.27009e-27	4.92029	0.442	0.392	7.80146e-23	AF2	Flt3l
7.87222e-26	4.89148	0.422	0.373	1.43826e-21	AF2	Rbpj
7.23306e-06	4.84632	0.446	0.422	0.132148	AF2	Cd2ap
2.03012e-38	4.84052	0.295	0.239	3.70902e-34	AF2	Icosl
2.03836e-280	4.77008	0.409	0.25	3.72409e-276	AF2	Ntn4
2.13988e-61	4.76279	0.279	0.211	3.90957e-57	AF2	Cdc42ep2
1.04359e-23	4.76015	0.685	0.626	1.90665e-19	AF2	Gstm2
2.14807e-174	4.67289	0.288	0.174	3.92452e-170	AF2	Lysmd2
1.78778e-37	4.62172	0.527	0.462	3.26627e-33	AF2	Smc3
5.83452e-76	4.61237	0.555	0.469	1.06597e-71	AF2	Zfhx3
1.65261e-295	4.58868	0.804	0.662	3.01932e-291	AF2	Efemp1
1.27944e-180	4.58195	0.414	0.283	2.33754e-176	AF2	Lsp1
1.1497e-307	4.57229	0.37	0.547	2.10051e-303	AF2	Sox4
5.05389e-226	4.56522	0.854	0.751	9.23345e-222	AF2	Pcolce
0	4.52229	0.439	0.191	0	AF2	Faim2
2.14645e-54	4.50053	0.775	0.691	3.92157e-50	AF2	Cyba
0	4.47163	0.257	0.11	0	AF2	Pla2g4a
7.14016e-117	4.47027	0.603	0.506	1.30451e-112	AF2	Fgfr1
3.20306e-17	4.44628	0.562	0.511	5.85199e-13	AF2	Tprgl
7.8285e-40	4.42311	0.378	0.321	1.43027e-35	AF2	Fyn
1.37125e-146	4.4215	0.854	0.761	2.50528e-142	AF2	Nfix
2.21161e-25	4.41428	0.353	0.399	4.04062e-21	AF2	Daam1
3.57134e-56	4.3468	0.32	0.251	6.52484e-52	AF2	Trio
2.03258e-250	4.3314	0.711	0.569	3.71353e-246	AF2	Ltbp1
3.36131e-05	4.33066	0.32	0.298	0.614111	AF2	Rfc1
0	4.29673	0.388	0.193	0	AF2	Kcnj8
0	4.24162	0.297	0.093	0	AF2	Ntn1
3.21147e-07	4.21004	0.465	0.425	0.00586735	AF2	Mrpl20
2.72387e-41	4.13411	0.585	0.513	4.97651e-37	AF2	Calm3
9.49161e-39	4.13272	0.368	0.309	1.73412e-34	AF2	Mr1
7.42697e-05	4.0943	0.494	0.462	1	AF2	Sbds
3.13371e-232	3.96902	0.485	0.332	5.7253e-228	AF2	Irf1
4.20743e-11	3.96433	0.477	0.443	7.68698e-07	AF2	Sec31a
0.000153199	3.92678	0.325	0.34	1	AF2	Hipk1
2.03325e-05	3.90707	0.626	0.607	0.371475	AF2	Ash1l
1.25217e-106	3.9027	0.325	0.23	2.28772e-102	AF2	Eif4enif1
8.68846e-77	3.83364	0.271	0.196	1.58738e-72	AF2	Hsph1
1.53287e-251	3.82622	0.515	0.363	2.80055e-247	AF2	Trabd2b
8.10077e-08	3.78522	0.402	0.424	0.00148001	AF2	Brd1
0	3.7849	0.323	0.162	0	AF2	Lrrc17
7.17997e-224	3.78123	0.548	0.4	1.31178e-219	AF2	Klf7
1.59961e-58	3.67186	0.445	0.365	2.92249e-54	AF2	Dhrs3
1.8351e-148	3.6685	0.541	0.418	3.35273e-144	AF2	Ablim1
0	3.66025	0.749	0.542	0	AF2	Crispld2
4.3408e-70	3.64107	0.274	0.2	7.93064e-66	AF2	Arid5a
1.16109e-146	3.59516	0.374	0.262	2.12132e-142	AF2	Bcas3
3.04352e-26	3.582	0.331	0.278	5.56052e-22	AF2	Tiparp
3.10912e-106	3.54419	0.48	0.378	5.68036e-102	AF2	Klf3
0.00221105	3.52686	0.36	0.346	1	AF2	Atf7
2.59528e-95	3.52604	0.386	0.292	4.74158e-91	AF2	Sash1
2.50393e-152	3.51737	0.308	0.199	4.57468e-148	AF2	Frmd6
1.06534e-31	3.50862	0.6	0.538	1.94638e-27	AF2	Rcn1
1.76719e-74	3.50276	0.596	0.661	3.22865e-70	AF2	Pnisr
6.0779e-14	3.41487	0.566	0.532	1.11043e-09	AF2	Tra2b
3.73217e-272	3.3799	0.324	0.18	6.81868e-268	AF2	Tmem64
5.28476e-104	3.37736	0.651	0.557	9.65525e-100	AF2	Il6st
4.34101e-41	3.34461	0.358	0.293	7.93103e-37	AF2	Nsmce1
5.32992e-06	3.32012	0.468	0.448	0.0973776	AF2	Phf3
1.40834e-20	3.22648	0.38	0.336	2.57305e-16	AF2	Ncoa7
1.7189e-260	3.17355	0.414	0.258	3.14044e-256	AF2	Fzd2
0.000354195	3.16766	0.521	0.501	1	AF2	Lima1
0	3.13932	0.53	0.306	0	AF2	Atf3
0.000154726	3.1369	0.452	0.426	1	AF2	Ywhah
3.07519e-12	3.13524	0.521	0.487	5.61837e-08	AF2	Vezf1
7.05068e-17	3.13519	0.7	0.635	1.28816e-12	AF2	Nucks1
0.000864007	3.13241	0.354	0.363	1	AF2	Vamp5
0	3.11959	0.307	0.143	0	AF2	Ramp2
1.71649e-05	3.10333	0.951	0.9	0.313602	AF2	Gnas
1.09252e-101	3.07373	0.347	0.446	1.99603e-97	AF2	Lrp4
1.90281e-230	3.06597	0.378	0.235	3.47643e-226	AF2	Thbs3
1.58463e-96	3.05785	0.421	0.324	2.89512e-92	AF2	St8sia2
1.86706e-49	3.02883	0.46	0.521	3.41112e-45	AF2	Fubp1
1.46674e-76	3.00239	0.404	0.318	2.67974e-72	AF2	Acvrl1
4.69975e-123	2.99999	0.251	0.379	8.58644e-119	AF2	Slit3
1.74531e-212	2.94707	0.573	0.431	3.18868e-208	AF2	Npdc1
1.32436e-123	2.94265	0.35	0.245	2.4196e-119	AF2	Lrrc32
3.15744e-38	2.93046	0.472	0.405	5.76863e-34	AF2	Tceal8
2.48716e-29	2.92396	0.588	0.532	4.54404e-25	AF2	Tmod3
0.00139666	2.91918	0.275	0.289	1	AF2	Safb
1.63983e-134	2.87393	0.299	0.197	2.99597e-130	AF2	Snx5
1.39502e-62	2.85825	0.43	0.351	2.54869e-58	AF2	Ppp1cc
1.08713e-09	2.85736	0.289	0.261	1.98619e-05	AF2	Anp32e
0	2.83347	0.398	0.207	0	AF2	Foxf1
2.44847e-82	2.81678	0.41	0.322	4.47335e-78	AF2	Glul
3.69387e-26	2.74655	0.328	0.28	6.7487e-22	AF2	Zfp131
3.46895e-109	2.68906	0.274	0.185	6.33776e-105	AF2	Fat4
0	2.67848	0.304	0.105	0	AF2	Slco2b1
1.32477e-19	2.67291	0.379	0.333	2.42035e-15	AF2	Ccdc88a
1.74218e-31	2.66472	0.241	0.291	3.18296e-27	AF2	Atf6
1.70018e-227	2.649	0.346	0.209	3.10622e-223	AF2	Bace2
9.33812e-147	2.64304	0.742	0.644	1.70607e-142	AF2	Bicc1
1.65209e-25	2.54639	0.384	0.333	3.01837e-21	AF2	Tut4
1.1763e-299	2.53883	0.456	0.288	2.1491e-295	AF2	Pdgfrl
1.65708e-05	2.52309	0.454	0.434	0.302749	AF2	Fcho2
3.33784e-262	2.504	0.577	0.427	6.09824e-258	AF2	Zcchc24
2.20771e-59	2.47357	0.355	0.282	4.03349e-55	AF2	Midn
2.76148e-84	2.46619	0.77	0.677	5.04522e-80	AF2	Cpq
1.15179e-257	2.44674	0.591	0.444	2.10432e-253	AF2	Zeb1
7.89215e-45	2.43888	0.478	0.405	1.4419e-40	AF2	Aimp1
2.18839e-16	2.42366	0.271	0.236	3.99819e-12	AF2	Ercc6l2
0	2.40506	0.677	0.534	0	AF2	Tgm2
1.52941e-55	2.39959	0.589	0.513	2.79423e-51	AF2	Tgfbr3
7.49056e-166	2.2935	0.311	0.197	1.36853e-161	AF2	Akr7a5
2.06946e-66	2.28465	0.278	0.207	3.78091e-62	AF2	Sult5a1
8.10232e-44	2.27079	0.468	0.401	1.48029e-39	AF2	Tmem132c
1.26571e-06	2.23838	0.531	0.497	0.0231244	AF2	Os9
2.80193e-18	2.21967	0.523	0.468	5.11912e-14	AF2	Ndufa1
0	2.19494	0.436	0.229	0	AF2	Ahnak2
1.88401e-33	2.18666	0.454	0.399	3.44209e-29	AF2	Zbtb4
1.5702e-21	2.18384	0.472	0.422	2.86876e-17	AF2	Tnfrsf1a
2.12588e-07	2.17998	0.519	0.487	0.00388398	AF2	Senp6
5.06729e-99	2.16354	0.253	0.168	9.25794e-95	AF2	C1qtnf1
6.25128e-20	2.15727	0.428	0.381	1.14211e-15	AF2	Tmed5
5.91361e-06	2.13619	0.296	0.275	0.108042	AF2	Sigmar1
1.05471e-16	2.11891	0.397	0.434	1.92696e-12	AF2	Utrn
7.95528e-35	2.1087	0.488	0.426	1.45343e-30	AF2	Cdk2ap2
2.34484e-104	2.08467	0.363	0.262	4.28402e-100	AF2	Ecm2
1.69052e-54	2.07582	0.457	0.381	3.08858e-50	AF2	Nab1
0	2.05909	0.322	0.159	0	AF2	Aspa
8.6637e-216	2.05341	0.406	0.266	1.58286e-211	AF2	Tshz3
2.3632e-36	2.03615	0.429	0.37	4.31757e-32	AF2	Ptbp3
7.99235e-183	2.02943	0.326	0.205	1.4602e-178	AF2	Negr1
1.31233e-61	2.0072	0.338	0.264	2.39762e-57	AF2	Casp4
2.81194e-81	2.00174	0.367	0.28	5.13742e-77	AF2	Rnf144a
2.70709e-257	2.00103	0.463	0.309	4.94586e-253	AF2	Adk
1.27792e-07	1.97026	0.557	0.522	0.00233476	AF2	Rab1a
7.06966e-202	1.94094	0.272	0.152	1.29163e-197	AF2	Smpdl3a
2.22761e-73	1.93042	0.411	0.327	4.06984e-69	AF2	Kras
0.000659168	1.92862	0.283	0.266	1	AF2	Rsbn1
6.05641e-256	1.91914	0.347	0.203	1.10651e-251	AF2	Plekho2
6.79965e-137	1.86753	0.571	0.457	1.2423e-132	AF2	Tram1
6.6107e-13	1.85714	0.52	0.475	1.20777e-08	AF2	Rbm8a
4.29319e-40	1.84409	0.581	0.515	7.84366e-36	AF2	Atp6ap2
1.6189e-45	1.81448	0.342	0.401	2.95773e-41	AF2	Plpp1
3.74685e-19	1.79796	0.411	0.36	6.84549e-15	AF2	Gstm5
1.24086e-66	1.79063	0.245	0.32	2.26705e-62	AF2	Tst
3.47655e-21	1.77865	0.27	0.229	6.35166e-17	AF2	Slc25a24
1.75468e-59	1.75716	0.574	0.494	3.2058e-55	AF2	P3h3
5.09291e-105	1.72453	0.321	0.229	9.30475e-101	AF2	Ncor2
1.40115e-264	1.72332	0.485	0.326	2.5599e-260	AF2	Hexb
2.21374e-44	1.72079	0.428	0.361	4.04451e-40	AF2	Sorl1
8.25296e-82	1.71464	0.358	0.273	1.50782e-77	AF2	Wipf1
1.4165e-08	1.71095	0.581	0.544	0.000258795	AF2	Tcea1
2.10035e-124	1.70792	0.43	0.322	3.83734e-120	AF2	Cgnl1
0	1.69663	0.44	0.118	0	AF2	Fgl2
4.09489e-146	1.6933	0.333	0.222	7.48136e-142	AF2	Abca8b
0	1.69306	0.719	0.537	0	AF2	Ly6e
1.58337e-263	1.65137	0.298	0.16	2.89283e-259	AF2	Fendrr
1.48322e-08	1.63837	0.348	0.374	0.000270984	AF2	Clec2d
0.000814634	1.62369	0.53	0.502	1	AF2	Skp1a
1.1707e-93	1.60529	0.738	0.654	2.13888e-89	AF2	Ddr2
2.7812e-07	1.58805	0.348	0.321	0.00508126	AF2	Ppp4r3b
3.40535e-173	1.58021	0.285	0.172	6.22158e-169	AF2	Arhgef10
1.89237e-91	1.5779	0.298	0.212	3.45737e-87	AF2	Tacc2
2.5558e-23	1.57027	0.262	0.22	4.66945e-19	AF2	Rnf19a
1.09025e-20	1.56352	0.398	0.351	1.99188e-16	AF2	Cr1l
1.09665e-104	1.55084	0.277	0.189	2.00357e-100	AF2	Chic1
3.18853e-58	1.53884	0.408	0.336	5.82544e-54	AF2	Lamb2
5.00373e-45	1.5123	0.746	0.685	9.14182e-41	AF2	Eif5
1.07529e-24	1.5109	0.441	0.392	1.96456e-20	AF2	Sp3
6.02187e-06	1.50754	0.618	0.571	0.11002	AF2	Ndufc2
1.25308e-35	1.5008	0.553	0.494	2.28939e-31	AF2	Skil
1.45903e-12	1.47758	0.385	0.413	2.66565e-08	AF2	Prpf38b
3.69475e-30	1.47663	0.48	0.426	6.75032e-26	AF2	Mia3
3.87387e-143	1.45866	0.381	0.268	7.07756e-139	AF2	Ing1
9.60712e-07	1.43266	0.429	0.404	0.0175522	AF2	Asph
9.00762e-07	1.4013	0.46	0.428	0.0164569	AF2	Nars
6.15893e-19	1.39966	0.273	0.232	1.12524e-14	AF2	Ccdc25
1.21939e-154	1.39545	0.396	0.277	2.22783e-150	AF2	Tpst1
9.83362e-45	1.38456	0.493	0.426	1.7966e-40	AF2	Sppl2a
3.13511e-150	1.3633	0.375	0.502	5.72785e-146	AF2	Gfra2
3.34614e-24	1.35961	0.29	0.244	6.11339e-20	AF2	Alyref
6.54621e-11	1.35556	0.33	0.3	1.19599e-06	AF2	Tns2
1.52853e-91	1.35201	0.348	0.259	2.79262e-87	AF2	Aida
3.53985e-50	1.33899	0.372	0.303	6.4673e-46	AF2	Dlgap4
3.55539e-07	1.33275	0.333	0.308	0.00649569	AF2	Cebpg
1.25577e-131	1.32848	0.471	0.359	2.29429e-127	AF2	St3gal4
2.38655e-16	1.31983	0.33	0.287	4.36022e-12	AF2	Fam92a
1.39294e-23	1.31314	0.478	0.428	2.54491e-19	AF2	Acap2
1.77337e-27	1.30738	0.372	0.32	3.23995e-23	AF2	Ubtf
0.00472419	1.30592	0.581	0.563	1	AF2	Glg1
4.13127e-27	1.29319	0.538	0.483	7.54782e-23	AF2	Rpn1
3.07021e-05	1.29057	0.303	0.284	0.560928	AF2	Prdm2
1.25955e-203	1.28726	0.447	0.307	2.3012e-199	AF2	Fam129a
0	1.28332	0.831	0.694	0	AF2	Cyb5a
2.065e-41	1.22954	0.35	0.288	3.77275e-37	AF2	Rhoq
4.51474e-51	1.2159	0.304	0.239	8.24843e-47	AF2	Arhgap28
2.96147e-114	1.21178	0.294	0.2	5.4106e-110	AF2	Tbx3
1.59172e-15	1.19977	0.415	0.374	2.90808e-11	AF2	Ube2h
8.33988e-12	1.19506	0.511	0.471	1.5237e-07	AF2	Prnp
5.47116e-70	1.1827	0.416	0.33	9.9958e-66	AF2	Bcl7c
2.76074e-05	1.16371	0.45	0.427	0.504386	AF2	Art4
1.04944e-88	1.15919	0.47	0.37	1.91733e-84	AF2	Psmb10
7.52977e-50	1.13949	0.623	0.553	1.37569e-45	AF2	Smarca2
1.07109e-49	1.11954	0.253	0.191	1.95688e-45	AF2	Ppl
2.94559e-40	1.11172	0.372	0.306	5.38159e-36	AF2	Sesn3
7.98583e-166	1.10811	0.258	0.15	1.45901e-161	AF2	Pik3ip1
4.99003e-25	1.08445	0.467	0.413	9.11678e-21	AF2	H2afy
1.36051e-42	1.07453	0.386	0.323	2.48565e-38	AF2	Psd3
5.08452e-48	1.06446	0.296	0.232	9.28942e-44	AF2	Tex15
0.0062016	1.05489	0.551	0.535	1	AF2	Cd82
1.49201e-95	1.05149	0.284	0.197	2.7259e-91	AF2	Glis2
2.20488e-16	1.05013	0.334	0.294	4.02832e-12	AF2	Rbm27
4.95998e-75	1.0476	0.255	0.18	9.06189e-71	AF2	Trim30a
8.94394e-94	1.04455	0.307	0.221	1.63406e-89	AF2	Reck
9.00476e-54	1.0424	0.339	0.272	1.64517e-49	AF2	Pcf11
7.70718e-48	1.02204	0.431	0.362	1.4081e-43	AF2	Oxr1
9.576e-85	1.00191	0.526	0.432	1.74954e-80	AF2	Tnfsf12
5.17796e-74	0.995302	0.422	0.338	9.46014e-70	AF2	Clstn1
4.55717e-17	0.990422	0.286	0.248	8.32594e-13	AF2	Pds5b
5.13278e-31	0.986054	0.339	0.286	9.37758e-27	AF2	Tmx4
5.60155e-16	0.972939	0.305	0.266	1.0234e-11	AF2	Dtymk
5.8077e-34	0.969497	0.394	0.336	1.06107e-29	AF2	Gnaq
8.95587e-91	0.966934	0.254	0.173	1.63624e-86	AF2	Dnm1
9.9633e-48	0.964072	0.281	0.213	1.82029e-43	AF2	Armh4
7.24757e-44	0.963713	0.435	0.368	1.32413e-39	AF2	Adprh
1.12117e-15	0.963453	0.519	0.47	2.04838e-11	AF2	Ptgfrn
0.00346841	0.954505	0.597	0.601	1	AF2	Rbm25
1.5779e-41	0.927375	0.277	0.221	2.88283e-37	AF2	Pgm5
8.1724e-05	0.926863	0.293	0.274	1	AF2	Kpnb1
2.99555e-26	0.923753	0.38	0.334	5.47288e-22	AF2	Lrrk1
2.96109e-73	0.905514	0.509	0.426	5.40991e-69	AF2	Cbx6
6.29871e-119	0.900089	0.34	0.444	1.15077e-114	AF2	Vgll3
1.31848e-34	0.899971	0.522	0.464	2.40886e-30	AF2	Hspd1
1.30717e-53	0.891088	0.283	0.217	2.38819e-49	AF2	Paxx
6.79306e-07	0.871575	0.327	0.303	0.0124109	AF2	Myo9a
6.25366e-13	0.865623	0.353	0.32	1.14254e-08	AF2	Tjp1
7.05612e-26	0.852465	0.385	0.333	1.28915e-21	AF2	Paics
2.36221e-59	0.850114	0.329	0.257	4.31576e-55	AF2	Sqor
6.72041e-38	0.8421	0.287	0.23	1.22782e-33	AF2	Pole4
1.79832e-66	0.84042	0.289	0.215	3.28553e-62	AF2	Egfr
8.07602e-43	0.83692	0.373	0.313	1.47549e-38	AF2	Hexim1
1.51427e-10	0.823124	0.262	0.288	2.76657e-06	AF2	Fam49a
1.32978e-71	0.814504	0.429	0.344	2.42951e-67	AF2	Plin3
1.98059e-34	0.806669	0.312	0.256	3.61854e-30	AF2	Anxa4
3.6723e-56	0.803066	0.334	0.263	6.7093e-52	AF2	2510009E07Rik
2.34986e-41	0.800813	0.263	0.207	4.2932e-37	AF2	Trip10
5.36188e-06	0.800693	0.425	0.404	0.0979615	AF2	Arid4b
3.18338e-43	0.789194	0.273	0.214	5.81604e-39	AF2	Taok3
0.00261067	0.780399	0.309	0.293	1	AF2	1110038F14Rik
4.64652e-96	0.779191	0.345	0.252	8.48919e-92	AF2	Hdgfl3
3.37229e-43	0.778795	0.297	0.239	6.16117e-39	AF2	Stk3
0.00104202	0.77598	0.317	0.331	1	AF2	Kmt5b
1.0209e-72	0.774048	0.324	0.244	1.86518e-68	AF2	Arhgap10
6.45377e-08	0.770321	0.333	0.36	0.0011791	AF2	Setd2
1.04475e-91	0.76251	0.396	0.303	1.90877e-87	AF2	Jcad
0.00017552	0.760446	0.303	0.281	1	AF2	Gemin7
7.71992e-145	0.759777	0.721	0.625	1.41043e-140	AF2	Rbms3
2.18432e-289	0.753957	0.387	0.232	3.99075e-285	AF2	Lepr
1.25958e-31	0.75359	0.284	0.233	2.30125e-27	AF2	Kif2a
4.43787e-07	0.748398	0.379	0.346	0.00810798	AF2	Mrpl14
2.43377e-156	0.747502	0.193	0.316	4.4465e-152	AF2	Cacnb2
4.59436e-15	0.745096	0.224	0.257	8.3939e-11	AF2	Pan3
0.000847675	0.742067	0.252	0.238	1	AF2	Tap2
9.02786e-29	0.73795	0.36	0.306	1.64939e-24	AF2	Elf2
4.79134e-90	0.735548	0.389	0.296	8.75378e-86	AF2	Olfml1
5.78895e-48	0.726027	0.338	0.272	1.05764e-43	AF2	Ppp2r2d
0.000702595	0.717298	0.389	0.371	1	AF2	Eif4g3
2.49768e-15	0.711959	0.391	0.426	4.56326e-11	AF2	Baz2b
4.75472e-44	0.710114	0.359	0.294	8.68687e-40	AF2	Tmed1
1.51527e-30	0.707234	0.305	0.256	2.76839e-26	AF2	Smtnl2
1.12946e-57	0.701037	0.3	0.23	2.06352e-53	AF2	Tshz1
7.73976e-13	0.700684	0.408	0.372	1.41405e-08	AF2	Stag1
3.06002e-73	0.699677	0.419	0.332	5.59066e-69	AF2	Sspn
1.38557e-101	0.698312	0.66	0.562	2.53144e-97	AF2	Sri
8.90454e-46	0.694245	0.488	0.417	1.62686e-41	AF2	Dhrs7
6.84832e-10	0.686083	0.291	0.264	1.25119e-05	AF2	9930021J03Rik
1.57678e-62	0.684616	0.263	0.194	2.88078e-58	AF2	Klhl13
6.22619e-05	0.681137	0.491	0.501	1	AF2	Hectd1
5.05127e-09	0.677105	0.31	0.283	9.22867e-05	AF2	Tnrc18
2.44224e-15	0.673877	0.452	0.409	4.46197e-11	AF2	Ctcf
3.23633e-27	0.673338	0.253	0.302	5.91277e-23	AF2	Ptprk
0.000314895	0.669599	0.314	0.292	1	AF2	Polr2g
0.0096489	0.668786	0.314	0.302	1	AF2	Hoxb4
1.19249e-89	0.660038	0.429	0.331	2.17867e-85	AF2	Gng10
1.65489e-12	0.648995	0.296	0.265	3.02349e-08	AF2	Bcl2
4.88136e-05	0.64642	0.285	0.267	0.891824	AF2	Phc2
4.14411e-125	0.642658	0.478	0.363	7.57129e-121	AF2	Ggh
1.74626e-31	0.640634	0.28	0.229	3.19042e-27	AF2	Wwp1
4.99486e-55	0.636592	0.257	0.192	9.12561e-51	AF2	Arsk
6.24633e-06	0.636295	0.369	0.389	0.114121	AF2	Lgals3bp
7.62258e-07	0.633601	0.338	0.317	0.0139264	AF2	Axin2
1.32585e-74	0.63221	0.303	0.223	2.42233e-70	AF2	Rarg
8.53476e-15	0.630451	0.336	0.305	1.5593e-10	AF2	Snx18
6.71602e-31	0.628696	0.354	0.301	1.22702e-26	AF2	Irak1
1.01899e-10	0.618704	0.373	0.341	1.8617e-06	AF2	Csnk1e
4.68211e-112	0.615624	0.251	0.353	8.55422e-108	AF2	Angptl4
1.8362e-29	0.615068	0.402	0.349	3.35474e-25	AF2	Stag2
4.05079e-17	0.601974	0.255	0.218	7.40079e-13	AF2	Zc3hav1
5.16461e-42	0.60081	0.211	0.272	9.43574e-38	AF2	Pfkfb3
2.93915e-05	0.597468	0.45	0.425	0.536983	AF2	Ilk
9.43353e-24	0.594045	0.416	0.367	1.72351e-19	AF2	Zfp652
1.7967e-13	0.593135	0.37	0.334	3.28257e-09	AF2	Kpna4
3.2801e-10	0.5861	0.274	0.246	5.99275e-06	AF2	Msl1
1.09612e-36	0.578043	0.419	0.359	2.00261e-32	AF2	Sypl
3.11065e-10	0.57677	0.515	0.482	5.68316e-06	AF2	Tmem106b
3.80301e-12	0.575693	0.351	0.315	6.94809e-08	AF2	Acbd6
2.12588e-17	0.572483	0.374	0.331	3.88398e-13	AF2	Efr3a
1.62847e-24	0.571681	0.283	0.238	2.97521e-20	AF2	Tmem131
9.59415e-31	0.5682	0.25	0.201	1.75285e-26	AF2	Gsk3a
2.52485e-13	0.558287	0.291	0.257	4.61289e-09	AF2	Hivep1
3.0172e-39	0.555402	0.327	0.268	5.51242e-35	AF2	Eps15
6.04696e-13	0.553652	0.325	0.29	1.10478e-08	AF2	Zfp704
2.76841e-22	0.550074	0.323	0.28	5.05789e-18	AF2	Arid1a
1.55469e-46	0.545361	0.489	0.418	2.84041e-42	AF2	Ccpg1
4.75615e-09	0.537691	0.311	0.337	8.68948e-05	AF2	Rictor
8.03651e-27	0.533797	0.308	0.259	1.46827e-22	AF2	Smad1
1.50994e-20	0.530307	0.33	0.287	2.75866e-16	AF2	Smad5
0.000153596	0.526913	0.327	0.309	1	AF2	Larp4
2.28043e-05	0.525273	0.455	0.434	0.416635	AF2	Crebrf
5.27033e-62	0.514673	0.259	0.19	9.62889e-58	AF2	Suclg2
1.02794e-23	0.509174	0.273	0.23	1.87804e-19	AF2	Cep170
5.08008e-13	0.507607	0.496	0.529	9.28131e-09	AF2	Fgfr3
1.08974e-21	0.505997	0.378	0.329	1.99095e-17	AF2	Phb2
3.79776e-206	0.504086	0.545	0.408	6.93851e-202	AF2	Auts2
5.03119e-90	0.502643	0.281	0.197	9.19198e-86	AF2	Diaph1
8.96491e-264	#NUM!	0.99	0.967	1.63789e-259	MyoFB	Sparc
1.85025e-67	#NUM!	0.986	0.98	3.38041e-63	MyoFB	Tmsb4x
0	549.496	0.368	0.113	0	MyoFB	Cilp
3.2404e-80	353.3	0.954	0.925	5.9202e-76	MyoFB	S100a6
0	351.857	0.579	0.229	0	MyoFB	Acta2
4.97526e-80	320.118	0.871	0.827	9.0898e-76	MyoFB	Ppib
2.53612e-218	246.541	0.876	0.759	4.6335e-214	MyoFB	Tpm1
7.2915e-58	234.512	0.833	0.769	1.33216e-53	MyoFB	Loxl1
3.35572e-48	222.015	0.93	0.966	6.13091e-44	MyoFB	Apoe
5.15754e-51	197.488	0.924	0.887	9.42282e-47	MyoFB	Actg1
1.27255e-23	138.339	0.946	0.938	2.32495e-19	MyoFB	Hsp90ab1
3.12189e-88	128.057	0.798	0.711	5.70369e-84	MyoFB	Ctsd
2.91779e-82	125.354	0.959	0.939	5.33081e-78	MyoFB	Ptma
9.18536e-137	125.354	0.94	0.901	1.67816e-132	MyoFB	Myl6
2.30289e-129	119.583	0.965	0.933	4.20738e-125	MyoFB	Lgals1
5.08943e-50	115.255	0.93	0.912	9.29838e-46	MyoFB	Tmsb10
2.44449e-116	110.922	0.27	0.122	4.46609e-112	MyoFB	Ccnd1
1.11866e-307	105.157	0.402	0.146	2.04379e-303	MyoFB	S100a4
0	103.714	0.57	0.225	0	MyoFB	Tagln
1.28633e-28	96.4905	0.619	0.555	2.35013e-24	MyoFB	Mif
9.98151e-41	95.1639	0.69	0.618	1.82362e-36	MyoFB	Gapdh
0.000361551	94.9871	0.884	0.872	1	MyoFB	Hspa8
2.41541e-28	93.615	0.325	0.432	4.41295e-24	MyoFB	Igfbp3
1.78658e-15	87.8429	0.792	0.763	3.26409e-11	MyoFB	Dstn
0	83.5161	0.265	0.039	0	MyoFB	Fst
1.29503e-55	79.1778	0.889	0.847	2.36602e-51	MyoFB	Nupr1
4.99082e-116	79.1605	0.93	0.873	9.11822e-112	MyoFB	Serpinh1
2.87361e-136	77.7453	0.566	0.389	5.25009e-132	MyoFB	Tpm2
2.21789e-113	77.7451	0.44	0.26	4.05209e-109	MyoFB	Csrp2
1.33489e-130	71.9745	0.909	0.857	2.43885e-126	MyoFB	Col6a1
2.94971e-265	71.8749	0.459	0.198	5.38912e-261	MyoFB	Des
3.90354e-33	63.3135	0.743	0.696	7.13176e-29	MyoFB	Eif5a
5.84369e-92	62.8639	0.76	0.664	1.06764e-87	MyoFB	Pfn1
0	62.6808	0.441	0.142	0	MyoFB	Fmod
5.18209e-67	59.0693	0.648	0.544	9.46767e-63	MyoFB	Cox5a
1.61804e-48	58.989	0.831	0.781	2.95615e-44	MyoFB	Mbnl1
2.75194e-169	56.1049	0.924	0.881	5.02779e-165	MyoFB	Eln
4.79096e-44	53.7529	0.654	0.579	8.75309e-40	MyoFB	Clic1
6.04483e-68	51.2133	0.352	0.221	1.10439e-63	MyoFB	Akr1b8
2.18056e-185	49.5384	0.897	0.817	3.98389e-181	MyoFB	Mfap5
7.49229e-72	48.8914	0.86	0.812	1.36884e-67	MyoFB	Nme2
6.65629e-44	48.7132	0.678	0.572	1.2161e-39	MyoFB	Nrp2
3.54015e-213	48.6103	0.61	0.358	6.46786e-209	MyoFB	Ctsc
2.19252e-42	47.3787	0.745	0.676	4.00573e-38	MyoFB	Prkar1a
2.6378e-136	46.0047	0.876	0.796	4.81926e-132	MyoFB	Col6a2
1.80573e-39	46.0029	0.344	0.244	3.29908e-35	MyoFB	Pdgfa
8.23147e-17	45.9798	0.824	0.797	1.50389e-12	MyoFB	Olfml3
1.13518e-80	45.8099	0.879	0.836	2.07397e-76	MyoFB	S100a11
3.17764e-82	44.5633	0.76	0.681	5.80555e-78	MyoFB	Sec61b
2.61843e-109	44.5598	0.903	0.861	4.78388e-105	MyoFB	Serf2
1.13863e-09	44.016	0.616	0.58	2.08027e-05	MyoFB	Lmo4
7.54541e-73	43.1204	0.897	0.837	1.37855e-68	MyoFB	Itgb1
3.46082e-76	41.9842	0.763	0.671	6.32292e-72	MyoFB	Cfl1
4.43177e-56	40.2337	0.744	0.655	8.09685e-52	MyoFB	Anxa1
9.57433e-48	39.4163	0.815	0.768	1.74923e-43	MyoFB	Tspo
6.16386e-85	38.793	0.568	0.426	1.12614e-80	MyoFB	Lox
7.59669e-36	38.7924	0.819	0.773	1.38792e-31	MyoFB	Emp3
3.49322e-63	38.7912	0.306	0.187	6.38211e-59	MyoFB	1110038B12Rik
0	37.3499	0.271	0.02	0	MyoFB	Cthrc1
2.1314e-63	37.3415	0.703	0.626	3.89408e-59	MyoFB	Atp5g1
2.13277e-41	35.9058	0.933	0.911	3.89656e-37	MyoFB	Ppia
3.76299e-64	34.4382	0.778	0.711	6.87499e-60	MyoFB	Txn1
2.00979e-15	33.5756	0.282	0.225	3.67188e-11	MyoFB	Mgll
1.69821e-43	33.3229	0.58	0.475	3.10262e-39	MyoFB	Nptn
4.34946e-17	33.0479	0.853	0.845	7.94646e-13	MyoFB	Tagln2
0	33.0193	0.363	0.122	0	MyoFB	Bpgm
4.22626e-68	32.7902	0.667	0.559	7.72138e-64	MyoFB	Dpysl3
1.41344e-264	32.5618	0.894	0.765	2.58236e-260	MyoFB	Fstl1
1.21681e-117	32.4807	0.698	0.563	2.22311e-113	MyoFB	Ostc
3.8475e-93	31.777	0.827	0.912	7.02938e-89	MyoFB	Cfh
1.14043e-166	31.5528	0.617	0.411	2.08357e-162	MyoFB	Fzd1
5.95008e-40	30.4502	0.376	0.271	1.08708e-35	MyoFB	Rab11a
5.9071e-10	30.0933	0.691	0.673	1.07923e-05	MyoFB	Eef1d
1.03633e-25	29.9662	0.581	0.506	1.89337e-21	MyoFB	Golgb1
8.08211e-24	28.6937	0.652	0.741	1.4766e-19	MyoFB	Adh1
5.23096e-145	28.2396	0.663	0.48	9.55696e-141	MyoFB	Myh9
9.93312e-36	27.654	0.744	0.696	1.81478e-31	MyoFB	Sh3glb1
2.88766e-33	27.3621	0.524	0.43	5.27575e-29	MyoFB	Islr
2.21201e-114	27.3047	0.663	0.516	4.04135e-110	MyoFB	Ssr2
9.45937e-11	27.251	0.804	0.78	1.72823e-06	MyoFB	Tuba1a
1.75478e-181	27.2509	0.643	0.437	3.20599e-177	MyoFB	Phldb2
1.35449e-41	27.2194	0.634	0.552	2.47465e-37	MyoFB	Timm13
4.44617e-66	27.1762	0.873	0.839	8.12315e-62	MyoFB	Calm1
2.31712e-28	27.1709	0.802	0.76	4.23339e-24	MyoFB	Map1lc3b
4.89103e-35	27.08	0.547	0.467	8.93591e-31	MyoFB	Ranbp1
4.26101e-39	25.7994	0.684	0.617	7.78486e-35	MyoFB	Snhg18
1.01441e-52	25.738	0.627	0.539	1.85332e-48	MyoFB	Gm10076
2.99935e-05	24.4456	0.421	0.461	0.547981	MyoFB	Syne2
2.55791e-16	24.3656	0.963	0.968	4.6733e-12	MyoFB	Sparcl1
7.25654e-85	24.3487	0.805	0.722	1.32577e-80	MyoFB	Tpm4
3.4365e-103	24.3364	0.7	0.575	6.27848e-99	MyoFB	Cyb5r3
1.33013e-58	24.0875	0.69	0.593	2.43015e-54	MyoFB	Kdelr2
3.23222e-57	23.8525	0.547	0.427	5.90526e-53	MyoFB	Abracl
0	22.9328	0.66	0.259	0	MyoFB	Nrep
0	22.9229	0.6	0.171	0	MyoFB	Tnc
1.87304e-36	22.8986	0.446	0.344	3.42204e-32	MyoFB	Tmem123
4.9025e-47	22.8912	0.645	0.571	8.95687e-43	MyoFB	Snrpd2
8.52107e-12	22.7849	0.729	0.687	1.5568e-07	MyoFB	Hnrnpu
2.87468e-26	22.4156	0.582	0.505	5.25204e-22	MyoFB	Cnn2
2.37692e-58	22.1494	0.651	0.561	4.34263e-54	MyoFB	Atp5o
6.05635e-13	21.89	0.48	0.425	1.1065e-08	MyoFB	Ddah2
9.96226e-82	21.8508	0.551	0.408	1.8201e-77	MyoFB	Ppp1r14b
1.37367e-10	21.4759	0.264	0.319	2.5097e-06	MyoFB	Pdzd2
2.29816e-59	21.4539	0.55	0.429	4.19873e-55	MyoFB	Psmd8
6.19889e-87	21.4534	0.483	0.326	1.13254e-82	MyoFB	Nrcam
1.84078e-26	21.3177	0.801	0.777	3.36311e-22	MyoFB	Slc25a4
7.66664e-80	20.974	0.731	0.63	1.4007e-75	MyoFB	Arpc2
0	20.8329	0.915	0.34	0	MyoFB	Ltbp2
1.18138e-118	20.4568	0.445	0.268	2.15839e-114	MyoFB	Fkbp10
7.8879e-68	20.4283	0.738	0.656	1.44112e-63	MyoFB	Ndufa11
4.06384e-162	20.2749	0.929	0.849	7.42463e-158	MyoFB	Cald1
3.38427e-71	20.1911	0.79	0.712	6.18307e-67	MyoFB	Lmna
2.9917e-37	20.1075	0.694	0.64	5.46583e-33	MyoFB	Prdx5
5.18408e-63	20.038	0.795	0.735	9.47132e-59	MyoFB	Myl12a
5.53516e-43	19.8497	0.683	0.616	1.01127e-38	MyoFB	Cox5b
2.80919e-46	19.4247	0.684	0.611	5.13239e-42	MyoFB	Cox7b
0	18.5948	0.88	0.696	0	MyoFB	Col5a2
2.64575e-19	18.5948	0.31	0.247	4.83378e-15	MyoFB	Myl9
2.7852e-29	18.5947	0.876	0.853	5.08856e-25	MyoFB	Tcf4
4.19694e-75	18.5118	0.333	0.201	7.66782e-71	MyoFB	Plaat3
2.31391e-63	18.3655	0.798	0.744	4.22752e-59	MyoFB	Sem1
1.195e-53	18.2357	0.723	0.616	2.18326e-49	MyoFB	Hnrnpa0
4.80571e-53	18.0679	0.862	0.818	8.78004e-49	MyoFB	Selenof
6.87251e-48	17.9471	0.617	0.539	1.25561e-43	MyoFB	Atp5md
6.43158e-35	17.8934	0.776	0.731	1.17505e-30	MyoFB	Atp5j
1.65111e-64	17.805	0.676	0.584	3.01658e-60	MyoFB	Akr1a1
2.97322e-35	17.6688	0.616	0.535	5.43208e-31	MyoFB	Ran
1.59687e-17	17.5251	0.794	0.772	2.91748e-13	MyoFB	Selenom
6.48364e-88	17.4425	0.539	0.379	1.18456e-83	MyoFB	Cd44
7.22944e-113	17.2549	0.396	0.227	1.32082e-108	MyoFB	Fxyd5
3.11368e-21	17.1521	0.955	0.943	5.68869e-17	MyoFB	Fau
1.82667e-16	17.1506	0.416	0.348	3.33733e-12	MyoFB	Tubb2a
2.14648e-20	17.1381	0.857	0.84	3.92161e-16	MyoFB	Naca
8.47891e-24	17.1258	0.491	0.411	1.5491e-19	MyoFB	Rnd3
1.04627e-37	16.969	0.9	0.872	1.91154e-33	MyoFB	Rack1
8.05796e-34	16.8662	0.904	0.874	1.47219e-29	MyoFB	Rrbp1
1.22681e-07	16.6943	0.4	0.357	0.00224137	MyoFB	Nt5dc2
3.60257e-30	16.6855	0.643	0.566	6.58189e-26	MyoFB	Hnrnpf
2.868e-58	16.6707	0.679	0.584	5.23984e-54	MyoFB	Tmed3
3.06319e-33	16.6613	0.376	0.281	5.59645e-29	MyoFB	Mrpl12
1.27183e-53	16.5846	0.796	0.761	2.32363e-49	MyoFB	Atp5e
1.77115e-239	16.4416	0.39	0.161	3.2359e-235	MyoFB	C1qtnf6
1.43355e-172	16.2973	0.311	0.13	2.6191e-168	MyoFB	Npr3
2.72497e-88	16.2308	0.65	0.525	4.97851e-84	MyoFB	Ppp1ca
1.55662e-70	16.2129	0.719	0.643	2.84395e-66	MyoFB	Ssr4
2.15853e-42	16.188	0.418	0.305	3.94364e-38	MyoFB	Creb3l2
5.18025e-32	16.0529	0.596	0.519	9.46431e-28	MyoFB	Hnrnpab
1.90455e-81	16.0419	0.254	0.13	3.47961e-77	MyoFB	Pycard
5.3892e-151	15.9391	0.371	0.182	9.84608e-147	MyoFB	Pxdn
3.06085e-41	15.9004	0.658	0.59	5.59218e-37	MyoFB	Vkorc1
1.7256e-23	15.8131	0.866	0.853	3.15266e-19	MyoFB	Zeb2
8.73208e-34	15.8088	0.467	0.37	1.59535e-29	MyoFB	Cyc1
4.39705e-44	15.7092	0.865	0.849	8.03341e-40	MyoFB	Cox4i1
0.000218619	15.7045	0.53	0.502	1	MyoFB	Ktn1
2.45118e-38	15.6299	0.572	0.482	4.47831e-34	MyoFB	Arid5b
5.03351e-45	15.6044	0.632	0.546	9.19622e-41	MyoFB	Atp5k
9.72381e-44	15.5793	0.699	0.624	1.77654e-39	MyoFB	Snrpg
1.7989e-30	15.5384	0.564	0.487	3.28659e-26	MyoFB	Snrpf
1.01614e-43	15.2661	0.43	0.326	1.85649e-39	MyoFB	Eif6
3.14533e-53	15.2505	0.582	0.491	5.74652e-49	MyoFB	Tmem258
1.60717e-34	15.0987	0.842	0.809	2.9363e-30	MyoFB	Cox8a
1.23592e-55	14.9903	0.555	0.45	2.25803e-51	MyoFB	Timm10b
1.68073e-54	14.9487	0.723	0.66	3.07069e-50	MyoFB	Atp5g2
2.04646e-141	14.8912	0.267	0.111	3.73889e-137	MyoFB	Chn1
1.93507e-61	14.866	0.656	0.546	3.53537e-57	MyoFB	Iqgap1
5.12077e-52	14.7468	0.602	0.516	9.35566e-48	MyoFB	Snrpe
2.80683e-49	14.7398	0.542	0.442	5.12808e-45	MyoFB	Ndufa3
3.21245e-31	14.4281	0.573	0.492	5.86915e-27	MyoFB	Ubxn4
2.0877e-30	14.38	0.695	0.633	3.81423e-26	MyoFB	Eva1b
9.27906e-228	14.2823	0.652	0.406	1.69528e-223	MyoFB	Actn1
7.18752e-120	14.2671	0.501	0.32	1.31316e-115	MyoFB	Loxl2
6.41305e-43	14.2651	0.72	0.666	1.17166e-38	MyoFB	Ndufa2
3.30868e-30	14.2313	0.55	0.476	6.04495e-26	MyoFB	Eif3i
5.66323e-50	14.2099	0.696	0.629	1.03467e-45	MyoFB	Psmb1
2.3975e-106	14.0824	0.476	0.304	4.38024e-102	MyoFB	Capg
1.54516e-34	14.0604	0.649	0.567	2.82301e-30	MyoFB	Ldha
1.56532e-50	14.0168	0.468	0.351	2.85984e-46	MyoFB	Sec13
6.96696e-76	13.9961	0.739	0.673	1.27286e-71	MyoFB	Prdx2
3.26768e-32	13.9007	0.718	0.653	5.97005e-28	MyoFB	Rnasek
6.74079e-35	13.7471	0.643	0.558	1.23154e-30	MyoFB	Tmem234
1.27124e-54	13.6034	0.523	0.408	2.32256e-50	MyoFB	Ikbip
1.48252e-36	13.5285	0.494	0.401	2.70856e-32	MyoFB	Dctn3
2.63563e-113	13.4767	0.608	0.458	4.8153e-109	MyoFB	Uqcc2
3.52336e-18	13.3911	0.658	0.602	6.43718e-14	MyoFB	St13
3.07139e-56	13.3659	0.577	0.469	5.61143e-52	MyoFB	Tmem14c
8.04068e-18	13.1713	0.341	0.273	1.46903e-13	MyoFB	Cd59a
4.72736e-35	13.0973	0.81	0.773	8.63688e-31	MyoFB	Atp5h
3.63322e-06	13.0212	0.292	0.256	0.0663789	MyoFB	Hjurp
9.8242e-40	12.8624	0.564	0.468	1.79488e-35	MyoFB	Hnrnpa1
1.25006e-29	12.8299	0.688	0.639	2.28386e-25	MyoFB	Edf1
2.0731e-53	12.824	0.959	0.941	3.78755e-49	MyoFB	Vim
5.0476e-06	12.8214	0.759	0.741	0.0922197	MyoFB	Hnrnpa3
4.48037e-65	12.8186	0.702	0.609	8.18564e-61	MyoFB	Flna
3.2431e-72	12.8153	0.717	0.64	5.92513e-68	MyoFB	Psma7
2.61693e-51	12.7961	0.672	0.577	4.78113e-47	MyoFB	Msn
4.27891e-85	12.7958	0.666	0.532	7.81757e-81	MyoFB	Itgb5
7.78895e-56	12.7724	0.828	0.762	1.42304e-51	MyoFB	Gnai2
7.37485e-17	12.7425	0.71	0.665	1.34738e-12	MyoFB	Eif4a1
8.80343e-51	12.6553	0.458	0.342	1.60839e-46	MyoFB	Cxcl16
1.10226e-35	12.6352	0.884	0.86	2.01384e-31	MyoFB	Oaz1
1.23723e-28	12.5488	0.747	0.682	2.26042e-24	MyoFB	Mprip
1.46109e-34	12.5438	0.555	0.465	2.66941e-30	MyoFB	Dctn2
2.17478e-124	12.3726	0.28	0.127	3.97333e-120	MyoFB	Tspan6
9.07779e-49	12.3438	0.737	0.664	1.65851e-44	MyoFB	Calu
7.75555e-43	12.339	0.429	0.321	1.41694e-38	MyoFB	Prmt1
5.00763e-32	12.3158	0.597	0.524	9.14894e-28	MyoFB	Fkbp7
3.13541e-14	12.2274	0.709	0.67	5.72839e-10	MyoFB	Ptges3
4.94006e-28	12.2065	0.608	0.536	9.02549e-24	MyoFB	Ier3ip1
7.23646e-61	12.141	0.628	0.531	1.3221e-56	MyoFB	Tma7
2.71896e-91	11.9757	0.762	0.678	4.96754e-87	MyoFB	Arf5
3.47849e-83	11.8413	0.421	0.271	6.3552e-79	MyoFB	Oaf
1.81893e-35	11.8059	0.764	0.707	3.32318e-31	MyoFB	Atp5b
1.9901e-48	11.805	0.348	0.233	3.6359e-44	MyoFB	Spg21
4.0395e-11	11.7815	0.479	0.428	7.38017e-07	MyoFB	Gnb4
4.82694e-47	11.7259	0.275	0.171	8.81882e-43	MyoFB	Sh3kbp1
8.72453e-60	11.651	0.526	0.409	1.59397e-55	MyoFB	Ap2s1
0.00469574	11.5728	0.487	0.471	1	MyoFB	Fndc3a
4.00203e-42	11.4486	0.365	0.263	7.3117e-38	MyoFB	Plp2
3.28093e-15	11.4173	0.902	0.892	5.99427e-11	MyoFB	Nedd4
3.29885e-09	11.4021	0.536	0.488	6.027e-05	MyoFB	Bod1l
2.88343e-57	11.3817	0.738	0.65	5.26802e-53	MyoFB	Fkbp1a
1.59781e-24	11.3813	0.563	0.486	2.91921e-20	MyoFB	Hist1h2bc
8.59221e-74	11.3793	0.517	0.387	1.5698e-69	MyoFB	Prelid1
1.08328e-26	11.291	0.575	0.511	1.97916e-22	MyoFB	Cdc37
1.18536e-41	11.2821	0.748	0.704	2.16565e-37	MyoFB	Atp5j2
3.96036e-38	11.1979	0.875	0.846	7.23558e-34	MyoFB	Anxa5
4.66654e-30	11.181	0.606	0.528	8.52577e-26	MyoFB	Atp2b1
1.23388e-06	11.1363	0.314	0.273	0.022543	MyoFB	Swt1
6.94418e-116	11.0565	0.535	0.361	1.2687e-111	MyoFB	Mef2c
1.49395e-64	11.0014	0.682	0.594	2.72945e-60	MyoFB	Spcs1
2.11659e-138	10.9074	0.478	0.28	3.86702e-134	MyoFB	Kdelr3
8.97984e-34	10.8902	0.697	0.632	1.64062e-29	MyoFB	D8Ertd738e
6.16545e-25	10.8777	0.385	0.3	1.12643e-20	MyoFB	Snapc5
3.18142e-33	10.828	0.535	0.449	5.81245e-29	MyoFB	Mrps24
1.69792e-52	10.7744	0.252	0.149	3.1021e-48	MyoFB	Nrtn
2.1404e-58	10.7515	0.636	0.522	3.91052e-54	MyoFB	Arpc5
0.000471287	10.7461	0.883	0.866	1	MyoFB	Mylk
2.86436e-119	10.7196	0.295	0.14	5.23318e-115	MyoFB	Slc40a1
3.63128e-84	10.4865	0.613	0.47	6.63436e-80	MyoFB	Tsc22d1
2.22222e-43	10.4565	0.79	0.738	4.06e-39	MyoFB	Eef1g
1.36928e-46	10.3757	0.689	0.61	2.50168e-42	MyoFB	Set
2.23065e-33	10.3699	0.791	0.749	4.0754e-29	MyoFB	Serbp1
1.41008e-149	10.3553	0.66	0.47	2.57622e-145	MyoFB	Mdk
1.64214e-34	10.3427	0.734	0.672	3.00019e-30	MyoFB	Atp5a1
1.43637e-105	10.2207	0.803	0.687	2.62426e-101	MyoFB	Lhfp
1.56907e-19	10.2127	0.313	0.242	2.8667e-15	MyoFB	Ptpn9
1.5175e-26	10.2038	0.692	0.636	2.77246e-22	MyoFB	Ndfip1
1.61471e-19	10.1735	0.759	0.712	2.95007e-15	MyoFB	Fermt2
2.22092e-38	10.1469	0.661	0.586	4.05762e-34	MyoFB	Reep5
3.08739e-29	10.1365	0.623	0.563	5.64067e-25	MyoFB	Ndufc1
6.60382e-24	10.135	0.792	0.757	1.20652e-19	MyoFB	Sept7
8.75582e-53	10.1164	0.71	0.641	1.59969e-48	MyoFB	Cnpy2
1.69531e-42	10.1023	0.542	0.442	3.09733e-38	MyoFB	Mdh2
4.05736e-39	10.0744	0.747	0.697	7.4128e-35	MyoFB	Atp5d
1.05366e-39	10.0734	0.582	0.495	1.92503e-35	MyoFB	Cops9
2.79056e-20	10.0675	0.446	0.381	5.09836e-16	MyoFB	Rnaseh2c
3.37597e-38	10.0054	0.548	0.462	6.1679e-34	MyoFB	Arpp19
5.99806e-36	9.99895	0.668	0.605	1.09585e-31	MyoFB	Atp5c1
3.30483e-40	9.9824	0.85	0.792	6.03792e-36	MyoFB	Cdh11
1.56562e-37	9.95457	0.316	0.221	2.86039e-33	MyoFB	Nhp2
5.71646e-20	9.91188	0.271	0.202	1.0444e-15	MyoFB	Tars
1.52742e-117	9.91118	0.624	0.467	2.79059e-113	MyoFB	Sh3bgrl3
1.4703e-51	9.87537	0.572	0.47	2.68624e-47	MyoFB	Rexo2
4.24236e-27	9.87506	0.731	0.685	7.7508e-23	MyoFB	Ndufb11
8.8506e-55	9.86791	0.662	0.577	1.617e-50	MyoFB	Mrpl52
1.0719e-41	9.7978	0.641	0.557	1.95835e-37	MyoFB	Psmd7
6.39291e-93	9.71233	0.544	0.39	1.16799e-88	MyoFB	Actr3
1.29525e-05	9.69767	0.289	0.257	0.236642	MyoFB	Hpf1
4.43358e-36	9.65957	0.747	0.693	8.10016e-32	MyoFB	Capns1
1.9864e-56	9.64773	0.472	0.353	3.62915e-52	MyoFB	Lamtor1
1.03951e-15	9.64111	0.701	0.653	1.89919e-11	MyoFB	Ptp4a2
2.97646e-47	9.46222	0.604	0.518	5.438e-43	MyoFB	Atp5mpl
8.48782e-19	9.37317	0.382	0.312	1.55072e-14	MyoFB	Oaz2
2.95719e-44	9.35397	0.698	0.635	5.40278e-40	MyoFB	Clta
4.07516e-39	9.34944	0.45	0.343	7.44532e-35	MyoFB	H1f0
6.31606e-46	9.33738	0.384	0.276	1.15394e-41	MyoFB	Hras
9.10786e-24	9.29154	0.482	0.408	1.66401e-19	MyoFB	Snrpd1
1.24882e-31	9.28107	0.543	0.456	2.2816e-27	MyoFB	Mrpl23
3.19719e-58	9.27714	0.52	0.406	5.84127e-54	MyoFB	Mydgf
8.9398e-37	9.18914	0.309	0.217	1.6333e-32	MyoFB	Lrrc59
6.72427e-63	9.18876	0.542	0.417	1.22852e-58	MyoFB	Efemp2
8.47965e-66	9.17235	0.388	0.255	1.54923e-61	MyoFB	Glrx5
1.77609e-10	9.13717	0.574	0.533	3.24491e-06	MyoFB	Rras
3.58655e-38	9.09694	0.587	0.507	6.55263e-34	MyoFB	Ndufs6
1.8839e-32	9.02566	0.537	0.458	3.44188e-28	MyoFB	Ube2l3
3.26768e-11	8.99968	0.486	0.436	5.97006e-07	MyoFB	Nudc
2.79629e-46	8.93243	0.813	0.762	5.10882e-42	MyoFB	Ndufa4
0.000733793	8.91865	0.324	0.302	1	MyoFB	Stat1
5.58474e-45	8.80767	0.398	0.288	1.02033e-40	MyoFB	Hip1
1.16508e-50	8.76124	0.651	0.56	2.1286e-46	MyoFB	Pdap1
4.73669e-41	8.61797	0.516	0.413	8.65394e-37	MyoFB	Surf4
8.05419e-14	8.58884	0.423	0.364	1.4715e-09	MyoFB	U2af1
8.48633e-95	8.49744	0.834	0.76	1.55045e-90	MyoFB	Rcn3
0.00538978	8.49594	0.588	0.562	1	MyoFB	Igsf10
2.24692e-42	8.4816	0.755	0.69	4.10511e-38	MyoFB	Rab2a
7.32115e-41	8.47206	0.609	0.528	1.33757e-36	MyoFB	Ufc1
6.04071e-52	8.46584	0.669	0.59	1.10364e-47	MyoFB	Rbm3
0.000520618	8.40522	0.34	0.315	1	MyoFB	Sema5a
0.000221593	8.39571	0.734	0.715	1	MyoFB	Dpysl2
1.17401e-75	8.38119	0.604	0.474	2.14493e-71	MyoFB	Maged1
1.82052e-40	8.3721	0.694	0.641	3.32609e-36	MyoFB	Uqcr10
8.29221e-33	8.36762	0.379	0.285	1.51499e-28	MyoFB	Pdrg1
6.96774e-14	8.33348	0.213	0.276	1.27301e-09	MyoFB	Mecom
1.16184e-43	8.32541	0.657	0.579	2.12268e-39	MyoFB	Txndc17
1.22467e-164	8.29264	0.386	0.185	2.23746e-160	MyoFB	1500009L16Rik
7.89319e-26	8.20789	0.295	0.217	1.44209e-21	MyoFB	Tnfaip8
4.84865e-19	8.17964	0.612	0.564	8.85848e-15	MyoFB	Chmp2a
1.91468e-21	8.17042	0.488	0.422	3.49813e-17	MyoFB	Sdhb
1.84406e-21	8.12672	0.531	0.474	3.3691e-17	MyoFB	Ndufa12
8.20002e-27	8.06829	0.472	0.382	1.49814e-22	MyoFB	Pgrmc2
5.03308e-17	8.04001	0.343	0.278	9.19544e-13	MyoFB	Uhrf2
4.71352e-56	8.01967	0.399	0.282	8.61161e-52	MyoFB	Ebp
6.40098e-63	8.01334	0.642	0.519	1.16946e-58	MyoFB	Ctnna1
0.000625404	8.00127	0.711	0.689	1	MyoFB	Rock2
3.48644e-51	7.99728	0.646	0.535	6.36973e-47	MyoFB	Sar1a
8.25238e-75	7.9937	0.31	0.181	1.50771e-70	MyoFB	Epha3
1.64533e-43	7.99114	0.493	0.38	3.00603e-39	MyoFB	Vcan
2.09115e-26	7.96515	0.277	0.197	3.82053e-22	MyoFB	Creb3
3.08187e-24	7.92027	0.391	0.304	5.63058e-20	MyoFB	Map1b
2.22065e-18	7.87063	0.435	0.373	4.05713e-14	MyoFB	Pold4
1.63577e-13	7.8468	0.659	0.622	2.98855e-09	MyoFB	Myl12b
1.54868e-17	7.82999	0.493	0.434	2.82943e-13	MyoFB	Yif1b
3.06277e-08	7.80831	0.5	0.461	0.000559569	MyoFB	Hnrnpd
1.74576e-22	7.80655	0.688	0.619	3.1895e-18	MyoFB	Tns3
1.19781e-78	7.79431	0.328	0.192	2.1884e-74	MyoFB	Srpx2
8.75996e-28	7.77486	0.297	0.217	1.60044e-23	MyoFB	Commd4
9.78273e-06	7.70857	0.426	0.465	0.178731	MyoFB	Osmr
5.05554e-187	7.67759	0.308	0.121	9.23647e-183	MyoFB	Prrx2
2.89884e-28	7.67435	0.444	0.357	5.29618e-24	MyoFB	Cct3
1.11494e-52	7.62918	0.34	0.227	2.03699e-48	MyoFB	Erh
2.90812e-38	7.5379	0.574	0.492	5.31314e-34	MyoFB	Sf3b5
1.06474e-80	7.50949	0.593	0.464	1.94528e-76	MyoFB	Erp29
5.09734e-35	7.50471	0.348	0.467	9.31285e-31	MyoFB	Vegfd
1.15939e-34	7.45761	0.557	0.475	2.11821e-30	MyoFB	Vapa
6.5161e-36	7.44199	0.567	0.478	1.19049e-31	MyoFB	Trir
0	7.40066	0.27	0.071	0	MyoFB	Thbs2
7.85071e-92	7.38929	0.653	0.519	1.43432e-87	MyoFB	Tmem167
4.88217e-58	7.35389	0.633	0.536	8.91972e-54	MyoFB	Psma4
3.99199e-06	7.3412	0.576	0.55	0.0729336	MyoFB	Ddx24
7.50561e-19	7.3299	0.417	0.345	1.37127e-14	MyoFB	Xrn2
3.07023e-31	7.31427	0.375	0.282	5.6093e-27	MyoFB	Lsm7
1.31887e-27	7.28296	0.441	0.354	2.40957e-23	MyoFB	Flot1
1.13263e-45	7.27807	0.748	0.693	2.06931e-41	MyoFB	Cox6b1
3.44797e-46	7.1809	0.647	0.583	6.29945e-42	MyoFB	Romo1
1.00663e-71	7.16377	0.557	0.42	1.83912e-67	MyoFB	Hspg2
5.04596e-45	7.16347	0.438	0.33	9.21897e-41	MyoFB	Timm8b
6.95715e-46	7.16041	0.504	0.398	1.27107e-41	MyoFB	Mrps16
1.13584e-16	7.14033	0.638	0.578	2.07518e-12	MyoFB	Bmpr2
1.53293e-76	7.11848	0.698	0.596	2.80066e-72	MyoFB	Atpif1
4.34432e-102	7.05416	0.377	0.215	7.93708e-98	MyoFB	Bok
2.79225e-09	7.0533	0.41	0.338	5.10144e-05	MyoFB	Cd9
1.34959e-274	7.05325	0.764	0.563	2.4657e-270	MyoFB	Igf1
2.13172e-06	7.05321	0.808	0.789	0.0389466	MyoFB	Mbnl2
8.43704e-32	7.04607	0.595	0.517	1.54145e-27	MyoFB	Ndufb8
1.59341e-17	7.04333	0.316	0.249	2.91116e-13	MyoFB	Dpp8
9.64742e-56	7.03418	0.726	0.64	1.76258e-51	MyoFB	Palld
4.96956e-39	7.03078	0.41	0.31	9.07938e-35	MyoFB	Prkacb
2.27427e-89	7.02707	0.78	0.688	4.1551e-85	MyoFB	Hmcn1
1.09147e-67	7.02532	0.531	0.396	1.99412e-63	MyoFB	Hmg20b
1.84187e-99	7.02493	0.705	0.575	3.3651e-95	MyoFB	Arpc1b
6.5806e-31	7.00879	0.771	0.721	1.20228e-26	MyoFB	Hnrnpk
1.1366e-28	7.00725	0.372	0.287	2.07657e-24	MyoFB	Tspan4
8.31563e-50	6.98704	0.631	0.548	1.51927e-45	MyoFB	Rtraf
9.35245e-35	6.88809	0.45	0.354	1.70869e-30	MyoFB	Ube2n
2.54048e-11	6.88385	0.586	0.54	4.64146e-07	MyoFB	Tnrc6c
1.71287e-55	6.87364	0.494	0.38	3.12942e-51	MyoFB	Pfdn1
4.13095e-43	6.86179	0.7	0.611	7.54724e-39	MyoFB	Ryk
1.49871e-207	6.82852	0.294	0.106	2.73814e-203	MyoFB	Ecscr
3.13879e-39	6.74447	0.556	0.472	5.73456e-35	MyoFB	Vdac2
2.45173e-19	6.68047	0.506	0.442	4.47932e-15	MyoFB	Ndufs2
1.15303e-63	6.67089	0.547	0.412	2.10658e-59	MyoFB	Ddb1
3.19731e-40	6.62301	0.614	0.542	5.84149e-36	MyoFB	Ndufb7
1.35608e-34	6.62197	0.831	0.808	2.47756e-30	MyoFB	Ybx1
1.53187e-24	6.6089	0.685	0.628	2.79873e-20	MyoFB	Cox6a1
5.5921e-35	6.60615	0.482	0.392	1.02168e-30	MyoFB	Vdac1
5.75239e-23	6.60292	0.524	0.453	1.05096e-18	MyoFB	Eloc
1.32694e-156	6.57314	0.384	0.189	2.42433e-152	MyoFB	Bmp1
2.44131e-30	6.54848	0.361	0.271	4.46027e-26	MyoFB	Cdc42ep3
9.67626e-22	6.54541	0.487	0.42	1.76785e-17	MyoFB	Sec61a1
2.86529e-40	6.54029	0.784	0.723	5.23488e-36	MyoFB	Micos10
1.63934e-59	6.51055	0.566	0.449	2.99508e-55	MyoFB	Copz2
4.13351e-33	6.48966	0.59	0.503	7.55191e-29	MyoFB	Txndc5
2.15037e-13	6.48176	0.364	0.303	3.92873e-09	MyoFB	Bub3
1.01731e-17	6.40764	0.484	0.419	1.85863e-13	MyoFB	Cltb
3.01777e-16	6.37741	0.533	0.469	5.51346e-12	MyoFB	Arcn1
2.79922e-13	6.35726	0.382	0.326	5.11418e-09	MyoFB	Emg1
1.26706e-42	6.34546	0.585	0.5	2.31492e-38	MyoFB	Ergic3
2.60787e-43	6.32382	0.575	0.476	4.76459e-39	MyoFB	Psmc3
1.60333e-46	6.32095	0.659	0.586	2.92929e-42	MyoFB	Eif3k
4.23394e-29	6.29381	0.382	0.292	7.73541e-25	MyoFB	Pea15a
1.22289e-38	6.27316	0.712	0.641	2.23423e-34	MyoFB	Arl1
2.84901e-21	6.25767	0.466	0.404	5.20515e-17	MyoFB	Aurkaip1
2.41577e-91	6.21771	0.564	0.418	4.41361e-87	MyoFB	Cnn3
4.36081e-09	6.19368	0.421	0.373	7.9672e-05	MyoFB	Golga4
2.16867e-15	6.16917	0.654	0.614	3.96217e-11	MyoFB	Drap1
6.16626e-06	6.16374	0.394	0.356	0.112658	MyoFB	Col27a1
9.74382e-17	6.13131	0.508	0.441	1.7802e-12	MyoFB	Copb1
4.19002e-18	6.12861	0.505	0.438	7.65516e-14	MyoFB	Fkbp3
3.63392e-58	6.11475	0.683	0.585	6.63918e-54	MyoFB	Pten
1.52066e-55	6.1078	0.484	0.365	2.77824e-51	MyoFB	Tmem208
8.64558e-34	6.08302	0.413	0.32	1.57955e-29	MyoFB	Yif1a
1.44466e-24	6.03504	0.401	0.327	2.6394e-20	MyoFB	Mrpl17
1.87928e-31	6.01057	0.474	0.393	3.43345e-27	MyoFB	Higd2a
2.68502e-178	5.98216	0.63	0.432	4.90553e-174	MyoFB	Mfap2
2.71387e-18	5.95246	0.485	0.42	4.95824e-14	MyoFB	Cct4
3.52876e-25	5.9332	0.368	0.289	6.44705e-21	MyoFB	Maged2
1.63711e-66	5.92924	0.31	0.185	2.991e-62	MyoFB	Txnl4a
2.15915e-40	5.91839	0.471	0.368	3.94476e-36	MyoFB	Banf1
3.37442e-47	5.85829	0.374	0.264	6.16506e-43	MyoFB	Rasl11b
2.92718e-41	5.83146	0.462	0.357	5.34795e-37	MyoFB	Uqcrc1
1.9573e-25	5.82864	0.388	0.307	3.57599e-21	MyoFB	Angptl2
6.35388e-14	5.79658	0.746	0.721	1.16085e-09	MyoFB	Ncl
5.7188e-36	5.78285	0.491	0.393	1.04482e-31	MyoFB	Caprin1
3.04042e-46	5.77231	0.512	0.408	5.55484e-42	MyoFB	Ube2m
0.000750039	5.75896	0.481	0.46	1	MyoFB	Sptssa
4.98275e-168	5.74088	0.402	0.201	9.10348e-164	MyoFB	Serf1
6.12048e-37	5.72807	0.468	0.372	1.11821e-32	MyoFB	Cacybp
1.05396e-21	5.72688	0.602	0.538	1.92559e-17	MyoFB	Anxa6
6.95677e-24	5.72668	0.405	0.324	1.271e-19	MyoFB	Map4k3
1.33756e-25	5.72638	0.554	0.476	2.44372e-21	MyoFB	Dnajc10
4.684e-52	5.70475	0.55	0.443	8.55766e-48	MyoFB	Gpx8
2.55091e-161	5.68826	0.453	0.253	4.66052e-157	MyoFB	Smco4
1.47677e-70	5.68795	0.561	0.429	2.69806e-66	MyoFB	Colgalt1
1.67392e-46	5.67509	0.595	0.51	3.05825e-42	MyoFB	Metap2
3.54092e-27	5.66893	0.563	0.491	6.46926e-23	MyoFB	Cct5
3.51759e-116	5.64534	0.679	0.527	6.42663e-112	MyoFB	Mxra7
9.76637e-27	5.63567	0.756	0.708	1.78432e-22	MyoFB	Tmem50a
4.22804e-32	5.62975	0.463	0.371	7.72464e-28	MyoFB	Cnih4
1.73994e-38	5.61384	0.808	0.771	3.17888e-34	MyoFB	Atp5l
2.00844e-10	5.61056	0.933	0.929	3.66942e-06	MyoFB	Tmem176b
6.47902e-42	5.60916	0.476	0.371	1.18372e-37	MyoFB	Rab5if
1.7552e-39	5.59114	0.786	0.741	3.20674e-35	MyoFB	Uqcrh
2.32312e-30	5.58834	0.368	0.275	4.24434e-26	MyoFB	Ddx1
7.37e-19	5.58114	0.679	0.634	1.3465e-14	MyoFB	Eif3a
3.24269e-46	5.54581	0.424	0.314	5.92439e-42	MyoFB	Naa38
4.25237e-21	5.496	0.399	0.322	7.76909e-17	MyoFB	Tmf1
0.000123325	5.49296	0.286	0.319	1	MyoFB	Dmd
1.17236e-26	5.49107	0.402	0.32	2.1419e-22	MyoFB	Pin1
1.50686e-24	5.4521	0.589	0.532	2.75303e-20	MyoFB	Ndufb2
1.0924e-41	5.43409	0.614	0.538	1.99581e-37	MyoFB	Ndufb5
2.67272e-25	5.39994	0.477	0.389	4.88305e-21	MyoFB	Hspa4
1.528e-21	5.38821	0.614	0.544	2.79165e-17	MyoFB	Tcf12
2.12604e-18	5.3812	0.439	0.374	3.88428e-14	MyoFB	Psmb7
6.04084e-22	5.3791	0.343	0.265	1.10366e-17	MyoFB	Scamp2
1.19318e-40	5.3227	0.642	0.553	2.17994e-36	MyoFB	Capza2
4.69314e-30	5.32014	0.523	0.444	8.57436e-26	MyoFB	Ndufb6
1.35209e-32	5.29786	0.468	0.375	2.47027e-28	MyoFB	Mrpl13
6.37741e-15	5.29214	0.476	0.42	1.16515e-10	MyoFB	Psmc5
7.16081e-12	5.26701	0.503	0.456	1.30828e-07	MyoFB	Pnn
0.00243961	5.26349	0.57	0.55	1	MyoFB	Vcl
4.33916e-32	5.25521	0.321	0.232	7.92764e-28	MyoFB	P3h4
2.90857e-19	5.24677	0.422	0.353	5.31396e-15	MyoFB	Ccar1
1.53634e-22	5.24418	0.678	0.626	2.80689e-18	MyoFB	Eif3e
2.20049e-53	5.23395	0.345	0.229	4.02029e-49	MyoFB	Pdlim7
5.50746e-31	5.22027	0.251	0.167	1.00621e-26	MyoFB	Taf12
0	5.17383	0.313	0.088	0	MyoFB	Scube1
1.89433e-69	5.14204	0.405	0.263	3.46094e-65	MyoFB	Gm49708
1.16211e-41	5.11871	0.362	0.255	2.12317e-37	MyoFB	Fam20a
9.08014e-13	5.11052	0.524	0.474	1.65894e-08	MyoFB	Luc7l3
4.99164e-71	5.05846	0.572	0.449	9.11973e-67	MyoFB	Mcrip1
1.07993e-47	5.04746	0.31	0.202	1.97303e-43	MyoFB	Dram1
5.84067e-22	5.04245	0.464	0.383	1.06709e-17	MyoFB	Nckap1
8.51221e-45	5.03363	0.459	0.35	1.55518e-40	MyoFB	Arpc4
9.34434e-26	5.0086	0.646	0.581	1.70721e-21	MyoFB	Rac1
2.32689e-14	5.00692	0.201	0.267	4.25122e-10	MyoFB	Fmo1
9.43175e-30	4.99976	0.61	0.544	1.72318e-25	MyoFB	Fis1
4.98852e-41	4.98255	0.474	0.372	9.11403e-37	MyoFB	Timm23
4.10657e-45	4.97471	0.289	0.187	7.50271e-41	MyoFB	Lap3
4.67092e-20	4.96472	0.371	0.3	8.53377e-16	MyoFB	Pin4
3.03932e-19	4.94676	0.468	0.404	5.55284e-15	MyoFB	Stt3a
1.66718e-52	4.9317	0.634	0.547	3.04594e-48	MyoFB	Scand1
2.46667e-15	4.9218	0.657	0.618	4.50661e-11	MyoFB	Park7
3.66222e-23	4.90858	0.639	0.585	6.69088e-19	MyoFB	Snrpb
5.37841e-08	4.88973	0.379	0.332	0.000982636	MyoFB	Kcmf1
1.33242e-40	4.87681	0.618	0.536	2.43434e-36	MyoFB	Brk1
4.55218e-43	4.87371	0.447	0.343	8.31684e-39	MyoFB	Lsm12
1.72929e-10	4.87277	0.752	0.719	3.15941e-06	MyoFB	Csde1
1.922e-40	4.87079	0.539	0.441	3.51149e-36	MyoFB	Vps29
1.84421e-24	4.86793	0.48	0.404	3.36938e-20	MyoFB	Coa3
1.05999e-45	4.85277	0.63	0.524	1.93661e-41	MyoFB	Golim4
8.90154e-131	4.84755	0.548	0.368	1.62631e-126	MyoFB	Pls3
3.0159e-13	4.84639	0.328	0.272	5.51005e-09	MyoFB	Psmd14
1.00717e-33	4.80046	0.401	0.522	1.8401e-29	MyoFB	Ndrg2
6.30846e-14	4.798	0.592	0.537	1.15255e-09	MyoFB	Pbrm1
2.27658e-49	4.79713	0.378	0.262	4.15932e-45	MyoFB	Nudcd2
3.26705e-31	4.79236	0.561	0.47	5.96891e-27	MyoFB	Foxp1
3.35639e-17	4.7517	0.429	0.36	6.13212e-13	MyoFB	Dnajc19
4.5825e-85	4.72113	0.482	0.331	8.37223e-81	MyoFB	Ap3s1
4.47898e-37	4.71655	0.367	0.27	8.1831e-33	MyoFB	Dtymk
9.38957e-42	4.70889	0.501	0.395	1.71547e-37	MyoFB	Rala
5.98342e-10	4.70869	0.671	0.631	1.09317e-05	MyoFB	Serinc1
1.16716e-106	4.70334	0.49	0.317	2.1324e-102	MyoFB	Fam3c
1.22681e-29	4.65607	0.424	0.336	2.24137e-25	MyoFB	Phb2
9.53744e-09	4.63294	0.544	0.495	0.000174249	MyoFB	Ccni
2.6664e-20	4.62767	0.618	0.566	4.87152e-16	MyoFB	Pabpn1
4.38566e-11	4.62649	0.436	0.385	8.01259e-07	MyoFB	Slco3a1
4.07229e-20	4.61405	0.298	0.229	7.44008e-16	MyoFB	Fdx2
1.59053e-16	4.60937	0.583	0.518	2.9059e-12	MyoFB	Eif1b
2.73513e-31	4.60594	0.611	0.529	4.99708e-27	MyoFB	Zfp91
9.20551e-09	4.60508	0.431	0.386	0.000168185	MyoFB	Cdc42bpa
3.17506e-67	#NUM!	0.55	0.411	5.80084e-63	PeriFB	Timp1
5.23228e-39	#NUM!	0.881	0.75	9.55938e-35	PeriFB	Dcn
1.16964e-26	#NUM!	0.984	0.982	2.13693e-22	PeriFB	Cst3
0.00121936	#NUM!	0.655	0.751	1	PeriFB	Fn1
9.24547e-29	181.76	0.831	0.892	1.68915e-24	PeriFB	Ogn
0	131.326	0.705	0.382	0	PeriFB	Hhip
1.26158e-05	129.894	0.97	0.951	0.230491	PeriFB	Ifitm3
2.86332e-24	128.451	0.948	0.971	5.23129e-20	PeriFB	Col1a2
1.91588e-159	122.68	0.702	0.491	3.50031e-155	PeriFB	Ier3
0	111.138	0.627	0.175	0	PeriFB	Aspn
8.6792e-07	109.696	0.989	0.98	0.0158569	PeriFB	Igfbp7
1.76307e-122	99.5969	0.734	0.568	3.22113e-118	PeriFB	Nfkbia
3.2638e-06	99.5268	0.39	0.348	0.0596296	PeriFB	Ccn2
2.26511e-23	98.1542	0.976	0.963	4.13836e-19	PeriFB	Itm2b
8.01271e-46	90.9408	0.913	0.935	1.46392e-41	PeriFB	Timp3
0	79.769	0.737	0.38	0	PeriFB	Rgs2
0.00798715	79.329	0.731	0.735	1	PeriFB	Npc2
1.38733e-08	62.0869	0.663	0.695	0.000253464	PeriFB	Mfge8
1.89919e-19	59.2015	0.518	0.447	3.46982e-15	PeriFB	Pi15
1.10313e-93	54.8698	0.866	0.755	2.01541e-89	PeriFB	Crip1
0	53.8826	0.614	0.203	0	PeriFB	Mustn1
0	49.1371	0.814	0.404	0	PeriFB	Enpp2
5.29556e-05	44.7745	0.724	0.714	0.967499	PeriFB	Col4a1
0	39.4193	0.507	0.187	0	PeriFB	Col12a1
5.46009e-10	35.8044	0.363	0.42	9.97559e-06	PeriFB	Cited2
3.00002e-05	33.5228	0.298	0.346	0.548104	PeriFB	Col18a1
5.23851e-13	33.2064	0.574	0.534	9.57075e-09	PeriFB	Col4a2
0.0012619	32.7146	0.275	0.306	1	PeriFB	Crim1
0.00815309	31.7903	0.757	0.746	1	PeriFB	Slc25a3
0	30.3476	0.921	0.675	0	PeriFB	Thbs1
5.27509e-107	30.193	0.682	0.801	9.63759e-103	PeriFB	Gng11
0.000890382	28.6703	0.394	0.43	1	PeriFB	Riok3
7.54669e-78	28.4529	0.479	0.327	1.37878e-73	PeriFB	Errfi1
0	27.3921	0.567	0.192	0	PeriFB	Lum
2.51625e-09	26.0337	0.677	0.631	4.59719e-05	PeriFB	Map1lc3a
6.19481e-11	26.0195	0.555	0.491	1.13179e-06	PeriFB	Lpl
2.02392e-16	26.0091	0.363	0.444	3.69771e-12	PeriFB	Syn3
1.00473e-57	23.2391	0.893	0.822	1.83564e-53	PeriFB	Pam
1.7001e-69	22.9714	0.525	0.378	3.10608e-65	PeriFB	Nudt4
8.31822e-06	21.6898	0.913	0.872	0.151974	PeriFB	Jund
2.23924e-193	21.4289	0.433	0.201	4.0911e-189	PeriFB	Pde4b
3.35836e-06	21.2375	0.622	0.579	0.0613573	PeriFB	Smc1a
0	20.9572	0.369	0.028	0	PeriFB	P2ry14
2.92332e-21	20.2485	0.647	0.569	5.34091e-17	PeriFB	Ckb
5.85239e-126	20.2471	0.347	0.165	1.06923e-121	PeriFB	6330403K07Rik
0.000231639	20.1861	0.378	0.352	1	PeriFB	Birc2
2.37078e-06	18.8071	0.844	0.796	0.0433141	PeriFB	Npm1
6.43694e-12	18.806	0.313	0.262	1.17603e-07	PeriFB	Tgfb2
0	18.798	0.271	0.04	0	PeriFB	Efnb2
3.96458e-05	18.3068	0.711	0.686	0.724329	PeriFB	Ywhaz
0	17.4205	0.358	0.079	0	PeriFB	Tgfbi
3.57592e-12	17.3633	0.435	0.377	6.53321e-08	PeriFB	Nop58
0.00018322	17.3633	0.424	0.472	1	PeriFB	Prrx1
1.83717e-129	17.3627	0.513	0.727	3.3565e-125	PeriFB	Cxcl14
1.19994e-71	17.3059	0.508	0.367	2.1923e-67	PeriFB	Wnt5a
1.12442e-12	17.169	0.54	0.466	2.05431e-08	PeriFB	Htra1
2.5959e-06	17.0701	0.366	0.406	0.047427	PeriFB	Gm2a
1.25917e-07	16.827	0.556	0.525	0.00230051	PeriFB	Map4k4
3.45365e-38	16.4356	0.59	0.477	6.30981e-34	PeriFB	Atp2a2
7.54016e-05	16.228	0.388	0.427	1	PeriFB	Scpep1
8.81968e-22	16.1048	0.676	0.725	1.61136e-17	PeriFB	Nap1l1
5.85904e-07	15.9204	0.261	0.219	0.0107045	PeriFB	Adamts5
2.33721e-16	15.893	0.292	0.225	4.27008e-12	PeriFB	Jpt1
5.32452e-32	15.8688	0.489	0.604	9.72789e-28	PeriFB	Slit2
4.11807e-32	15.7232	0.43	0.346	7.52372e-28	PeriFB	Nfkb1
1.52641e-13	15.6333	0.856	0.855	2.78875e-09	PeriFB	Laptm4a
2.9608e-15	14.5613	0.5	0.447	5.40938e-11	PeriFB	Arrdc3
9.55607e-112	14.4779	0.846	0.681	1.74589e-107	PeriFB	Serpine2
7.69985e-65	14.4678	0.778	0.691	1.40676e-60	PeriFB	Btg1
1.18845e-10	13.8523	0.284	0.227	2.17129e-06	PeriFB	Gata6
9.40297e-146	13.4776	0.3	0.122	1.71792e-141	PeriFB	Cyp2e1
2.18313e-15	13.3805	0.26	0.347	3.98858e-11	PeriFB	Pdpn
0.000859459	12.8564	0.431	0.406	1	PeriFB	Bax
2.61548e-122	12.7626	0.197	0.432	4.77849e-118	PeriFB	Smim41
5.60154e-109	12.5943	0.299	0.143	1.0234e-104	PeriFB	Trib1
0	12.2061	0.286	0.018	0	PeriFB	Fgf18
0.00563751	12.0344	0.454	0.432	1	PeriFB	Cct7
6.99611e-168	11.8595	0.503	0.279	1.27819e-163	PeriFB	Grem2
4.37403e-33	11.7665	0.195	0.305	7.99136e-29	PeriFB	Serpinf1
2.2291e-30	11.7435	0.277	0.186	4.07257e-26	PeriFB	Nfkb2
2.79794e-30	11.5663	0.57	0.492	5.11184e-26	PeriFB	Col5a1
1.70798e-23	11.3542	0.447	0.547	3.12048e-19	PeriFB	Gas7
9.56757e-08	11.038	0.508	0.461	0.00174799	PeriFB	Prdx4
1.50198e-08	10.6496	0.359	0.313	0.000274412	PeriFB	Hivep2
0	10.2898	0.505	0.105	0	PeriFB	Gja1
0.00304135	10.189	0.537	0.506	1	PeriFB	Tomm20
3.8792e-123	10.1531	0.48	0.29	7.08729e-119	PeriFB	Odc1
9.93654e-12	10.1498	0.297	0.244	1.81541e-07	PeriFB	Plk2
0.00339892	10.0213	0.251	0.224	1	PeriFB	Gucy1a1
1.34706e-46	9.80694	0.487	0.376	2.46108e-42	PeriFB	Kdm6b
2.33865e-12	9.79392	0.487	0.55	4.27271e-08	PeriFB	Comt
2.68655e-179	9.70115	0.25	0.557	4.90832e-175	PeriFB	Sh3bp5
7.71739e-06	9.67876	0.279	0.323	0.140997	PeriFB	Mcee
6.38161e-06	8.88987	0.668	0.634	0.116592	PeriFB	Aldoa
0.00992533	8.71065	0.696	0.688	1	PeriFB	Mcl1
6.98745e-197	8.70266	0.667	0.879	1.27661e-192	PeriFB	Lbh
1.82515e-119	8.63354	0.314	0.145	3.33456e-115	PeriFB	Lcorl
0.00952176	8.61519	0.466	0.439	1	PeriFB	Psme2
0.000634145	8.5121	0.584	0.559	1	PeriFB	Anp32b
4.14704e-12	8.47138	0.576	0.52	7.57665e-08	PeriFB	Tgfb3
4.34429e-05	8.41094	0.482	0.45	0.793702	PeriFB	Eea1
2.41466e-57	8.40543	0.792	0.86	4.41158e-53	PeriFB	Pbx1
0.000869909	8.38137	0.554	0.592	1	PeriFB	Mxd4
8.04396e-06	8.31496	0.338	0.301	0.146963	PeriFB	Ptpn1
1.74677e-101	8.29841	0.418	0.23	3.19135e-97	PeriFB	Pcdh7
6.81232e-74	8.26753	0.387	0.238	1.24461e-69	PeriFB	Pcsk5
9.63326e-11	8.24613	0.374	0.321	1.76e-06	PeriFB	Sik1
0.00520371	8.16687	0.238	0.265	1	PeriFB	Arhgef7
8.25949e-06	7.88641	0.499	0.462	0.150901	PeriFB	Ckap4
1.72395e-08	7.84762	0.584	0.634	0.000314965	PeriFB	Kmt2e
2.84929e-14	7.78222	0.448	0.517	5.20566e-10	PeriFB	Fgf7
3.7092e-05	7.61467	0.484	0.452	0.677671	PeriFB	Ube2r2
5.29683e-13	7.57938	0.417	0.483	9.67731e-09	PeriFB	Lrp6
6.78037e-05	7.3962	0.312	0.28	1	PeriFB	Eif4e2
1.24011e-101	7.32849	0.289	0.137	2.26568e-97	PeriFB	Pde1a
8.24864e-66	7.16781	0.266	0.142	1.50703e-61	PeriFB	Cttnbp2nl
1.65227e-09	7.07678	0.442	0.509	3.0187e-05	PeriFB	Zfp36l2
0	7.02508	0.258	0.054	0	PeriFB	Cdh4
1.04792e-63	6.82387	0.288	0.165	1.91455e-59	PeriFB	Dot1l
4.10187e-08	6.79455	0.269	0.228	0.000749412	PeriFB	Furin
0.00441919	6.68282	0.31	0.286	1	PeriFB	Rest
6.72556e-27	6.63043	0.404	0.312	1.22876e-22	PeriFB	Col16a1
7.27325e-11	6.49306	0.335	0.396	1.32882e-06	PeriFB	Mid1ip1
4.70061e-43	6.45946	0.488	0.376	8.58802e-39	PeriFB	Runx1
0.00658121	6.31229	0.613	0.604	1	PeriFB	Zfand5
1.27728e-13	6.25754	0.392	0.326	2.3336e-09	PeriFB	Pitpna
0.00664745	6.19601	0.393	0.373	1	PeriFB	Fam104a
0.000446901	6.14919	0.437	0.41	1	PeriFB	Raly
1.0607e-06	5.96909	0.39	0.354	0.019379	PeriFB	Itgav
8.05767e-06	5.82276	0.586	0.549	0.147214	PeriFB	Atox1
2.80254e-11	5.71473	0.217	0.281	5.12025e-07	PeriFB	Trp53inp1
9.3729e-08	5.70978	0.531	0.467	0.00171243	PeriFB	Ccdc80
1.34705e-29	5.63931	0.54	0.434	2.46106e-25	PeriFB	Fxyd6
3.46344e-19	5.62636	0.273	0.201	6.3277e-15	PeriFB	Actn4
1.6147e-12	5.60932	0.445	0.512	2.95005e-08	PeriFB	Scd2
0.000200097	5.58017	0.609	0.633	1	PeriFB	Tmbim6
1.73625e-07	5.56544	0.713	0.736	0.00317213	PeriFB	Tmed10
1.35404e-10	5.53969	0.472	0.535	2.47384e-06	PeriFB	Ypel3
0.00788426	5.46393	0.264	0.244	1	PeriFB	Maml3
1.89728e-20	5.41978	0.547	0.477	3.46633e-16	PeriFB	Ccdc50
7.60566e-23	5.40015	0.476	0.4	1.38955e-18	PeriFB	Trps1
0.00894951	5.33765	0.347	0.33	1	PeriFB	Cdk4
9.97067e-09	5.29898	0.466	0.522	0.000182164	PeriFB	Cacna2d1
0.00914283	5.29446	0.461	0.485	1	PeriFB	Esyt2
1.17344e-13	5.27085	0.203	0.271	2.14387e-09	PeriFB	Dtd1
0.00144853	5.26852	0.475	0.452	1	PeriFB	Dync1h1
6.12963e-05	5.26451	0.298	0.265	1	PeriFB	Ddx21
0.00255478	5.2142	0.63	0.672	1	PeriFB	Rbms1
2.58557e-16	5.08925	0.396	0.331	4.72384e-12	PeriFB	Bcl10
1.94606e-48	5.04708	0.284	0.173	3.55546e-44	PeriFB	Nfil3
5.77994e-08	5.03796	0.576	0.533	0.00105599	PeriFB	Rheb
2.6418e-09	4.99477	0.348	0.406	4.82656e-05	PeriFB	Fdx1
2.7006e-10	4.98384	0.275	0.338	4.93399e-06	PeriFB	Csf1
8.55253e-13	4.97101	0.328	0.267	1.56255e-08	PeriFB	Mapkapk2
4.73802e-05	4.94777	0.596	0.574	0.865637	PeriFB	Fndc3b
0.000272886	4.9229	0.359	0.332	1	PeriFB	Svbp
2.50014e-43	4.88905	0.429	0.309	4.56776e-39	PeriFB	Pdzrn3
1.34292e-41	4.82607	0.425	0.308	2.45351e-37	PeriFB	Amotl1
8.08667e-62	4.60122	0.301	0.174	1.47743e-57	PeriFB	Abhd2
0.00749018	4.54339	0.371	0.346	1	PeriFB	Cenpx
2.15725e-14	4.37739	0.261	0.203	3.94129e-10	PeriFB	Spsb1
0.000856236	4.36162	0.37	0.328	1	PeriFB	Gm10260
0	4.33648	0.286	0.049	0	PeriFB	P4ha3
3.40166e-205	4.33374	0.349	0.13	6.21483e-201	PeriFB	Ace
2.59259e-17	4.32668	0.654	0.608	4.73667e-13	PeriFB	Ccnl1
3.08444e-128	4.2608	0.353	0.164	5.63528e-124	PeriFB	Olfml2b
3.24767e-42	4.17998	0.329	0.217	5.93349e-38	PeriFB	S1pr3
1.874e-21	4.15429	0.375	0.295	3.4238e-17	PeriFB	Cap1
5.8675e-15	4.13361	0.877	0.828	1.07199e-10	PeriFB	Calm2
4.15237e-05	4.13229	0.604	0.573	0.758638	PeriFB	Sub1
1.15165e-15	4.09024	0.393	0.326	2.10406e-11	PeriFB	Pdgfrb
4.62058e-22	4.0172	0.41	0.326	8.4418e-18	PeriFB	Clip1
1.52551e-06	3.9753	0.442	0.402	0.0278712	PeriFB	Eif1ax
0.00375369	3.96392	0.377	0.407	1	PeriFB	Smad4
0.000111062	3.93885	0.251	0.221	1	PeriFB	Fbl
2.91516e-30	3.93356	0.489	0.589	5.32599e-26	PeriFB	Fkbp9
0.00246642	3.91945	0.492	0.523	1	PeriFB	Eif1b
3.05132e-06	3.9086	0.489	0.533	0.0557477	PeriFB	Nop10
0	3.8936	0.304	0.068	0	PeriFB	Lhfpl2
9.75856e-06	3.87174	0.285	0.328	0.178289	PeriFB	Tmem140
8.83982e-22	3.74313	0.516	0.435	1.61504e-17	PeriFB	Ppp1r12a
3.05353e-23	3.68139	0.401	0.316	5.5788e-19	PeriFB	Hif1a
0.000360392	3.65059	0.375	0.343	1	PeriFB	Jtb
3.38972e-07	3.59416	0.377	0.426	0.00619301	PeriFB	Mkln1
3.61931e-44	3.55201	0.255	0.152	6.61248e-40	PeriFB	Fbxl7
1.46796e-09	3.54747	0.555	0.507	2.68196e-05	PeriFB	Bzw1
5.02093e-06	3.53246	0.254	0.217	0.0917324	PeriFB	Cdk2ap1
6.25465e-05	3.48402	0.382	0.347	1	PeriFB	Tmem134
8.18813e-13	3.4757	0.386	0.329	1.49597e-08	PeriFB	Gna13
9.61152e-06	3.42368	0.272	0.238	0.175603	PeriFB	Vasn
1.87378e-09	3.34912	0.217	0.271	3.42339e-05	PeriFB	Lepr
2.71399e-09	3.31263	0.565	0.608	4.95846e-05	PeriFB	Tmco1
8.33309e-08	3.29095	0.383	0.339	0.00152246	PeriFB	Aig1
4.75686e-13	3.24771	0.262	0.333	8.69078e-09	PeriFB	Angptl4
4.31726e-08	3.0871	0.31	0.266	0.000788764	PeriFB	Btg3
8.83243e-39	3.05389	0.329	0.224	1.61369e-34	PeriFB	Rhou
1.19069e-13	3.04885	0.534	0.472	2.17539e-09	PeriFB	Foxp1
0.00528675	3.04336	0.353	0.33	1	PeriFB	Cops6
0.000304192	2.9986	0.227	0.261	1	PeriFB	Fam193a
9.3673e-11	2.9716	0.377	0.323	1.71141e-06	PeriFB	Fam3c
1.16066e-40	2.92564	0.241	0.379	2.12053e-36	PeriFB	Clmp
5.88046e-12	2.85486	0.314	0.261	1.07436e-07	PeriFB	Smco4
5.55938e-06	2.85313	0.241	0.287	0.10157	PeriFB	Mtss1
0.00177092	2.84732	0.239	0.268	1	PeriFB	Aggf1
1.58846e-13	2.83011	0.25	0.193	2.90212e-09	PeriFB	Synpo
1.85134e-12	2.81718	0.473	0.547	3.3824e-08	PeriFB	Myof
1.22874e-06	2.73031	0.438	0.401	0.022449	PeriFB	Rap1a
1.08349e-09	2.69042	0.386	0.44	1.97953e-05	PeriFB	Col4a5
0.00205659	2.66704	0.396	0.428	1	PeriFB	Shisa5
0.00597362	2.62021	0.622	0.586	1	PeriFB	Snrpb
4.13228e-26	2.59638	0.557	0.634	7.54967e-22	PeriFB	Gstt1
0.00105226	2.5631	0.622	0.594	1	PeriFB	Grcc10
1.3366e-54	2.5465	0.367	0.237	2.44197e-50	PeriFB	Samd4
1.64417e-41	2.54123	0.389	0.281	3.00391e-37	PeriFB	Ecm2
6.95552e-23	2.47942	0.386	0.297	1.27077e-18	PeriFB	Azin1
1.65225e-07	2.42141	0.743	0.722	0.00301867	PeriFB	Ncl
0.00371078	2.4058	0.257	0.234	1	PeriFB	Rbm17
1.04549e-06	2.39716	0.552	0.593	0.0191011	PeriFB	Crispld2
3.38216e-05	2.39307	0.426	0.391	0.617921	PeriFB	Srsf9
4.91581e-28	2.37819	0.209	0.319	8.98119e-24	PeriFB	Sash1
1.5407e-30	2.35559	0.272	0.187	2.81487e-26	PeriFB	Mpp7
1.18868e-10	2.34781	0.395	0.338	2.17172e-06	PeriFB	Dph3
5.12998e-17	2.31395	0.443	0.375	9.37247e-13	PeriFB	Pls3
2.51583e-06	2.30899	0.274	0.32	0.0459642	PeriFB	Prpf39
9.45572e-30	2.30364	0.512	0.422	1.72756e-25	PeriFB	Cnn3
3.33873e-07	2.29431	0.652	0.614	0.00609985	PeriFB	Gnb1
5.97052e-08	2.27685	0.453	0.404	0.00109081	PeriFB	Psip1
4.2036e-05	2.27491	0.255	0.222	0.767997	PeriFB	Stip1
0.00135725	2.27362	0.32	0.352	1	PeriFB	Fam174a
0.000795726	2.24919	0.481	0.513	1	PeriFB	Etfb
3.01846e-15	2.23993	0.189	0.264	5.51473e-11	PeriFB	Mmp19
1.14308e-13	2.23735	0.217	0.288	2.08841e-09	PeriFB	Pard3b
0.000731279	2.22269	0.447	0.423	1	PeriFB	Gspt1
0.000435469	2.1946	0.407	0.38	1	PeriFB	Ppfibp1
1.08939e-07	2.19141	0.374	0.329	0.00199031	PeriFB	Cuedc2
2.25911e-18	2.17842	0.273	0.361	4.12739e-14	PeriFB	Meis2
2.07906e-06	2.14306	0.469	0.426	0.0379845	PeriFB	Cct6a
0.000146314	2.12762	0.822	0.812	1	PeriFB	Pfdn5
0.00201294	2.11048	0.355	0.391	1	PeriFB	Wbp4
6.37941e-07	2.10303	0.603	0.566	0.0116552	PeriFB	Rap1b
0.000462257	2.03901	0.51	0.477	1	PeriFB	Zeb1
2.35238e-10	2.0382	0.261	0.209	4.2978e-06	PeriFB	Chst15
1.5024e-13	1.97953	0.282	0.357	2.74489e-09	PeriFB	Plbd2
0.00911205	1.97225	0.448	0.442	1	PeriFB	Litaf
0.000769942	1.95244	0.464	0.434	1	PeriFB	Cfdp1
1.25645e-08	1.91376	0.506	0.45	0.000229553	PeriFB	Pamr1
0.00565998	1.90195	0.342	0.318	1	PeriFB	Vgll4
0.00230855	1.87746	0.253	0.282	1	PeriFB	Ap3m1
0.000282085	1.87262	0.25	0.288	1	PeriFB	Josd2
0.000181125	1.83256	0.36	0.392	1	PeriFB	Ggh
1.04423e-12	1.82366	0.442	0.509	1.90781e-08	PeriFB	Lima1
1.8453e-08	1.8121	0.496	0.548	0.000337136	PeriFB	Kdelr1
0.00202754	1.75833	0.671	0.695	1	PeriFB	Tm9sf3
0.000540284	1.70648	0.264	0.237	1	PeriFB	Nt5c
8.52729e-06	1.67982	0.259	0.222	0.155794	PeriFB	Aff1
0.00632867	1.67406	0.611	0.588	1	PeriFB	Eif3k
4.81221e-05	1.64992	0.438	0.48	0.879191	PeriFB	Nsd1
0.000309277	1.63696	0.442	0.409	1	PeriFB	Cbx1
2.11003e-05	1.63676	0.254	0.221	0.385502	PeriFB	Tbx3
2.04737e-07	1.61799	0.37	0.322	0.00374054	PeriFB	Timm17a
0.00817144	1.60746	0.342	0.318	1	PeriFB	Stx4a
0.00046619	1.59644	0.628	0.645	1	PeriFB	Arl1
5.37747e-24	1.59389	0.24	0.335	9.82463e-20	PeriFB	Steap3
0.000421326	1.58241	0.505	0.475	1	PeriFB	Vdac2
5.7226e-09	1.58125	0.256	0.21	0.000104552	PeriFB	Arhgap42
6.96234e-06	1.57872	0.38	0.34	0.127202	PeriFB	Cox20
6.33157e-08	1.54704	0.541	0.592	0.00115678	PeriFB	Nucb1
1.41659e-13	1.53251	0.368	0.304	2.58811e-09	PeriFB	Rbfox2
2.21709e-22	1.51281	0.657	0.579	4.05062e-18	PeriFB	Arpc1b
1.49006e-08	1.50131	0.363	0.313	0.000272234	PeriFB	Prkacb
5.20718e-07	1.50009	0.59	0.622	0.00951353	PeriFB	Sdf4
2.17196e-10	1.49367	0.621	0.572	3.96817e-06	PeriFB	Igf1
1.44796e-276	1.4936	0.678	0.325	2.64543e-272	PeriFB	Cd9
2.16643e-28	1.47931	0.325	0.234	3.95807e-24	PeriFB	Itga9
4.77042e-08	1.47077	0.654	0.613	0.000871556	PeriFB	Ryk
3.44234e-06	1.45658	0.369	0.332	0.0628916	PeriFB	Sde2
0.000168009	1.44375	0.333	0.372	1	PeriFB	Tfpi
3.5776e-27	1.43847	0.503	0.607	6.53628e-23	PeriFB	Ltbp1
5.57871e-11	1.42419	0.642	0.6	1.01923e-06	PeriFB	Atpif1
0.00503161	1.41606	0.256	0.284	1	PeriFB	Pdxdc1
0.000125418	1.39926	0.411	0.379	1	PeriFB	Stag1
0.0011025	1.39428	0.402	0.439	1	PeriFB	Dhx36
3.81516e-07	1.39415	0.32	0.37	0.0069703	PeriFB	Akirin2
5.27313e-13	1.39244	0.272	0.213	9.63401e-09	PeriFB	Hdac4
3.57715e-16	1.39067	0.497	0.573	6.53545e-12	PeriFB	Sod1
7.38884e-29	1.38458	0.404	0.523	1.34994e-24	PeriFB	Ptprs
0.00501143	1.37774	0.41	0.433	1	PeriFB	Trappc2l
0.00679475	1.35464	0.379	0.415	1	PeriFB	Tut7
1.02273e-06	1.33	0.407	0.462	0.0186853	PeriFB	Phip
0.000170734	1.31083	0.383	0.422	1	PeriFB	Imp3
9.28946e-09	1.30582	0.571	0.625	0.000169718	PeriFB	Atp6v0b
0.0042627	1.30458	0.368	0.398	1	PeriFB	Tkt
5.46221e-09	1.30214	0.47	0.532	9.97945e-05	PeriFB	Fgfr1
3.29422e-30	1.27833	0.264	0.176	6.01854e-26	PeriFB	Pfkp
0.000510397	1.26864	0.318	0.294	1	PeriFB	Myo1c
1.90035e-13	1.23156	0.315	0.387	3.47194e-09	PeriFB	Adprh
0.00368261	1.20759	0.346	0.375	1	PeriFB	Sypl
2.2326e-17	1.20157	0.196	0.274	4.07897e-13	PeriFB	Nol3
0.00011268	1.20001	0.286	0.253	1	PeriFB	Alyref
4.25303e-55	1.18956	0.441	0.305	7.77028e-51	PeriFB	Angptl2
1.39107e-30	1.16632	0.303	0.208	2.54148e-26	PeriFB	Atrnl1
3.56472e-07	1.15985	0.311	0.265	0.00651275	PeriFB	Anp32e
1.41762e-234	1.14966	0.558	0.801	2.58999e-230	PeriFB	Prex2
0	1.14625	0.325	0.07	0	PeriFB	Thbs2
6.84938e-11	1.14347	0.295	0.236	1.25138e-06	PeriFB	Kcnj8
1.98936e-08	1.1384	0.379	0.431	0.000363455	PeriFB	Smim7
0.00123334	1.11507	0.448	0.478	1	PeriFB	Luc7l3
1.58471e-10	1.08778	0.392	0.337	2.89527e-06	PeriFB	Ap3s1
2.82834e-10	1.0811	0.469	0.526	5.16737e-06	PeriFB	Rp9
0.00114639	1.06982	0.286	0.319	1	PeriFB	Lrp10
0.00622259	1.06914	0.427	0.468	1	PeriFB	Cpd
0.000685879	1.06651	0.341	0.312	1	PeriFB	Snf8
4.29811e-05	1.06617	0.347	0.389	0.785265	PeriFB	Acaa1a
2.09984e-09	1.06421	0.29	0.24	3.83641e-05	PeriFB	Zrsr2
0.000340467	1.04632	0.567	0.593	1	PeriFB	Pcnp
0.00223749	1.0448	0.347	0.322	1	PeriFB	Tusc3
9.85581e-33	1.03844	0.147	0.257	1.80066e-28	PeriFB	Prkg2
0.00282278	1.03371	0.402	0.375	1	PeriFB	Cnih4
3.25932e-14	1.02424	0.442	0.37	5.95478e-10	PeriFB	Arl3
3.28078e-57	1.01185	0.148	0.302	5.99399e-53	PeriFB	Gask1b
7.14362e-05	1.01015	0.285	0.325	1	PeriFB	Ncoa1
2.14458e-08	1.00944	0.25	0.204	0.000391815	PeriFB	Gamt
0.00263384	1.00087	0.489	0.514	1	PeriFB	P3h3
5.88149e-72	0.99776	0.488	0.659	1.07455e-67	PeriFB	Peak1
1.04155e-05	0.978843	0.316	0.358	0.190291	PeriFB	Tmem223
8.87293e-09	0.977593	0.48	0.533	0.000162108	PeriFB	Atp6ap2
8.00473e-06	0.976044	0.557	0.601	0.146246	PeriFB	Pkn2
0.000641943	0.969732	0.237	0.271	1	PeriFB	Aup1
3.73562e-08	0.955624	0.278	0.231	0.000682499	PeriFB	Zfpm2
4.44643e-12	0.949961	0.331	0.404	8.12363e-08	PeriFB	Crtap
1.76742e-05	0.942678	0.337	0.301	0.322908	PeriFB	Rhoq
0.000145109	0.935687	0.26	0.227	1	PeriFB	Farp1
4.33649e-07	0.920056	0.282	0.331	0.00792276	PeriFB	Arl2
1.66618e-06	0.917195	0.472	0.516	0.0304412	PeriFB	Gng12
1.01361e-07	0.908502	0.223	0.274	0.00185187	PeriFB	Tmem87b
1.16129e-06	0.892842	0.495	0.537	0.0212168	PeriFB	Fcgrt
1.39388e-21	0.892238	0.429	0.34	2.54662e-17	PeriFB	Ccdc88a
3.13117e-24	0.889581	0.541	0.633	5.72065e-20	PeriFB	Dlc1
0.00554407	0.88809	0.257	0.283	1	PeriFB	Fam172a
0.000329355	0.879703	0.252	0.223	1	PeriFB	Ctdnep1
7.94214e-05	0.878938	0.472	0.51	1	PeriFB	Txndc5
3.63318e-06	0.878828	0.304	0.349	0.0663782	PeriFB	Chpf
0.000796765	0.878275	0.348	0.321	1	PeriFB	Fam120a
2.78566e-05	0.876146	0.442	0.483	0.508939	PeriFB	Atp6ap1
1.13848e-05	0.873441	0.267	0.233	0.208001	PeriFB	Nradd
1.44249e-05	0.872486	0.285	0.249	0.263544	PeriFB	Ncor2
0.00152984	0.82611	0.406	0.439	1	PeriFB	Ginm1
0.0013293	0.825328	0.373	0.344	1	PeriFB	Ctsa
5.31335e-06	0.808416	0.636	0.68	0.0970749	PeriFB	Hnrnph1
0.00668491	0.795707	0.267	0.243	1	PeriFB	Shc1
1.13558e-16	0.795669	0.255	0.19	2.07471e-12	PeriFB	Coro1c
0.00505289	0.79317	0.283	0.261	1	PeriFB	Stx6
5.70797e-05	0.791898	0.364	0.331	1	PeriFB	Ubtf
1.74093e-08	0.787063	0.25	0.206	0.000318068	PeriFB	Gm26903
0.000159916	0.773194	0.297	0.264	1	PeriFB	Hivep1
4.82749e-11	0.771903	0.524	0.583	8.81982e-07	PeriFB	Ssr1
1.22597e-10	0.767386	0.292	0.24	2.23985e-06	PeriFB	Rela
3.77832e-10	0.763958	0.391	0.451	6.90299e-06	PeriFB	Rab34
0.000148989	0.762428	0.389	0.43	1	PeriFB	Txndc15
3.78772e-11	0.762111	0.478	0.54	6.92017e-07	PeriFB	Zmynd11
4.99335e-221	0.741477	0.25	0.071	9.12286e-217	PeriFB	Cd109
1.25074e-11	0.740279	0.254	0.201	2.2851e-07	PeriFB	Fut8
1.31948e-82	0.733451	0.535	0.713	2.41068e-78	PeriFB	Nrp1
7.67275e-05	0.718161	0.262	0.228	1	PeriFB	Plod3
4.34865e-07	0.71345	0.51	0.466	0.00794498	PeriFB	Glud1
0.000339934	0.68094	0.392	0.363	1	PeriFB	Mbd3
6.8266e-07	0.676754	0.344	0.3	0.0124722	PeriFB	Mapre2
0.00386596	0.667205	0.28	0.254	1	PeriFB	Cfap36
1.06221e-09	0.667047	0.262	0.317	1.94067e-05	PeriFB	Slc25a36
0.000257022	0.644751	0.332	0.302	1	PeriFB	Bace1
4.44274e-12	0.642186	0.214	0.279	8.11689e-08	PeriFB	Rchy1
9.53226e-14	0.637514	0.294	0.232	1.74154e-09	PeriFB	Pdlim7
3.27908e-11	0.636369	0.265	0.21	5.99088e-07	PeriFB	Trp53inp2
9.1144e-18	0.631121	0.336	0.265	1.6652e-13	PeriFB	Maob
5.64524e-06	0.603044	0.317	0.361	0.103139	PeriFB	Arid1b
0.00099471	0.60013	0.264	0.238	1	PeriFB	Yaf2
3.7649e-10	0.592688	0.318	0.381	6.87847e-06	PeriFB	Oxr1
2.46987e-05	0.582872	0.348	0.391	0.451245	PeriFB	Trpm7
4.99416e-38	0.579784	0.217	0.343	9.12433e-34	PeriFB	Psd3
7.88632e-06	0.566319	0.349	0.312	0.144083	PeriFB	Tcaf1
0.00444125	0.56174	0.275	0.305	1	PeriFB	Rbm27
0.005811	0.556222	0.405	0.383	1	PeriFB	Ptbp3
2.00034e-54	0.555711	0.525	0.379	3.65463e-50	PeriFB	Vcan
0.000802235	0.551591	0.379	0.354	1	PeriFB	Trappc4
0.00217276	0.550647	0.267	0.297	1	PeriFB	Mon2
0.00286692	0.545095	0.284	0.257	1	PeriFB	Arl13b
1.21952e-05	0.544797	0.29	0.332	0.222807	PeriFB	Tm9sf4
0.00511809	0.542883	0.296	0.272	1	PeriFB	Rasa1
0.0090676	0.534315	0.271	0.249	1	PeriFB	Elk4
0.00269649	0.531248	0.356	0.332	1	PeriFB	Dcun1d5
8.23643e-12	0.525407	0.354	0.292	1.5048e-07	PeriFB	Cux1
0.00557154	0.525014	0.311	0.341	1	PeriFB	Tor1b
4.43914e-08	0.517111	0.472	0.52	0.000811031	PeriFB	Dynlt3
4.83416e-05	0.510704	0.258	0.224	0.883201	PeriFB	Paip1
0.000616604	0.504082	0.312	0.346	1	PeriFB	Ppp2r5c
5.45452e-08	0.50334	0.382	0.337	0.000996541	PeriFB	Etf1

## Sheet: Fig 2e_Integrative #s
sample	seurat_clusters	count	total	percentage
Saline	AF1	3868	7039	54.951
Saline	AF2	2521	7039	35.8147
Saline	MyoFB	185	7039	2.62821
Saline	PeriFB	465	7039	6.60605
Bleo_d14	AF1	11069	16569	66.8055
Bleo_d14	AF2	3719	16569	22.4455
Bleo_d14	MyoFB	1210	16569	7.30279
Bleo_d14	PeriFB	571	16569	3.44619
Bleo_d30	AF1	9616	15112	63.6316
Bleo_d30	AF2	3740	15112	24.7485
Bleo_d30	MyoFB	805	15112	5.32689
Bleo_d30	PeriFB	951	15112	6.29301
Bleo_d60	AF1	9373	12245	76.5455
Bleo_d60	AF2	2036	12245	16.6272
Bleo_d60	MyoFB	486	12245	3.96897
Bleo_d60	PeriFB	350	12245	2.85831

## Sheet: Sup 4b_Myo subset DEGs
p_val	avg_log2FC	pct.1	pct.2	p_val_adj	cluster	gene
3.34503e-149	2.78433	0.624	0.132	6.11138e-145	0	Cthrc1
8.34557e-41	2.51953	0.281	0.083	1.52474e-36	0	Penk
3.05393e-81	2.37471	0.292	0.036	5.57954e-77	0	Ctxn1
8.77859e-148	2.28968	0.639	0.14	1.60385e-143	0	Basp1
1.11709e-69	2.015	0.324	0.061	2.04092e-65	0	Ptn
4.34886e-64	2.01302	0.284	0.049	7.94537e-60	0	Ucp2
3.63018e-106	1.9865	0.675	0.241	6.63234e-102	0	Bpgm
5.25829e-121	1.87429	0.622	0.159	9.6069e-117	0	Postn
4.84917e-56	1.8734	0.272	0.053	8.85944e-52	0	Cdkn2b
1.93079e-89	1.68187	0.7	0.285	3.52755e-85	0	S100a4
1.30525e-54	1.61664	0.345	0.093	2.3847e-50	0	Prss23
2.62889e-35	1.61447	0.252	0.074	4.80298e-31	0	Gm1673
2.54666e-133	1.55977	0.93	0.554	4.65275e-129	0	Nrep
5.67931e-95	1.50892	0.75	0.319	1.03761e-90	0	Fmod
6.65392e-82	1.49908	0.589	0.197	1.21567e-77	0	Prrx2
7.98432e-52	1.49352	0.437	0.157	1.45873e-47	0	Rflnb
1.67834e-84	1.43322	0.481	0.118	3.06632e-80	0	Cd248
3.20674e-43	1.42143	0.263	0.065	5.85871e-39	0	Crlf1
6.20064e-65	1.41416	0.733	0.38	1.13286e-60	0	Lsp1
6.19687e-30	1.41135	0.465	0.235	1.13217e-25	0	Spp1
1.49673e-50	1.40359	0.276	0.061	2.73452e-46	0	Cd276
3.66186e-80	1.39136	0.534	0.159	6.69022e-76	0	Fst
8.80109e-66	1.37703	0.587	0.234	1.60796e-61	0	Plaat3
1.16838e-53	1.36878	0.444	0.156	2.13463e-49	0	Cotl1
1.11933e-59	1.35603	0.449	0.145	2.04501e-55	0	Marcksl1
1.42359e-39	1.34793	0.251	0.065	2.6009e-35	0	Bcl11a
8.52928e-64	1.3441	0.406	0.107	1.5583e-59	0	Dkk2
2.56146e-52	1.33142	0.333	0.087	4.67979e-48	0	Grem1
2.07785e-82	1.328	0.448	0.102	3.79623e-78	0	Kif26b
3.47733e-24	1.31647	0.428	0.237	6.35309e-20	0	Lum
6.20255e-87	1.31104	0.806	0.395	1.13321e-82	0	Ctsk
9.52468e-43	1.30786	0.292	0.082	1.74016e-38	0	Limd2
7.01154e-38	1.30065	0.296	0.094	1.28101e-33	0	Fam180a
7.21223e-83	1.28734	0.688	0.273	1.31767e-78	0	C1qtnf6
2.74561e-43	1.26984	0.279	0.074	5.01623e-39	0	Uck2
5.5745e-63	1.26891	0.518	0.186	1.01846e-58	0	Tspan6
6.84894e-47	1.25875	0.354	0.108	1.2513e-42	0	Foxq1
7.80329e-59	1.25765	0.522	0.188	1.42566e-54	0	Mgll
2.78633e-48	1.25369	0.367	0.114	5.09062e-44	0	Tent5a
5.16349e-48	1.24034	0.28	0.066	9.4337e-44	0	Tes
7.9761e-48	1.23595	0.67	0.349	1.45723e-43	0	Csrp2
1.45815e-38	1.23189	0.308	0.098	2.66404e-34	0	Porcn
1.7191e-70	1.21008	0.49	0.148	3.1408e-66	0	P4ha3
1.37606e-71	1.20688	0.728	0.345	2.51406e-67	0	Smco4
1.10858e-78	1.20532	0.937	0.697	2.02538e-74	0	Igf1
1.55475e-44	1.20448	0.526	0.235	2.84052e-40	0	Serpinf1
4.53923e-69	1.17991	0.497	0.157	8.29318e-65	0	Mtss2
1.06994e-38	1.17921	0.432	0.181	1.95478e-34	0	Nrtn
1.56588e-77	1.17756	0.692	0.288	2.86087e-73	0	Serf1
6.47415e-64	1.16613	0.313	0.059	1.18283e-59	0	Fbn2
6.12526e-44	1.1487	0.306	0.087	1.11908e-39	0	Anxa3
1.87992e-43	1.13899	0.332	0.102	3.43461e-39	0	Mgl2
6.01063e-87	1.13398	0.884	0.529	1.09814e-82	0	1810058I24Rik
3.45424e-75	1.126	0.871	0.536	6.3109e-71	0	Mfap2
5.98002e-57	1.1223	0.567	0.234	1.09255e-52	0	Srpx2
6.52015e-66	1.10784	0.567	0.204	1.19123e-61	0	Rab31
1.88198e-27	1.09596	0.466	0.249	3.43837e-23	0	Myl9
2.50027e-61	1.07874	0.651	0.3	4.56799e-57	0	Ebp
5.30598e-52	1.07855	0.402	0.127	9.69402e-48	0	Adam19
1.93248e-37	1.07637	0.33	0.115	3.53065e-33	0	Metrnl
1.18329e-51	1.06954	0.847	0.587	2.16188e-47	0	Mdk
9.00288e-73	1.05041	0.976	0.814	1.64483e-68	0	Serpine2
6.45009e-46	1.03968	0.421	0.153	1.17843e-41	0	Inhba
9.3912e-35	1.03741	0.386	0.157	1.71577e-30	0	Net1
4.29704e-169	1.03106	1	0.987	7.8507e-165	0	Sparc
6.5081e-18	1.03038	0.709	0.528	1.18903e-13	0	Acta2
1.52289e-46	1.02749	0.779	0.483	2.78231e-42	0	Tpm2
5.29291e-26	1.02646	0.446	0.231	9.67015e-22	0	Ndnf
2.50285e-40	1.02522	0.452	0.194	4.5727e-36	0	Chn1
5.32175e-40	0.99554	0.382	0.138	9.72284e-36	0	Hacd4
1.83753e-50	0.994711	0.396	0.122	3.35718e-46	0	Myo1e
1.25015e-25	0.994302	0.312	0.13	2.28403e-21	0	Ank
6.61813e-126	0.982855	0.974	0.781	1.20913e-121	0	Ppic
2.1136e-44	0.978362	0.498	0.213	3.86155e-40	0	Dbndd2
4.80482e-38	0.973983	0.363	0.13	8.7784e-34	0	Apex1
5.92939e-34	0.969441	0.417	0.18	1.0833e-29	0	Kctd12
1.61341e-26	0.969112	0.3	0.121	2.94771e-22	0	Ccn4
5.01746e-41	0.961466	0.384	0.138	9.16691e-37	0	Pdlim1
1.20121e-42	0.958378	0.513	0.225	2.19461e-38	0	1110038B12Rik
1.08418e-28	0.951127	0.322	0.128	1.98079e-24	0	Lsm10
1.24255e-44	0.946474	0.654	0.33	2.27014e-40	0	Oaf
7.11947e-38	0.944335	0.415	0.163	1.30073e-33	0	1500011B03Rik
1.23294e-46	0.943085	0.888	0.637	2.25257e-42	0	Pltp
3.23907e-20	0.941025	0.715	0.514	5.91778e-16	0	Tagln
1.04172e-40	0.939773	0.346	0.115	1.90321e-36	0	Rnf149
3.72652e-53	0.93903	0.659	0.319	6.80835e-49	0	Hspb2
5.14171e-103	0.937502	0.992	0.855	9.3939e-99	0	Fstl1
1.7178e-40	0.936303	0.349	0.116	3.13841e-36	0	Smim3
1.14311e-62	0.928513	0.96	0.872	2.08846e-58	0	Mfap5
5.46149e-40	0.927372	0.306	0.094	9.97814e-36	0	Col7a1
2.43013e-64	0.916711	0.859	0.509	4.43985e-60	0	Uqcc2
6.63266e-46	0.916359	0.53	0.224	1.21179e-41	0	Epha3
7.75012e-48	0.913039	0.473	0.179	1.41595e-43	0	Adamts12
7.04226e-12	0.912284	0.365	0.229	1.28662e-07	0	Aspn
1.3072e-30	0.909213	0.699	0.45	2.38826e-26	0	Htra1
2.26503e-39	0.901204	0.408	0.157	4.1382e-35	0	Hacd1
2.26362e-52	0.899969	0.892	0.587	4.13563e-48	0	Ccdc80
3.2975e-35	0.896058	0.334	0.12	6.02453e-31	0	Cd109
6.82482e-45	0.888354	0.378	0.123	1.2469e-40	0	Mical2
4.38826e-31	0.879848	0.369	0.151	8.01734e-27	0	Stk17b
1.37271e-42	0.869863	0.369	0.122	2.50794e-38	0	Sdc1
8.11417e-47	0.860954	0.964	0.841	1.48246e-42	0	Tpm1
1.23015e-27	0.85194	0.326	0.131	2.24749e-23	0	Rnaset2a
1.03715e-54	0.851562	0.699	0.339	1.89487e-50	0	Gpx7
1.08873e-28	0.850196	0.321	0.127	1.98912e-24	0	Uap1l1
1.01966e-37	0.849529	0.535	0.251	1.86292e-33	0	Tgfb1
2.70758e-24	0.845375	0.272	0.106	4.94675e-20	0	Stard10
1.0355e-48	0.844284	0.515	0.208	1.89186e-44	0	Slc40a1
4.38608e-58	0.842177	0.807	0.463	8.01337e-54	0	Nudt4
3.4499e-41	0.838759	0.449	0.179	6.30297e-37	0	Lhfpl2
6.82257e-52	0.838333	0.794	0.451	1.24648e-47	0	Pls3
6.89449e-23	0.836953	0.325	0.148	1.25962e-18	0	Kcnk3
5.35487e-54	0.83556	0.824	0.51	9.78335e-50	0	H2afj
5.73033e-27	0.813706	0.281	0.105	1.04693e-22	0	Pbx3
3.87504e-32	0.810444	0.324	0.119	7.07971e-28	0	Acyp1
1.53488e-33	0.803598	0.41	0.175	2.80423e-29	0	H1fx
2.54566e-26	0.803209	0.543	0.308	4.65092e-22	0	Rasl11b
3.40495e-33	0.800646	0.448	0.2	6.22084e-29	0	Hpcal1
7.14678e-33	0.794415	0.445	0.203	1.30572e-28	0	Fkbp11
6.37269e-101	0.7905	0.988	0.869	1.16429e-96	0	Serf2
6.96822e-47	0.790368	0.927	0.668	1.27309e-42	0	Mmp14
1.15809e-27	0.785939	0.458	0.232	2.11584e-23	0	Gamt
4.40673e-52	0.778488	0.68	0.325	8.05109e-48	0	Vamp8
7.71536e-43	0.777808	0.816	0.553	1.4096e-38	0	Gm10076
2.34214e-45	0.777098	0.48	0.189	4.27908e-41	0	Ssc5d
1.92068e-38	0.773643	0.453	0.188	3.50909e-34	0	Borcs8
3.92786e-35	0.769602	0.526	0.25	7.17621e-31	0	Bex3
5.23988e-31	0.761628	0.588	0.322	9.57327e-27	0	Angptl4
4.3535e-73	0.760693	0.993	0.978	7.95385e-69	0	Col1a1
2.9011e-38	0.752557	0.524	0.243	5.30031e-34	0	Ifi30
8.43862e-27	0.75089	0.284	0.109	1.54174e-22	0	Bak1
3.17884e-38	0.741418	0.495	0.219	5.80774e-34	0	1110008P14Rik
1.66917e-23	0.740144	0.316	0.138	3.04958e-19	0	Bri3bp
1.35806e-24	0.739667	0.277	0.108	2.48118e-20	0	Pafah1b3
6.68612e-36	0.739617	0.754	0.449	1.22155e-31	0	Mef2c
1.12292e-35	0.737924	0.514	0.237	2.05157e-31	0	Cdk2ap1
4.67515e-49	0.736236	0.732	0.384	8.54149e-45	0	Ap3s1
1.2061e-44	0.731204	0.777	0.45	2.20355e-40	0	Ndufa3
4.53758e-32	0.729788	0.569	0.294	8.29015e-28	0	Tspan4
2.75775e-42	0.728948	0.643	0.326	5.03841e-38	0	Eif4e2
9.96529e-30	0.728461	0.526	0.269	1.82066e-25	0	Cd59a
3.25327e-32	0.724023	0.531	0.265	5.94373e-28	0	Erh
2.36042e-47	0.723697	0.63	0.29	4.31249e-43	0	Slc7a2
1.11659e-38	0.722775	0.443	0.18	2.04e-34	0	Pycard
2.51708e-78	0.721786	0.997	0.983	4.5987e-74	0	Col1a2
4.75438e-36	0.721293	0.592	0.311	8.68626e-32	0	Ak1
4.1932e-50	0.716966	0.882	0.583	7.66098e-46	0	Atox1
2.29141e-30	0.716643	0.49	0.24	4.1864e-26	0	Txnl4a
9.14968e-29	0.715964	0.398	0.179	1.67165e-24	0	Ten1
3.85745e-51	0.715001	0.554	0.219	7.04756e-47	0	Scube1
8.44228e-45	0.714143	0.836	0.536	1.5424e-40	0	Tmem256
1.51095e-37	0.712232	0.555	0.265	2.7605e-33	0	Rab13
6.12248e-49	0.710651	0.793	0.438	1.11858e-44	0	Mrps21
5.67241e-42	0.710548	0.564	0.26	1.03635e-37	0	Uqcc3
3.75087e-28	0.710281	0.308	0.119	6.85283e-24	0	Ahr
6.37202e-38	0.708896	0.462	0.195	1.16417e-33	0	Thbs2
5.34362e-37	0.706703	0.646	0.356	9.76279e-33	0	Timm8b
3.82965e-39	0.70369	0.581	0.279	6.99678e-35	0	Cmtm3
2.30893e-31	0.702814	0.701	0.422	4.21842e-27	0	Loxl2
3.1649e-55	0.701909	0.686	0.313	5.78227e-51	0	Piezo2
2.45772e-49	0.701092	0.873	0.559	4.49025e-45	0	Romo1
2.03533e-29	0.700544	0.869	0.633	3.71855e-25	0	Lpl
2.99041e-41	0.700424	0.436	0.17	5.46347e-37	0	Cemip2
7.12569e-31	0.700168	0.437	0.199	1.30186e-26	0	Rgs10
6.40658e-20	0.69622	0.285	0.129	1.17048e-15	0	Ciapin1
4.49849e-24	0.696017	0.37	0.174	8.21874e-20	0	Lta4h
1.97632e-33	0.691113	0.487	0.229	3.61073e-29	0	Dbn1
3.03839e-45	0.690378	0.811	0.508	5.55114e-41	0	Erp29
2.77336e-39	0.688479	0.626	0.305	5.06693e-35	0	Gm10260
2.33816e-27	0.685436	0.423	0.2	4.27182e-23	0	Micu2
3.84041e-43	0.683831	0.734	0.399	7.01642e-39	0	Pfdn1
5.81225e-32	0.679711	0.519	0.263	1.0619e-27	0	Actn4
9.77323e-29	0.677302	0.266	0.092	1.78557e-24	0	Lrrc8b
9.58534e-21	0.675434	0.272	0.117	1.75124e-16	0	Cmtm4
1.07057e-40	0.672202	0.79	0.481	1.95593e-36	0	Lox
4.69384e-38	0.671197	0.49	0.219	8.57565e-34	0	Ssbp4
5.27573e-27	0.66972	0.309	0.122	9.63876e-23	0	Arhgap31
1.149e-25	0.667701	0.4	0.185	2.09923e-21	0	Ctnnbip1
7.87087e-27	0.664728	0.487	0.248	1.43801e-22	0	Zfas1
2.23195e-24	0.664121	0.31	0.13	4.07777e-20	0	Renbp
1.05977e-29	0.663248	0.407	0.179	1.9362e-25	0	Slc16a2
8.21754e-30	0.662331	0.313	0.116	1.50134e-25	0	Gm11361
2.96835e-45	0.66227	0.812	0.491	5.42318e-41	0	Cops9
1.38559e-59	0.660057	0.989	0.891	2.53147e-55	0	Fn1
1.65705e-27	0.660045	0.38	0.167	3.02743e-23	0	Cxxc5
7.24143e-40	0.658905	0.892	0.596	1.32301e-35	0	Mxra7
1.46289e-33	0.658697	0.505	0.235	2.67271e-29	0	Npr3
3.67813e-43	0.658567	0.691	0.367	6.71995e-39	0	Svbp
2.15718e-30	0.65807	0.334	0.129	3.94116e-26	0	Cyb561d2
6.80922e-42	0.657829	0.807	0.48	1.24404e-37	0	Mcrip1
2.11128e-40	0.657552	0.686	0.369	3.8573e-36	0	Cdk4
1.12739e-38	0.656631	0.657	0.343	2.05973e-34	0	Polr2i
5.55414e-23	0.655541	0.306	0.13	1.01474e-18	0	AI413582
4.28565e-34	0.653256	0.749	0.435	7.82988e-30	0	Islr
4.7343e-43	0.651797	0.752	0.425	8.64957e-39	0	Prelid1
9.80626e-47	0.651712	0.773	0.42	1.7916e-42	0	Col12a1
2.49466e-12	0.649206	0.579	0.418	4.55775e-08	0	Rgs2
2.07889e-23	0.649078	0.297	0.124	3.79814e-19	0	Haghl
2.0601e-33	0.648144	0.552	0.271	3.7638e-29	0	Fibp
1.65955e-24	0.646585	0.449	0.236	3.032e-20	0	Ace
1.06238e-54	0.646561	0.942	0.725	1.94098e-50	0	Uqcrh
2.88368e-39	0.646223	0.789	0.473	5.26848e-35	0	Pgls
2.962e-39	0.646116	0.827	0.534	5.41158e-35	0	Atp5md
1.04471e-41	0.645892	0.868	0.582	1.90869e-37	0	Grcc10
1.68816e-19	0.644111	0.495	0.284	3.08426e-15	0	Pdgfa
3.25115e-23	0.64325	0.318	0.139	5.93986e-19	0	Bbip1
2.90228e-24	0.641954	0.256	0.096	5.30247e-20	0	Klhdc3
6.02145e-33	0.641731	0.528	0.262	1.10012e-28	0	Mmp23
4.98005e-30	0.641208	0.622	0.347	9.09855e-26	0	Tmem223
5.446e-42	0.64107	0.742	0.411	9.94984e-38	0	Uba52
6.26539e-25	0.640015	0.351	0.157	1.14469e-20	0	Dcakd
3.14003e-32	0.639064	0.378	0.149	5.73683e-28	0	Bmper
4.23086e-16	0.63879	0.275	0.133	7.72977e-12	0	Jup
1.01598e-22	0.638359	0.33	0.149	1.8562e-18	0	Hs6st1
1.02618e-40	0.633865	0.658	0.329	1.87482e-36	0	Pld3
6.45951e-42	0.633864	0.847	0.551	1.18015e-37	0	Scand1
1.82135e-59	0.633209	0.955	0.773	3.3276e-55	0	Elob
9.12696e-25	0.63219	0.465	0.234	1.6675e-20	0	Lxn
5.93502e-25	0.630826	0.287	0.114	1.08433e-20	0	Fmnl3
2.48276e-40	0.63072	0.915	0.669	4.536e-36	0	Ndufa11
3.15308e-30	0.630517	0.522	0.263	5.76068e-26	0	Fam89b
2.36485e-33	0.62813	0.542	0.265	4.32059e-29	0	Nt5c
1.63425e-37	0.627258	0.852	0.572	2.98578e-33	0	Atp5o
2.25887e-21	0.627091	0.303	0.134	4.12696e-17	0	Slc31a1
4.2044e-25	0.626513	0.365	0.165	7.68143e-21	0	Prkra
5.19134e-33	0.625501	0.626	0.335	9.48458e-29	0	Gstm5
3.06065e-38	0.624458	0.812	0.492	5.5918e-34	0	Slc6a6
2.39568e-54	0.624212	0.877	0.491	4.3769e-50	0	Tnc
2.88878e-21	0.623461	0.317	0.145	5.27781e-17	0	Tmem178
4.79282e-25	0.622959	0.301	0.121	8.75648e-21	0	Baz1a
1.30542e-34	0.622245	0.419	0.174	2.385e-30	0	Mark1
9.79766e-21	0.622077	0.35	0.167	1.79003e-16	0	Clip3
9.56022e-20	0.621427	0.281	0.124	1.74665e-15	0	Rilpl2
1.40989e-33	0.621281	0.588	0.304	2.57587e-29	0	Hras
1.28171e-34	0.617691	0.483	0.221	2.34169e-30	0	Tnfaip8
1.7089e-49	0.617399	0.943	0.739	3.12216e-45	0	Atp5e
2.7916e-35	0.616885	0.7	0.388	5.10025e-31	0	Capg
4.03502e-25	0.616667	0.357	0.16	7.37198e-21	0	Cmc1
9.09868e-29	0.615899	0.452	0.214	1.66233e-24	0	Mrpl41
4.56665e-39	0.61572	0.699	0.378	8.34328e-35	0	Luzp1
3.42663e-34	0.614917	0.688	0.39	6.26044e-30	0	Higd2a
4.16069e-34	0.612453	0.637	0.341	7.60158e-30	0	Naa38
1.15385e-21	0.611289	0.321	0.148	2.10809e-17	0	Tpst2
8.59994e-47	0.610835	0.927	0.666	1.57121e-42	0	Prdx2
7.05202e-43	0.610707	0.922	0.699	1.2884e-38	0	Arf5
4.07376e-42	0.609002	0.898	0.613	7.44277e-38	0	Uqcr10
3.37358e-25	0.606459	0.449	0.227	6.16354e-21	0	Lap3
1.42775e-34	0.603794	0.77	0.483	2.6085e-30	0	Cnn3
1.45216e-45	0.603162	0.913	0.703	2.65309e-41	0	Ndufa13
4.93916e-23	0.601648	0.387	0.19	9.02384e-19	0	Trappc6a
4.3147e-29	0.600516	0.454	0.213	7.88295e-25	0	Zfp560
3.21202e-52	0.59795	0.999	0.917	5.86836e-48	0	Myl6
4.74486e-25	0.59702	0.399	0.187	8.66886e-21	0	6330403K07Rik
6.11945e-23	0.595436	0.4	0.195	1.11802e-18	0	Cyp51
4.57992e-39	0.594446	0.84	0.53	8.36751e-35	0	Fzd1
1.37643e-17	0.593925	0.271	0.125	2.51473e-13	0	Tmem158
4.40569e-28	0.593802	0.528	0.281	8.0492e-24	0	Mvb12a
1.34871e-18	0.593168	0.259	0.114	2.46409e-14	0	Triqk
2.29507e-31	0.592991	0.544	0.271	4.1931e-27	0	Spg21
7.59033e-22	0.591284	0.486	0.269	1.38675e-17	0	Hist1h1c
3.041e-19	0.590717	0.345	0.171	5.5559e-15	0	9130401M01Rik
3.82202e-39	0.590464	0.901	0.65	6.98282e-35	0	Ndufa2
1.05855e-40	0.590003	0.926	0.638	1.93398e-36	0	Ssr4
6.49197e-49	0.588928	0.942	0.741	1.18608e-44	0	Sem1
1.64316e-43	0.588851	0.925	0.636	3.00206e-39	0	Nedd8
4.11366e-22	0.586949	0.367	0.177	7.51566e-18	0	Urod
1.03785e-35	0.586459	0.795	0.485	1.89616e-31	0	Arid5b
1.2228e-37	0.583689	0.878	0.621	2.23406e-33	0	Prdx5
1.18864e-35	0.583633	0.852	0.553	2.17164e-31	0	Nsa2
3.23501e-35	0.582723	0.93	0.746	5.91036e-31	0	Ctsd
2.41172e-48	0.582497	0.635	0.285	4.40622e-44	0	Bmp1
8.26157e-37	0.581553	0.831	0.533	1.50939e-32	0	Runx1
8.05332e-54	0.578833	0.997	0.937	1.47134e-49	0	S100a6
1.5585e-23	0.577376	0.341	0.151	2.84737e-19	0	Taf13
5.34089e-18	0.576797	0.273	0.125	9.7578e-14	0	Tfpi2
1.54442e-38	0.576222	0.803	0.499	2.82165e-34	0	Ergic3
3.25694e-26	0.576047	0.524	0.277	5.95042e-22	0	Tcea3
1.87095e-22	0.575877	0.374	0.179	3.41823e-18	0	Gtf3a
7.8558e-42	0.573548	1	1	1.43525e-37	0	Mgp
1.14453e-32	0.573098	0.823	0.531	2.09105e-28	0	Tsc22d1
3.26468e-26	0.570449	0.458	0.228	5.96458e-22	0	Sdhaf4
2.554e-48	0.570382	0.978	0.806	4.66616e-44	0	Eef1b2
9.53791e-34	0.56935	0.749	0.448	1.74258e-29	0	Mrpl20
8.64818e-41	0.569136	0.976	0.833	1.58002e-36	0	Calm1
9.68914e-38	0.566712	0.774	0.461	1.77021e-33	0	Gpx8
4.70308e-30	0.563864	0.427	0.189	8.59253e-26	0	Lrrfip1
3.54494e-18	0.560453	0.295	0.14	6.47661e-14	0	Hist3h2a
1.95063e-27	0.559645	0.336	0.139	3.5638e-23	0	P4ha2
1.18424e-34	0.558391	0.851	0.584	2.16361e-30	0	Eif3k
5.39905e-22	0.55682	0.457	0.244	9.86407e-18	0	Mdp1
4.68376e-33	0.556581	0.59	0.308	8.55724e-29	0	Glrx5
8.28076e-32	0.556456	0.865	0.577	1.5129e-27	0	Vkorc1
8.33077e-22	0.55629	0.293	0.126	1.52203e-17	0	Hoxb7
2.45745e-38	0.556247	0.982	0.812	4.48975e-34	0	Nme2
2.43856e-32	0.555014	0.742	0.463	4.45525e-28	0	Hexa
3.90061e-40	0.554727	0.845	0.542	7.12642e-36	0	Tma7
1.42073e-37	0.552513	0.771	0.453	2.59568e-33	0	Lamtor4
1.938e-40	0.551857	0.913	0.638	3.54073e-36	0	Mxd4
7.01415e-24	0.551514	0.403	0.193	1.28149e-19	0	Ptger2
4.51308e-22	0.550875	0.357	0.169	8.24539e-18	0	Cby1
1.84093e-33	0.550279	0.847	0.548	3.36338e-29	0	Atp5k
2.74784e-28	0.548983	0.851	0.581	5.0203e-24	0	Pdlim2
1.79652e-23	0.54888	0.519	0.287	3.28224e-19	0	Akr1b8
3.85959e-29	0.548617	0.638	0.349	7.05147e-25	0	Ccnd2
2.19346e-48	0.548402	0.974	0.843	4.00744e-44	0	Col5a2
1.75108e-33	0.548088	0.861	0.594	3.19922e-29	0	Rbm3
1.66932e-35	0.547561	0.88	0.597	3.04985e-31	0	Akr1a1
4.00196e-16	0.545292	0.269	0.128	7.31158e-12	0	Mrpl45
6.33581e-26	0.544879	0.291	0.111	1.15755e-21	0	Tmem132a
1.77453e-35	0.544219	0.819	0.516	3.24206e-31	0	Lamtor2
4.44209e-35	0.544048	0.89	0.639	8.1157e-31	0	Cnpy2
2.00892e-21	0.543393	0.283	0.121	3.6703e-17	0	Ubtd1
1.26182e-19	0.543319	0.982	0.91	2.30534e-15	0	Tmsb10
3.14419e-29	0.543188	0.54	0.277	5.74444e-25	0	Mcts1
5.65084e-29	0.542958	0.293	0.107	1.03241e-24	0	Runx2
4.7959e-19	0.540869	0.572	0.347	8.76211e-15	0	Cd9
7.48437e-27	0.540445	0.951	0.818	1.36739e-22	0	Aebp1
1.54837e-30	0.539109	0.812	0.523	2.82887e-26	0	Atp5mpl
2.84852e-24	0.538696	0.745	0.492	5.20425e-20	0	Hist1h2bc
8.08012e-31	0.538633	0.649	0.365	1.47624e-26	0	Fkbp10
1.11389e-33	0.538469	0.598	0.303	2.03507e-29	0	Mrpl53
5.47793e-32	0.538182	0.708	0.41	1.00082e-27	0	Srp19
4.85685e-35	0.53778	0.988	0.906	8.87346e-31	0	Cald1
7.44367e-31	0.535631	0.493	0.231	1.35996e-26	0	Ndufaf2
4.78035e-34	0.535615	0.937	0.691	8.73371e-30	0	Sec61b
1.28515e-33	0.535612	0.886	0.624	2.34797e-29	0	Atpif1
8.06421e-15	0.534201	0.256	0.125	1.47333e-10	0	Nt5c3b
1.48614e-34	0.532853	0.897	0.622	2.71518e-30	0	Snrpg
7.94569e-35	0.532377	0.856	0.569	1.45168e-30	0	Ppp1ca
4.194e-28	0.532345	0.476	0.233	7.66243e-24	0	Cib1
9.93955e-32	0.529935	0.666	0.366	1.81596e-27	0	Atp6v1e1
1.50921e-21	0.529732	0.398	0.201	2.75733e-17	0	Gm11808
1.17081e-31	0.527195	0.692	0.394	2.13907e-27	0	Kdelr3
8.70378e-20	0.526706	0.383	0.198	1.59018e-15	0	Mea1
3.28884e-31	0.525886	0.473	0.216	6.00871e-27	0	Lsm1
2.81867e-26	0.525663	0.536	0.281	5.1497e-22	0	Tmem126a
5.23743e-28	0.524969	0.439	0.204	9.56878e-24	0	Pigx
1.16623e-27	0.524846	0.567	0.304	2.13071e-23	0	Mrpl34
3.28616e-17	0.524443	0.25	0.112	6.00381e-13	0	Ammecr1
2.95259e-33	0.522924	0.915	0.682	5.39439e-29	0	Cox6b1
1.20228e-13	0.522042	0.357	0.206	2.19656e-09	0	Nkd2
4.29614e-25	0.521528	0.865	0.622	7.84905e-21	0	Gapdh
8.88172e-51	0.521509	0.989	0.894	1.62269e-46	0	Cd63
1.06556e-15	0.521397	0.269	0.131	1.94678e-11	0	Ptrhd1
1.52328e-17	0.521321	0.31	0.152	2.78304e-13	0	Nkd1
7.45404e-17	0.521169	0.271	0.128	1.36185e-12	0	Ptp4a3
1.90407e-34	0.51938	0.877	0.598	3.47873e-30	0	Uqcrq
2.22317e-33	0.518385	0.675	0.367	4.06173e-29	0	0610012G03Rik
3.12624e-31	0.518019	0.843	0.573	5.71164e-27	0	Ldha
1.7077e-24	0.517713	0.897	0.694	3.11997e-20	0	Hspb1
5.44071e-26	0.517176	0.606	0.335	9.94018e-22	0	Pmm1
3.26657e-16	0.517015	0.432	0.254	5.96802e-12	0	Col23a1
1.23665e-41	0.516778	0.968	0.788	2.25935e-37	0	Gabarap
5.93522e-30	0.51531	0.897	0.654	1.08436e-25	0	Eif3f
8.62305e-32	0.513938	0.992	0.906	1.57543e-27	0	Pmepa1
3.41429e-32	0.513398	0.86	0.584	6.2379e-28	0	Mrpl52
1.79712e-32	0.512851	0.778	0.482	3.28333e-28	0	Copz2
3.50054e-35	0.5128	0.853	0.561	6.39549e-31	0	Phldb2
5.83048e-21	0.512432	0.343	0.164	1.06523e-16	0	Htatip2
3.39937e-32	0.512416	0.834	0.548	6.21065e-28	0	Rhoc
6.86042e-33	0.511129	0.741	0.441	1.2534e-28	0	Ap2s1
1.24951e-15	0.510943	0.263	0.126	2.28285e-11	0	Habp4
1.02058e-45	0.509253	0.974	0.831	1.86459e-41	0	Ppib
9.24187e-18	0.508004	0.289	0.136	1.68849e-13	0	Nr2f1
4.87571e-22	0.507011	0.378	0.183	8.90793e-18	0	Pik3ip1
2.52425e-22	0.506349	0.407	0.203	4.6118e-18	0	Podxl2
8.84991e-22	0.505376	0.848	0.6	1.61688e-17	0	Ckb
4.69676e-31	0.504828	0.836	0.55	8.58099e-27	0	Rtraf
3.45598e-31	0.503529	0.412	0.176	6.31407e-27	0	Ift74
1.68064e-20	0.503477	0.369	0.181	3.07053e-16	0	Smim26
1.33228e-31	0.502618	0.906	0.685	2.43407e-27	0	Atp5j2
1.03076e-31	0.502125	0.654	0.359	1.8832e-27	0	Jtb
3.97714e-28	0.50154	0.839	0.565	7.26624e-24	0	Atp6v1f
4.63812e-28	0.50031	0.634	0.35	8.47385e-24	0	Cops6
6.70463e-19	0.500044	0.412	0.219	1.22494e-14	0	Nsmce3
1.21541e-48	1.8589	0.342	0.104	2.22056e-44	1	Phex
2.85385e-44	1.75777	0.49	0.219	5.21399e-40	1	Rbp4
2.83651e-63	1.72676	0.405	0.112	5.18231e-59	1	Wnt4
3.95019e-51	1.66377	0.312	0.079	7.217e-47	1	Tex15
5.54937e-115	1.65932	0.953	0.712	1.01387e-110	1	Inmt
1.24193e-142	1.62308	0.989	0.801	2.26901e-138	1	Fmo2
2.46209e-89	1.54338	0.67	0.258	4.49823e-85	1	Bmp4
2.25087e-66	1.515	0.405	0.104	4.11233e-62	1	1810010H24Rik
3.29774e-52	1.49433	0.393	0.125	6.02498e-48	1	Tril
6.24368e-36	1.48851	0.277	0.088	1.14072e-31	1	9530026P05Rik
6.57176e-105	1.46546	0.948	0.631	1.20066e-100	1	Plpp3
1.42982e-53	1.45358	0.385	0.118	2.61228e-49	1	Ralgps2
1.34913e-45	1.42199	0.304	0.084	2.46486e-41	1	Il6ra
4.42403e-99	1.41836	0.787	0.338	8.08271e-95	1	Selenbp1
5.77566e-95	1.40993	0.865	0.451	1.05521e-90	1	Mettl7a1
2.89612e-48	1.39861	0.446	0.175	5.29121e-44	1	St8sia2
5.52705e-120	1.39737	0.979	0.653	1.00979e-115	1	Pcolce2
7.93991e-90	1.39078	0.86	0.471	1.45062e-85	1	Ppp1r14a
2.67383e-99	1.37064	0.896	0.507	4.88508e-95	1	Gstm1
1.23485e-97	1.36338	0.907	0.533	2.25607e-93	1	Itga8
5.94572e-48	1.35022	0.405	0.14	1.08628e-43	1	Arhgap20
6.13296e-51	1.34939	0.405	0.133	1.12049e-46	1	Fam13a
1.03287e-66	1.33842	0.756	0.395	1.88706e-62	1	Hspa1a
1.6465e-39	1.33587	0.266	0.071	3.00815e-35	1	Adra1a
3.84956e-85	1.32645	0.674	0.25	7.03314e-81	1	Fgfr3
7.60447e-45	1.32388	0.282	0.072	1.38934e-40	1	Elmo1
7.28917e-126	1.32387	0.98	0.737	1.33173e-121	1	Limch1
7.3743e-30	1.32178	0.49	0.27	1.34728e-25	1	Dnajb1
1.37314e-40	1.3159	0.266	0.071	2.50873e-36	1	Vipr2
4.19429e-57	1.31287	0.621	0.28	7.66297e-53	1	Dpep1
2.20841e-41	1.3048	0.362	0.125	4.03477e-37	1	Angpt2
1.41396e-76	1.29331	0.756	0.351	2.58331e-72	1	Bmp3
1.32844e-66	1.29295	0.866	0.555	2.42706e-62	1	Aldh1a1
3.4932e-44	1.28202	0.542	0.261	6.38207e-40	1	Ppp1r15a
2.93905e-34	1.27754	0.28	0.089	5.36965e-30	1	Rgs7bp
6.56474e-29	1.27623	0.26	0.09	1.19938e-24	1	Kcnk2
4.58497e-74	1.26639	0.941	0.711	8.37674e-70	1	Ogn
5.6716e-25	1.26047	0.295	0.126	1.0362e-20	1	Tmem100
3.88874e-65	1.2526	0.556	0.203	7.10472e-61	1	Slc38a5
4.97053e-63	1.24883	0.536	0.197	9.08116e-59	1	Ablim3
3.03025e-34	1.23467	0.275	0.087	5.53626e-30	1	Id4
9.1815e-45	1.22345	0.461	0.184	1.67746e-40	1	Gsta3
7.1965e-29	1.22075	0.279	0.103	1.3148e-24	1	Plscr2
2.75973e-49	1.21618	0.574	0.262	5.04202e-45	1	Hhip
1.10991e-72	1.21051	0.801	0.414	2.0278e-68	1	G0s2
2.64778e-60	1.20567	0.688	0.324	4.8375e-56	1	Tcf21
1.08654e-53	1.20233	0.522	0.209	1.98511e-49	1	Mme
4.70344e-27	1.20123	0.292	0.117	8.59319e-23	1	Hlf
3.65298e-35	1.18019	0.268	0.082	6.674e-31	1	Kank3
2.58517e-94	1.17719	0.941	0.559	4.7231e-90	1	Adh1
4.98014e-44	1.17329	0.344	0.106	9.09871e-40	1	Cbfa2t3
9.85731e-28	1.1616	0.254	0.09	1.80093e-23	1	Lrrc17
1.49759e-65	1.15844	0.67	0.31	2.73609e-61	1	Tmem204
3.11129e-38	1.15587	0.292	0.089	5.68434e-34	1	Pgm5
4.14149e-49	1.15277	0.772	0.49	7.56651e-45	1	Hsd11b1
6.36841e-86	1.1502	0.804	0.361	1.16351e-81	1	Akap12
1.46219e-34	1.14388	0.3	0.104	2.67142e-30	1	Cd40
1.24076e-78	1.14284	0.755	0.349	2.26686e-74	1	Pid1
2.47143e-41	1.1389	0.872	0.66	4.51531e-37	1	Cebpd
2.02101e-45	1.13746	0.425	0.158	3.69238e-41	1	Frmd4b
3.5485e-42	1.12238	0.507	0.22	6.48311e-38	1	C7
2.52445e-66	1.12161	0.709	0.333	4.61217e-62	1	Ar
2.21562e-53	1.11703	0.481	0.183	4.04793e-49	1	Olfml1
5.98625e-68	1.11253	0.696	0.32	1.09369e-63	1	Sh3bp5
1.54895e-64	1.11048	0.933	0.724	2.82993e-60	1	Npnt
5.88138e-76	1.1081	0.928	0.624	1.07453e-71	1	Gyg
1.04988e-60	1.10647	0.728	0.361	1.91813e-56	1	Col13a1
5.57926e-24	1.10357	0.294	0.129	1.01933e-19	1	Pank1
9.14949e-42	1.10167	0.42	0.167	1.67161e-37	1	Cdkn1c
2.47647e-61	1.09765	0.726	0.365	4.52451e-57	1	Ms4a4d
5.32031e-56	1.08879	0.613	0.263	9.72021e-52	1	Vegfd
4.89306e-40	1.08851	0.406	0.161	8.93962e-36	1	Smtnl2
2.44318e-36	1.08567	0.798	0.568	4.4637e-32	1	Zfp36
1.07337e-62	1.08268	0.676	0.312	1.96106e-58	1	Ndrg2
6.94039e-73	1.07615	0.88	0.547	1.26801e-68	1	Rap2a
1.49613e-92	1.06743	0.956	0.616	2.73343e-88	1	Pmp22
1.96621e-46	1.05831	0.56	0.253	3.59227e-42	1	Fbln5
3.33497e-70	1.05149	0.843	0.472	6.093e-66	1	Cavin2
2.2517e-30	1.05043	0.317	0.126	4.11385e-26	1	Aldh6a1
7.68699e-63	1.04685	0.808	0.465	1.40441e-58	1	Nox4
8.14413e-56	1.04044	0.677	0.342	1.48793e-51	1	Hspa1b
4.01426e-32	1.03804	0.861	0.694	7.33405e-28	1	Fos
1.52629e-50	1.03737	0.525	0.213	2.78853e-46	1	Egflam
1.78926e-42	1.03501	0.554	0.272	3.26897e-38	1	Hgf
1.22749e-70	1.0316	0.775	0.379	2.24262e-66	1	Efemp1
4.02544e-48	1.03062	0.721	0.408	7.35447e-44	1	Cdo1
4.74201e-25	1.02923	0.344	0.16	8.66366e-21	1	Zrsr1
1.33218e-41	1.02397	0.428	0.161	2.43389e-37	1	Abcc9
1.65672e-37	1.02104	0.525	0.257	3.02682e-33	1	Smim41
1.61116e-37	1.02089	0.409	0.168	2.9436e-33	1	Scube2
7.40273e-42	1.01338	0.473	0.207	1.35248e-37	1	Pir
1.12452e-28	1.01325	0.356	0.152	2.0545e-24	1	Gdf10
9.43133e-24	1.00553	0.318	0.142	1.7231e-19	1	Deptor
3.02308e-37	1.00061	0.566	0.307	5.52316e-33	1	Smim4
7.30291e-39	0.996537	0.379	0.141	1.33424e-34	1	Plcxd3
3.06593e-65	0.991135	0.723	0.345	5.60146e-61	1	Vldlr
5.05602e-70	0.988772	0.915	0.644	9.23735e-66	1	Tns1
1.43441e-68	0.9887	0.843	0.461	2.62067e-64	1	Mamdc2
2.15573e-30	0.987558	0.484	0.254	3.93851e-26	1	Socs3
1.23308e-62	0.984561	0.868	0.562	2.25283e-58	1	Ppp1r2
2.43671e-25	0.977693	0.338	0.154	4.45187e-21	1	Wasf3
1.14943e-77	0.975709	0.954	0.651	2.10001e-73	1	Aldh2
6.02937e-43	0.967713	0.718	0.448	1.10157e-38	1	Coq10b
7.21506e-29	0.965168	0.321	0.13	1.31819e-24	1	Gata5
1.48477e-94	0.955455	1	0.979	2.71268e-90	1	Gsn
6.6111e-34	0.947949	0.589	0.335	1.20785e-29	1	Kitl
8.82812e-60	0.9474	0.764	0.426	1.6129e-55	1	Dock4
7.59345e-47	0.945485	0.595	0.28	1.38732e-42	1	Thbd
5.84889e-41	0.945403	0.466	0.199	1.06859e-36	1	Fgf10
1.03973e-50	0.939655	0.747	0.434	1.89958e-46	1	Meox2
8.44347e-26	0.939002	0.37	0.182	1.54262e-21	1	Mettl24
2.30055e-22	0.938025	0.268	0.107	4.20311e-18	1	Adm
5.60727e-19	0.935571	0.33	0.168	1.02445e-14	1	Kcne4
7.36672e-33	0.934337	0.411	0.188	1.3459e-28	1	Naaa
4.66141e-60	0.933231	0.688	0.324	8.51639e-56	1	Fgf7
1.84957e-25	0.933195	0.254	0.094	3.37916e-21	1	Pde9a
1.25557e-22	0.93144	0.3	0.137	2.29392e-18	1	Gstk1
2.0425e-28	0.930192	0.665	0.443	3.73165e-24	1	Gadd45b
1.71378e-32	0.9284	0.419	0.187	3.13107e-28	1	Scn3a
3.62429e-73	0.928161	0.886	0.526	6.62158e-69	1	Scn7a
7.75706e-53	0.918869	0.644	0.298	1.41722e-48	1	Art4
2.04561e-35	0.913854	0.537	0.28	3.73733e-31	1	Slc29a1
6.14325e-57	0.913571	0.738	0.381	1.12237e-52	1	Atp1a2
7.16428e-42	0.911768	0.537	0.258	1.30891e-37	1	Stard13
9.00904e-71	0.909364	0.985	0.828	1.64595e-66	1	Fhl1
7.37684e-45	0.908722	0.574	0.272	1.34775e-40	1	Prdm6
1.70736e-54	0.908697	0.689	0.329	3.11935e-50	1	Abca8a
3.04814e-54	0.908141	0.909	0.653	5.56895e-50	1	Pdgfra
8.75716e-21	0.906469	0.277	0.122	1.59993e-16	1	Lamc3
2.76062e-55	0.904638	0.801	0.449	5.04366e-51	1	Gas1
6.48407e-19	0.902673	0.346	0.187	1.18464e-14	1	Hoxb5
1.62037e-31	0.901007	0.408	0.187	2.96041e-27	1	Hic1
1.83113e-39	0.89876	0.479	0.219	3.34548e-35	1	Rras2
6.45766e-38	0.894612	0.7	0.405	1.17981e-33	1	Ifitm1
1.96627e-31	0.893118	0.4	0.181	3.59238e-27	1	Gpsm2
5.88104e-19	0.892966	0.317	0.164	1.07447e-14	1	Sqor
2.67521e-36	0.888779	0.569	0.309	4.88761e-32	1	Cox6b2
4.51754e-67	0.888668	0.979	0.769	8.25355e-63	1	Prelp
4.22095e-57	0.885801	0.723	0.368	7.71167e-53	1	Adarb1
1.06697e-25	0.882463	0.347	0.162	1.94936e-21	1	Arhgap28
1.43985e-40	0.876334	0.537	0.264	2.63061e-36	1	Gulp1
3.55999e-70	0.876201	0.951	0.666	6.50411e-66	1	Sept4
1.75653e-49	0.873522	0.804	0.454	3.20917e-45	1	Clec3b
5.13967e-47	0.871197	0.971	0.828	9.39018e-43	1	Gpx3
6.91377e-74	0.870464	0.979	0.739	1.26314e-69	1	Sod3
7.57836e-13	0.868324	0.321	0.196	1.38457e-08	1	Hist1h4d
3.90113e-38	0.8616	0.534	0.262	7.12737e-34	1	Trabd2b
1.9556e-21	0.859555	0.28	0.124	3.57288e-17	1	Brinp1
4.72334e-60	0.858751	0.904	0.599	8.62953e-56	1	Prex2
9.48561e-12	0.856384	0.26	0.151	1.73302e-07	1	Cbll1
3.35787e-14	0.855647	0.307	0.173	6.13484e-10	1	Tppp3
2.19475e-14	0.852427	0.265	0.135	4.00981e-10	1	Atf3
2.06364e-25	0.84828	0.327	0.141	3.77027e-21	1	Pfkfb3
3.15206e-23	0.847599	0.912	0.801	5.75882e-19	1	Jun
5.8966e-24	0.844654	0.457	0.261	1.07731e-19	1	Hoxa7
1.28522e-50	0.843584	0.67	0.336	2.3481e-46	1	Tgfbr3
9.12164e-67	0.836876	0.979	0.804	1.66652e-62	1	Plxdc2
2.22019e-18	0.82907	0.314	0.163	4.05629e-14	1	Maml2
1.22197e-44	0.828376	0.721	0.418	2.23254e-40	1	Sort1
4.21063e-26	0.825781	0.522	0.293	7.69283e-22	1	Cited2
3.5116e-26	0.825259	0.373	0.177	6.4157e-22	1	Kif13a
1.12727e-44	0.824915	0.699	0.391	2.05953e-40	1	Specc1l
1.16483e-27	0.824884	0.347	0.148	2.12814e-23	1	Icosl
3.84546e-23	0.824484	0.294	0.128	7.02566e-19	1	Pcdhgc3
6.18378e-62	0.824115	0.594	0.221	1.12978e-57	1	Tnxb
4.22811e-41	0.81267	0.752	0.475	7.72476e-37	1	Ubl3
5.62478e-17	0.808465	0.265	0.129	1.02765e-12	1	Pde4b
2.50049e-27	0.807354	0.458	0.242	4.56839e-23	1	Rem1
6.47659e-40	0.79714	0.504	0.224	1.18327e-35	1	Tmem132c
3.0557e-20	0.796803	0.868	0.775	5.58276e-16	1	Egr1
6.29039e-31	0.796538	0.428	0.204	1.14925e-26	1	Fam129a
7.5684e-65	0.796136	0.971	0.752	1.38275e-60	1	Pbx1
4.30727e-80	0.795556	0.998	0.833	7.86939e-76	1	Rarres2
1.99372e-43	0.785239	0.79	0.501	3.64253e-39	1	Sod1
1.88393e-40	0.784464	0.74	0.475	3.44195e-36	1	Acadsb
1.63588e-33	0.782236	0.493	0.247	2.98875e-29	1	Amotl2
3.58841e-40	0.779985	0.554	0.265	6.55603e-36	1	Synm
1.24159e-20	0.777274	0.416	0.24	2.26838e-16	1	Stbd1
2.06263e-31	0.770866	0.332	0.126	3.76842e-27	1	Abca8b
2.87106e-28	0.769769	0.772	0.532	5.24543e-24	1	Ptch1
8.46118e-32	0.769496	0.498	0.252	1.54586e-27	1	Ablim1
1.37773e-46	0.769057	0.845	0.54	2.51711e-42	1	Bmp5
4.0559e-25	0.767536	0.342	0.159	7.41013e-21	1	Cyp2d22
1.45091e-37	0.761471	0.624	0.347	2.65082e-33	1	Dipk2a
2.0093e-15	0.761312	0.271	0.14	3.67099e-11	1	Hebp1
2.54226e-40	0.760845	0.747	0.46	4.64471e-36	1	Slc43a3
1.90908e-30	0.75944	0.452	0.221	3.4879e-26	1	Steap3
2.68724e-13	0.759303	0.279	0.16	4.90959e-09	1	Amd1
8.67352e-25	0.75697	0.362	0.171	1.58465e-20	1	Fam49a
1.86277e-17	0.756711	0.295	0.15	3.40327e-13	1	Klhl13
3.13987e-42	0.755731	0.831	0.531	5.73654e-38	1	Zyx
2.62915e-35	0.755136	0.665	0.403	4.80345e-31	1	Gabarapl1
3.13587e-45	0.748359	0.819	0.488	5.72924e-41	1	Gstt1
4.73897e-28	0.747605	0.396	0.186	8.65811e-24	1	Rnf144a
2.46198e-29	0.745089	0.346	0.14	4.49803e-25	1	A330076H08Rik
6.1368e-13	0.743152	0.285	0.167	1.12119e-08	1	Tcf7l1
6.73958e-32	0.739081	0.505	0.24	1.23132e-27	1	Lrat
1.12688e-14	0.738083	0.257	0.134	2.0588e-10	1	Apbb1
1.06189e-34	0.73775	0.533	0.279	1.94008e-30	1	Grk5
3.86287e-24	0.732595	0.347	0.165	7.05746e-20	1	Stat5b
3.94458e-13	0.73214	0.26	0.142	7.20675e-09	1	Slc41a3
9.06042e-26	0.732115	0.447	0.236	1.65534e-21	1	Tbl1xr1
7.87651e-43	0.732102	0.877	0.638	1.43904e-38	1	Tacc1
1.30083e-19	0.73201	0.368	0.198	2.37661e-15	1	Irf1
2.33327e-46	0.731754	0.872	0.595	4.26288e-42	1	Cd164
5.63548e-16	0.728511	0.28	0.143	1.0296e-11	1	Akap7
6.19765e-38	0.72791	0.592	0.313	1.13231e-33	1	H6pd
4.2459e-19	0.72672	0.324	0.167	7.75726e-15	1	Mmut
1.06394e-28	0.724753	0.592	0.351	1.94383e-24	1	Cdkn2c
2.48652e-35	0.724168	0.837	0.582	4.54287e-31	1	Cygb
5.75375e-55	0.72368	0.863	0.514	1.05121e-50	1	Selenop
4.80321e-35	0.723623	0.642	0.371	8.77547e-31	1	Hsd17b11
5.04469e-18	0.723473	0.384	0.223	9.21665e-14	1	Atf6
1.01235e-19	0.722786	0.393	0.222	1.84956e-15	1	Eif4e3
5.60988e-33	0.721988	0.434	0.192	1.02492e-28	1	Osr1
1.0317e-45	0.720668	0.997	0.908	1.88491e-41	1	Apoe
4.06987e-30	0.717425	0.536	0.29	7.43565e-26	1	Fosb
4.81051e-25	0.713722	0.584	0.377	8.78881e-21	1	Fam102b
7.94594e-22	0.713403	0.268	0.113	1.45172e-17	1	Slc27a3
2.58028e-15	0.712945	0.877	0.79	4.71417e-11	1	Btg2
2.05366e-43	0.710663	0.784	0.474	3.75205e-39	1	Ncald
2.00226e-22	0.710518	0.257	0.104	3.65813e-18	1	Acss3
4.19331e-58	0.706163	0.971	0.77	7.66117e-54	1	Ltbp4
4.31928e-42	0.704667	0.758	0.432	7.89132e-38	1	Angpt1
1.73619e-40	0.704119	0.846	0.572	3.17202e-36	1	Klf9
1.83165e-13	0.703055	0.28	0.159	3.34643e-09	1	5730455P16Rik
1.74621e-17	0.703041	0.288	0.138	3.19033e-13	1	Lepr
4.72196e-40	0.702691	0.714	0.438	8.62702e-36	1	Hadh
1.47687e-23	0.702446	0.542	0.326	2.69825e-19	1	Hoxa5
1.01728e-22	0.702349	0.461	0.263	1.85858e-18	1	Hmgn5
8.75525e-10	0.700369	0.292	0.189	1.59958e-05	1	Sertad1
3.86068e-18	0.69928	0.419	0.244	7.05346e-14	1	Mustn1
3.1089e-22	0.699231	0.452	0.255	5.67996e-18	1	Snai2
1.03752e-15	0.698655	0.297	0.158	1.89555e-11	1	Cdc42ep1
3.72743e-32	0.698101	0.644	0.393	6.81001e-28	1	Phactr2
4.69392e-56	0.697392	0.991	0.952	8.57579e-52	1	Macf1
2.62814e-37	0.69574	0.784	0.524	4.80161e-33	1	Igsf10
4.6257e-14	0.69571	0.271	0.147	8.45116e-10	1	Bnip3
1.18874e-19	0.69522	0.406	0.233	2.17182e-15	1	Surf1
5.48368e-14	0.692835	0.256	0.132	1.00187e-09	1	Pcdhb16
1.37344e-19	0.692106	0.346	0.179	2.50928e-15	1	Rrm2b
1.75152e-16	0.688806	0.332	0.186	3.20003e-12	1	Gng8
3.21757e-79	0.688252	1	0.918	5.87849e-75	1	Serping1
7.34385e-22	0.68757	0.326	0.155	1.34172e-17	1	Fzd7
9.20211e-17	0.686577	0.909	0.858	1.68123e-12	1	Junb
1.87673e-23	0.685479	0.461	0.261	3.42879e-19	1	Arhgap21
9.8456e-24	0.684436	0.349	0.163	1.79879e-19	1	Trpc1
2.47257e-16	0.684377	0.263	0.13	4.51738e-12	1	Tceal1
4.7032e-26	0.682959	0.416	0.206	8.59275e-22	1	Gm10115
6.25117e-33	0.682438	0.551	0.296	1.14209e-28	1	Runx1t1
1.80745e-47	0.68231	0.962	0.747	3.30221e-43	1	Fxyd1
2.78193e-33	0.680256	0.947	0.771	5.08258e-29	1	Cebpb
2.24182e-20	0.679549	0.365	0.196	4.09581e-16	1	Ldhb
1.73058e-33	0.679233	0.691	0.433	3.16177e-29	1	Rora
1.82876e-38	0.677047	0.858	0.555	3.34115e-34	1	Abi3bp
1.13533e-33	0.675801	0.586	0.308	2.07425e-29	1	Tnfsf13b
2.6163e-36	0.671091	0.432	0.178	4.77997e-32	1	Sorl1
2.79508e-25	0.670922	0.428	0.22	5.10661e-21	1	Zfp703
3.96377e-20	0.670266	0.484	0.302	7.2418e-16	1	Cyp20a1
3.45974e-39	0.668532	0.728	0.434	6.32095e-35	1	Vezf1
2.52469e-28	0.668199	0.658	0.4	4.6126e-24	1	Plac8
6.30297e-21	0.667862	0.304	0.141	1.15155e-16	1	Paqr6
2.80105e-29	0.666662	0.516	0.28	5.11752e-25	1	Fam171a1
1.87044e-47	0.666026	0.718	0.377	3.41729e-43	1	Cacna1d
5.35584e-44	0.66591	0.881	0.622	9.78513e-40	1	Twsg1
8.25819e-18	0.665515	0.297	0.145	1.50877e-13	1	Cd55
1.91928e-30	0.665013	0.505	0.259	3.50653e-26	1	Irf8
2.5079e-20	0.664759	0.414	0.235	4.58193e-16	1	Plxnc1
7.71482e-19	0.663873	0.373	0.194	1.4095e-14	1	Ccn5
8.74006e-36	0.66182	0.781	0.516	1.59681e-31	1	Chpt1
1.2811e-15	0.658924	0.33	0.184	2.34056e-11	1	Bambi
8.38206e-20	0.65827	0.431	0.255	1.5314e-15	1	Rlim
3.96771e-21	0.655649	0.425	0.245	7.249e-17	1	Hexim1
9.12859e-22	0.655507	0.419	0.229	1.66779e-17	1	Acvr2a
1.93368e-26	0.655022	0.486	0.26	3.53283e-22	1	Ptgs1
2.27369e-13	0.653102	0.265	0.145	4.15404e-09	1	Gse1
4.74755e-32	0.652722	0.443	0.207	8.67378e-28	1	Fhod1
8.17113e-39	0.651994	0.855	0.605	1.49287e-34	1	Peak1
2.93759e-14	0.651112	0.279	0.147	5.36697e-10	1	Pcdhb9
8.75588e-57	0.65004	0.986	0.859	1.5997e-52	1	Lbh
3.99631e-14	0.648401	0.346	0.213	7.30126e-10	1	Mfsd14b
4.36288e-12	0.648038	0.277	0.16	7.97097e-08	1	Rtn2
1.79197e-38	0.647821	0.883	0.621	3.27392e-34	1	Myh10
1.83415e-22	0.647087	0.431	0.239	3.35099e-18	1	Acvrl1
2.99654e-35	0.645786	0.689	0.391	5.47468e-31	1	Slc1a3
1.39582e-19	0.645259	0.324	0.162	2.55017e-15	1	Enpp5
5.59526e-22	0.645137	0.492	0.289	1.02225e-17	1	Jcad
1.7463e-09	0.643802	0.251	0.155	3.19049e-05	1	Kat7
3.92659e-33	0.64275	0.738	0.455	7.17388e-29	1	Tshz2
7.38514e-42	0.639774	0.842	0.551	1.34927e-37	1	Fbln1
6.61406e-34	0.639757	0.791	0.514	1.20839e-29	1	F2r
4.2965e-41	0.639698	0.973	0.778	7.84971e-37	1	Gng11
1.21323e-26	0.63809	0.562	0.341	2.21657e-22	1	Lclat1
3.53921e-32	0.637955	0.769	0.522	6.46614e-28	1	wpre
6.92254e-48	0.635904	0.983	0.795	1.26475e-43	1	Colec12
3.37989e-14	0.634035	0.309	0.174	6.17505e-10	1	Taf7
1.17448e-18	0.632131	0.548	0.35	2.14578e-14	1	Icam1
7.72585e-24	0.631602	0.537	0.323	1.41151e-19	1	Acyp2
1.03188e-53	0.631348	0.986	0.886	1.88525e-49	1	Zfp36l1
1.00884e-11	0.631	0.26	0.148	1.84314e-07	1	Plekha2
8.53443e-15	0.628318	0.251	0.126	1.55924e-10	1	Ago4
1.65724e-23	0.627711	0.42	0.222	3.02778e-19	1	Dab2
4.26068e-21	0.627089	0.403	0.217	7.78427e-17	1	Kcns3
1.08481e-54	0.626707	0.983	0.804	1.98195e-50	1	Sh3bgrl
1.49875e-25	0.625838	0.412	0.201	2.73821e-21	1	Negr1
2.41745e-21	0.625559	0.399	0.215	4.41668e-17	1	Glul
1.61937e-34	0.625276	0.702	0.432	2.95859e-30	1	Lipa
5.58659e-24	0.62505	0.438	0.232	1.02067e-19	1	Lifr
1.7895e-19	0.624971	0.425	0.253	3.26942e-15	1	Tpst1
2.89603e-35	0.624298	0.756	0.459	5.29104e-31	1	Ism1
4.29905e-39	0.62222	0.834	0.559	7.85437e-35	1	Cbx5
6.48899e-13	0.620424	0.301	0.178	1.18554e-08	1	Lancl1
5.2345e-35	0.618366	0.559	0.284	9.56344e-31	1	Dapk1
8.84706e-27	0.617208	0.556	0.323	1.61636e-22	1	Ago1
3.65754e-29	0.616638	0.431	0.201	6.68232e-25	1	Ntn4
2.8673e-41	0.615567	0.954	0.766	5.23856e-37	1	Nr2f2
1.50028e-17	0.615299	0.318	0.167	2.74102e-13	1	Wdr44
8.68072e-29	0.609991	0.892	0.698	1.58597e-24	1	Nrp1
1.15832e-37	0.609301	0.954	0.723	2.11625e-33	1	Cp
4.12083e-14	0.608658	0.387	0.243	7.52876e-10	1	Dnajc21
8.86867e-17	0.6082	0.271	0.134	1.62031e-12	1	Chic1
1.46647e-16	0.607418	0.318	0.171	2.67923e-12	1	Abcd2
3.94901e-27	0.6065	0.656	0.437	7.21484e-23	1	Poglut3
1.93848e-23	0.605999	0.49	0.264	3.54161e-19	1	Ces1d
3.29199e-15	0.60558	0.364	0.218	6.01447e-11	1	Flywch1
3.2058e-20	0.605499	0.612	0.4	5.85699e-16	1	Car2
7.39814e-27	0.60536	0.668	0.432	1.35164e-22	1	Tmem205
9.28824e-23	0.605292	0.568	0.351	1.69696e-18	1	Gnai1
2.06365e-20	0.604795	0.259	0.11	3.7703e-16	1	Rgma
1.07055e-28	0.604756	0.88	0.676	1.9559e-24	1	Igfbp6
4.37258e-41	0.60326	0.938	0.697	7.98871e-37	1	Pnrc1
3.58576e-20	0.599963	0.329	0.16	6.55118e-16	1	Fmo1
5.48058e-20	0.599113	0.373	0.202	1.0013e-15	1	Rrs1
1.71962e-29	0.5978	0.752	0.487	3.14175e-25	1	Ednra
7.28592e-40	0.597223	0.941	0.729	1.33114e-35	1	Aplp2
4.00252e-36	0.59654	0.712	0.42	7.31261e-32	1	Il11ra1
1.16362e-18	0.59641	0.441	0.27	2.12593e-14	1	Agpat5
2.57036e-30	0.596402	0.798	0.564	4.69604e-26	1	Lims1
1.35659e-15	0.595462	0.32	0.175	2.47849e-11	1	Gprasp1
2.07956e-19	0.595403	0.332	0.167	3.79936e-15	1	Reps2
1.36274e-23	0.595101	0.486	0.276	2.48973e-19	1	Enpep
2.5875e-11	0.595083	0.295	0.184	4.72736e-07	1	Gnl3l
7.43673e-07	0.594714	0.253	0.175	0.0135869	1	Tcof1
5.94653e-12	0.59387	0.356	0.229	1.08643e-07	1	Bcas3
2.92523e-13	0.593407	0.332	0.204	5.34439e-09	1	Mpst
1.04455e-20	0.593129	0.379	0.206	1.90839e-16	1	Tob2
5.27727e-30	0.593104	0.874	0.648	9.64157e-26	1	Gpc3
2.12176e-31	0.592129	0.798	0.546	3.87645e-27	1	Gstm2
6.18635e-30	0.590018	0.563	0.322	1.13025e-25	1	Cmklr1
2.71901e-36	0.589783	0.746	0.457	4.96764e-32	1	Dnajb4
2.87139e-24	0.588896	0.542	0.327	5.24603e-20	1	Fdx1
3.29004e-26	0.587359	0.624	0.375	6.0109e-22	1	Spry1
1.23007e-34	0.585977	0.831	0.588	2.24735e-30	1	Nr3c1
2.1113e-24	0.582941	0.575	0.358	3.85734e-20	1	Ctdspl
3.72998e-53	0.582043	1	0.973	6.81467e-49	1	Cst3
9.75447e-17	0.581653	0.409	0.252	1.78214e-12	1	Eif4ebp2
4.49208e-26	0.578935	0.583	0.344	8.20704e-22	1	Vgll3
2.37881e-27	0.576156	0.574	0.342	4.34608e-23	1	Igf1r
3.8386e-18	0.574852	0.417	0.252	7.01312e-14	1	Rybp
2.42731e-11	0.574643	0.311	0.189	4.4347e-07	1	Maob
2.05881e-22	0.572672	0.959	0.811	3.76144e-18	1	Jund
3.99426e-58	0.571834	0.997	0.918	7.29751e-54	1	Nfib
2.84245e-19	0.57128	0.393	0.208	5.19315e-15	1	Steap4
9.19418e-10	0.571241	0.291	0.189	1.67978e-05	1	Isy1
2.12915e-40	0.570337	0.591	0.289	3.88995e-36	1	Tmcc3
3.37595e-11	0.56883	0.33	0.21	6.16785e-07	1	Jade1
5.39901e-23	0.566681	0.492	0.281	9.86399e-19	1	C1qtnf2
7.69659e-40	0.566062	0.539	0.243	1.40617e-35	1	Flt3l
9.19546e-18	0.564645	0.384	0.22	1.68001e-13	1	Cers4
2.32173e-22	0.563925	0.56	0.346	4.24179e-18	1	Asph
6.64407e-19	0.563461	0.559	0.37	1.21387e-14	1	Ik
9.81028e-15	0.562895	0.338	0.197	1.79234e-10	1	Ivd
3.70629e-28	0.562673	0.683	0.448	6.77139e-24	1	Crebbp
4.19433e-16	0.561903	0.454	0.294	7.66304e-12	1	Sde2
6.46013e-19	0.56116	0.47	0.27	1.18027e-14	1	Cav1
1.63826e-21	0.560911	0.414	0.224	2.99311e-17	1	Nr1h3
1.1044e-28	0.560269	0.61	0.358	2.01773e-24	1	Mtus1
2.81163e-26	0.560255	0.539	0.31	5.13686e-22	1	Zfyve21
3.02166e-18	0.560238	0.362	0.196	5.52058e-14	1	Fbxo30
5.95449e-21	0.559512	0.39	0.206	1.08788e-16	1	Arrb1
2.88498e-30	0.558405	0.578	0.317	5.27086e-26	1	Plscr4
2.3379e-24	0.557892	0.473	0.263	4.27135e-20	1	Iqsec1
2.26713e-11	0.557718	0.266	0.155	4.14205e-07	1	Ints6
1.42598e-31	0.55724	0.581	0.314	2.60527e-27	1	Rapgef5
1.93019e-31	0.556435	0.994	0.912	3.52645e-27	1	Timp3
5.43931e-20	0.555514	0.482	0.289	9.93762e-16	1	Rad50
7.00629e-31	0.554717	0.479	0.226	1.28005e-26	1	Lrp4
1.17e-19	0.553997	0.342	0.172	2.13759e-15	1	Tnik
1.65089e-19	0.551806	0.524	0.332	3.01617e-15	1	Foxf2
2.40646e-19	0.551705	0.307	0.147	4.3966e-15	1	Sult5a1
4.90345e-12	0.550687	0.324	0.204	8.9586e-08	1	Siah1a
7.59273e-18	0.55037	0.364	0.203	1.38719e-13	1	Lysmd3
6.03331e-11	0.550364	0.333	0.216	1.10229e-06	1	Cat
1.417e-19	0.549657	0.437	0.251	2.58886e-15	1	Adgrg6
1.39151e-30	0.548409	0.849	0.596	2.54228e-26	1	Sdc4
2.00749e-17	0.546908	0.37	0.208	3.66769e-13	1	Cachd1
2.90073e-24	0.546829	0.583	0.373	5.29964e-20	1	Sertad2
4.32432e-13	0.54659	0.323	0.193	7.90053e-09	1	Sestd1
1.08977e-42	0.544933	0.991	0.887	1.99101e-38	1	Cd81
6.61566e-16	0.544479	0.368	0.214	1.20868e-11	1	Snrk
6.02922e-21	0.544275	0.32	0.15	1.10154e-16	1	Dtna
1.20012e-26	0.543798	0.723	0.486	2.19262e-22	1	Ccni
2.74909e-23	0.543708	0.568	0.343	5.02259e-19	1	Camk2n1
1.73648e-10	0.543584	0.303	0.194	3.17255e-06	1	Rell1
3.14977e-33	0.540531	0.708	0.442	5.75462e-29	1	Isoc1
7.78231e-19	0.539632	0.495	0.315	1.42183e-14	1	Acadm
5.11024e-09	0.539235	0.329	0.22	9.3364e-05	1	6330403K07Rik
3.11429e-20	0.539199	0.569	0.353	5.68981e-16	1	Crispld2
5.55078e-12	0.537972	0.286	0.165	1.01413e-07	1	Rreb1
3.87922e-15	0.537355	0.393	0.237	7.08734e-11	1	Hdgfl3
3.69651e-09	0.536722	0.256	0.158	6.75352e-05	1	Irf9
1.38084e-21	0.536636	0.449	0.257	2.52279e-17	1	Fyn
8.03023e-27	0.536483	0.861	0.629	1.46712e-22	1	Phlda1
2.53609e-18	0.535094	0.367	0.194	4.63343e-14	1	Medag
3.56915e-18	0.533727	0.556	0.364	6.52083e-14	1	Aig1
1.61073e-12	0.532632	0.251	0.136	2.94281e-08	1	Zfp609
4.77549e-20	0.531502	0.534	0.34	8.72481e-16	1	Mid1ip1
4.46124e-30	0.530735	0.906	0.679	8.15069e-26	1	Dpysl2
1.44232e-10	0.530731	0.262	0.153	2.63512e-06	1	Phrf1
5.72796e-33	0.530186	0.817	0.546	1.0465e-28	1	Thra
3.53941e-27	0.529533	0.507	0.283	6.46651e-23	1	Antxr2
3.18821e-10	0.529381	0.259	0.155	5.82486e-06	1	Tdrd3
6.8225e-17	0.529249	0.425	0.258	1.24647e-12	1	Peli2
5.18498e-21	0.529112	0.422	0.237	9.47295e-17	1	Stim1
4.90367e-20	0.528268	0.451	0.254	8.95901e-16	1	C2
7.52774e-15	0.527806	0.283	0.147	1.37532e-10	1	Arsk
7.25994e-16	0.527723	0.399	0.245	1.32639e-11	1	Clcc1
1.49665e-27	0.527444	0.747	0.497	2.73438e-23	1	Smarca2
8.39006e-20	0.525402	0.476	0.288	1.53286e-15	1	Cbr1
2.71522e-22	0.525271	0.569	0.346	4.96071e-18	1	Crebrf
4.24226e-08	0.525085	0.262	0.167	0.000775061	1	Id1
1.36506e-23	0.524519	0.7	0.477	2.49397e-19	1	Lpgat1
4.45919e-15	0.522985	0.339	0.194	8.14693e-11	1	Chst2
6.82909e-28	0.522771	0.872	0.636	1.24767e-23	1	Rhob
1.91936e-21	0.522485	0.609	0.402	3.50667e-17	1	Limd1
5.8088e-19	0.521927	0.495	0.307	1.06127e-14	1	Nab1
1.24789e-20	0.520556	0.601	0.392	2.2799e-16	1	Tnfrsf19
1.35192e-28	0.520225	0.609	0.339	2.46995e-24	1	Arrdc3
3.00829e-15	0.51955	0.394	0.243	5.49614e-11	1	Pja1
1.0021e-18	0.519412	0.405	0.233	1.83083e-14	1	Casp12
5.20311e-14	0.518311	0.362	0.218	9.50609e-10	1	Snai1
3.66589e-24	0.517836	0.881	0.68	6.69758e-20	1	Cxcl14
8.62223e-13	0.517638	0.801	0.639	1.57528e-08	1	Dusp1
5.07776e-29	0.516922	0.715	0.468	9.27706e-25	1	Tgoln1
6.29655e-15	0.516097	0.323	0.176	1.15038e-10	1	Dtx4
2.60264e-13	0.515829	0.359	0.22	4.75502e-09	1	Sipa1l1
1.31375e-10	0.514333	0.342	0.226	2.40023e-06	1	Cwc25
9.40081e-39	0.512325	0.983	0.866	1.71753e-34	1	Zbtb20
8.98177e-34	0.512112	0.967	0.782	1.64097e-29	1	Cfh
4.7983e-22	0.512073	0.446	0.253	8.76649e-18	1	Mapre2
8.27576e-21	0.511703	0.604	0.393	1.51198e-16	1	Irf2bpl
2.96521e-16	0.510035	0.42	0.266	5.41743e-12	1	Rad23a
4.45481e-11	0.508742	0.286	0.173	8.13894e-07	1	Sesn1
7.69312e-18	0.508198	0.654	0.473	1.40553e-13	1	Nebl
2.58002e-16	0.507395	0.339	0.189	4.7137e-12	1	Fam126b
7.85445e-20	0.507302	0.422	0.234	1.43501e-15	1	Tmtc1
5.22422e-13	0.50706	0.26	0.137	9.54466e-09	1	Lbp
3.07346e-23	0.506969	0.674	0.454	5.61521e-19	1	Add1
6.20971e-26	0.506542	0.895	0.689	1.13451e-21	1	Dkk3
6.03039e-27	0.506008	0.974	0.838	1.10175e-22	1	Mxra8
3.53681e-27	0.505433	0.709	0.478	6.46176e-23	1	Tor1aip1
1.191e-21	0.504098	0.489	0.287	2.17595e-17	1	Sh3d19
1.00291e-14	0.503715	0.431	0.275	1.83231e-10	1	Fzd2
7.15238e-16	0.503397	0.3	0.155	1.30674e-11	1	Mill2
1.80741e-23	0.50331	0.498	0.282	3.30214e-19	1	Auts2
1.66551e-26	0.502743	0.479	0.259	3.04289e-22	1	Ncoa1
1.0076e-16	0.50169	0.458	0.284	1.84088e-12	1	Agap1
3.8634e-09	0.501579	0.291	0.191	7.05843e-05	1	Leo1
4.26262e-12	1.87281	0.302	0.207	7.78781e-08	2	Ly6a
1.2193e-24	1.52521	0.405	0.239	2.22767e-20	2	Mmp3
2.80461e-09	1.48149	0.315	0.235	5.12402e-05	2	Gsta3
3.62098e-19	1.46861	0.415	0.276	6.61553e-15	2	Lrat
5.33896e-36	1.27904	0.656	0.509	9.75428e-32	2	Clec3b
4.83092e-10	1.27861	0.502	0.559	8.8261e-06	2	Slc39a1
3.61337e-09	1.27348	0.372	0.305	6.60163e-05	2	Ces1d
0.00947052	1.25698	0.345	0.389	1	2	Atf5
4.1277e-40	1.06176	0.79	0.709	7.54131e-36	2	Igfbp6
0.00738621	1.05575	0.209	0.328	1	2	Gstp1
7.06434e-26	1.05386	0.646	0.537	1.29065e-21	2	Hsd11b1
3.83676e-88	1.04932	0.964	0.721	7.00977e-84	2	Inmt
3.26769e-10	1.0351	0.376	0.282	5.97006e-06	2	Igfbp5
9.86644e-13	1.0137	0.577	0.572	1.8026e-08	2	Spon2
6.06265e-10	1.00304	0.46	0.397	1.10765e-05	2	Cd9
0.000150004	0.998809	0.318	0.283	1	2	C7
1.98084e-07	0.972856	0.403	0.353	0.00361899	2	Dpep1
7.16973e-99	0.963775	1	0.98	1.30991e-94	2	Gsn
0.00146929	0.932832	0.43	0.488	1	2	Efemp1
6.27732e-05	0.931553	0.171	0.302	1	2	Creld2
0.00461057	0.927707	0.261	0.416	1	2	Pdcd4
4.04749e-15	0.916622	0.415	0.269	7.39476e-11	2	Spp1
3.39861e-13	0.910253	0.612	0.698	6.20926e-09	2	Manf
0.00197347	0.889496	0.2	0.319	1	2	Ephx1
0.00206067	0.888979	0.433	0.479	1	2	Akap12
1.31574e-08	0.865107	0.538	0.556	0.000240386	2	Mettl7a1
0.000116935	0.858094	0.158	0.275	1	2	Rfk
1.90228e-07	0.847243	0.126	0.261	0.00347546	2	Zmat5
0.000171478	0.830623	0.475	0.517	1	2	G0s2
9.63922e-09	0.809285	0.183	0.373	0.000176109	2	Frg1
0.000112181	0.795439	0.552	0.725	1	2	Kdelr2
9.54608e-05	0.792758	0.259	0.454	1	2	Ostf1
4.80532e-05	0.784312	0.21	0.366	0.877932	2	Trim8
3.81681e-17	0.783391	0.685	0.708	6.97331e-13	2	Gpc3
5.62563e-27	0.780798	0.775	0.875	1.0278e-22	2	Pam
5.75853e-46	0.77564	0.845	0.703	1.05208e-41	2	C3
0.000661666	0.774173	0.248	0.413	1	2	Cirbp
6.44777e-05	0.772818	0.151	0.268	1	2	Rrs1
1.01822e-06	0.76634	0.178	0.34	0.0186028	2	Ralb
1.41431e-07	0.757253	0.182	0.358	0.00258395	2	Gipc1
1.54367e-09	0.756012	0.121	0.275	2.82028e-05	2	Rnf181
3.29693e-07	0.753886	0.174	0.339	0.0060235	2	Hikeshi
5.93671e-08	0.751786	0.592	0.721	0.00108464	2	Rnase4
5.91788e-06	0.741799	0.576	0.701	0.10812	2	Nfia
2.19576e-07	0.739604	0.126	0.259	0.00401166	2	Prkaca
2.30817e-07	0.737925	0.174	0.343	0.00421703	2	Mrps28
0.000307498	0.727887	0.54	0.644	1	2	Fbln1
4.91555e-32	0.713202	0.853	0.861	8.98071e-28	2	Nbl1
0.000109545	0.711824	0.57	0.746	1	2	Ptges3
2.27267e-07	0.710758	0.147	0.294	0.00415217	2	Nans
9.83644e-05	0.703242	0.246	0.427	1	2	Slc35b1
3.43704e-05	0.70175	0.239	0.418	0.627948	2	Cmklr1
2.63485e-26	0.699585	0.808	0.832	4.81386e-22	2	Cfh
0.000204691	0.698606	0.169	0.284	1	2	Fdps
5.41447e-06	0.697355	0.482	0.476	0.0989224	2	Ifitm1
1.0985e-33	0.695387	0.862	0.798	2.00697e-29	2	Dcn
1.52984e-09	0.694227	0.642	0.746	2.79502e-05	2	Aldh2
1.51473e-06	0.691629	0.559	0.614	0.027674	2	Gstm1
6.9425e-31	0.68936	0.818	0.751	1.2684e-26	2	Ccn1
3.33183e-07	0.689096	0.156	0.309	0.00608725	2	Golt1b
0.00625383	0.674163	0.205	0.311	1	2	Slc38a5
1.08208e-07	0.673181	0.147	0.297	0.00197696	2	4930453N24Rik
4.25117e-06	0.672574	0.246	0.446	0.0776688	2	Vamp5
2.06102e-07	0.670487	0.228	0.436	0.00376548	2	Prr13
2.73272e-05	0.669523	0.507	0.553	0.499268	2	Cxcl12
0.00282823	0.662123	0.165	0.261	1	2	Lrrc32
0.000469546	0.659795	0.57	0.745	1	2	Cyb5a
9.53118e-08	0.659636	0.158	0.319	0.00174135	2	Tst
1.31466e-09	0.657736	0.198	0.411	2.40189e-05	2	2610001J05Rik
1.19265e-06	0.65663	0.232	0.432	0.0217898	2	Gm2a
2.44709e-07	0.652418	0.146	0.291	0.00447084	2	Uap1
4.77004e-34	0.640188	0.892	0.919	8.71486e-30	2	Hspa5
2.52301e-06	0.639271	0.176	0.328	0.0460954	2	Foxo3
4.35579e-10	0.638398	0.144	0.319	7.95803e-06	2	Med29
5.2489e-07	0.637271	0.18	0.346	0.00958974	2	Hmgn5
1.05729e-06	0.633715	0.261	0.483	0.0193168	2	Cdk2ap2
2.09778e-07	0.632669	0.23	0.442	0.00383264	2	Ggh
1.99295e-06	0.631624	0.257	0.475	0.0364111	2	Dhrs7
3.088e-05	0.622291	0.219	0.382	0.564177	2	Htra3
1.1098e-78	0.619214	1	0.992	2.0276e-74	2	Fth1
5.1965e-09	0.61634	0.151	0.323	9.494e-05	2	Sdhd
4.70794e-07	0.614605	0.191	0.364	0.0086014	2	Tmem45a
4.82034e-10	0.609632	0.205	0.43	8.80677e-06	2	Bccip
6.13399e-09	0.60713	0.61	0.626	0.000112068	2	C4b
4.43022e-06	0.606506	0.149	0.277	0.08094	2	Arrb1
1.77222e-06	0.605506	0.212	0.393	0.0323784	2	St3gal4
1.15203e-06	0.605125	0.288	0.531	0.0210476	2	Sod2
9.36889e-07	0.602995	0.243	0.449	0.017117	2	Hspa9
4.63824e-09	0.602742	0.146	0.309	8.47406e-05	2	Cnpy3
2.54744e-09	0.60196	0.171	0.36	4.65417e-05	2	Stk25
1.38334e-10	0.60034	0.147	0.33	2.52737e-06	2	Snap47
0.00135591	0.599226	0.219	0.346	1	2	Irf8
8.76379e-06	0.590678	0.239	0.426	0.160114	2	Mid1ip1
1.54632e-10	0.587004	0.104	0.258	2.82512e-06	2	Snhg6
1.48915e-05	0.58526	0.156	0.283	0.272067	2	Ecm2
0.000159202	0.584495	0.165	0.281	1	2	Ntn4
1.08889e-07	0.584435	0.131	0.269	0.0019894	2	Tap2
1.23276e-24	0.58242	0.878	0.871	2.25225e-20	2	Rbp1
5.55318e-15	0.582035	0.734	0.732	1.01457e-10	2	Pcolce2
7.52136e-09	0.581905	0.135	0.291	0.000137415	2	Zfp945
6.63952e-08	0.578368	0.223	0.434	0.00121304	2	Plin3
0.00506342	0.578197	0.167	0.255	1	2	Podn
1.9285e-05	0.575086	0.21	0.368	0.352336	2	Synm
1.13028e-07	0.574012	0.165	0.327	0.00206503	2	Prorsd1
1.67563e-05	0.573262	0.281	0.498	0.306137	2	Acaa2
2.55741e-09	0.57218	0.173	0.359	4.67238e-05	2	Dazap1
0.00104432	0.571148	0.371	0.631	1	2	Ppp1cb
2.11475e-06	0.56902	0.297	0.55	0.0386365	2	Med28
4.55225e-09	0.568503	0.156	0.33	8.31697e-05	2	Nol3
8.9463e-07	0.567819	0.295	0.551	0.0163449	2	Anp32a
3.47699e-07	0.566973	0.281	0.526	0.00635246	2	Cenpb
1.63015e-09	0.565784	0.183	0.383	2.97829e-05	2	Eci2
2.26946e-11	0.565278	0.119	0.289	4.1463e-07	2	Tmem222
4.59618e-17	0.562928	0.786	0.822	8.39722e-13	2	Cebpb
1.31152e-07	0.562243	0.234	0.446	0.00239615	2	Alkbh5
7.19465e-07	0.559133	0.162	0.31	0.0131446	2	Lrrc8a
9.5526e-10	0.557221	0.133	0.295	1.74526e-05	2	Khsrp
0.00263644	0.556491	0.176	0.273	1	2	Grem2
3.02395e-05	0.554814	0.178	0.309	0.552476	2	Gpam
1.34275e-10	0.554028	0.173	0.378	2.45321e-06	2	Clpp
8.1398e-10	0.550232	0.147	0.322	1.48714e-05	2	Taf11
6.99467e-12	0.547101	0.135	0.323	1.27793e-07	2	Tmx1
1.24353e-09	0.544847	0.164	0.347	2.27192e-05	2	Sigmar1
7.49215e-11	0.543781	0.169	0.37	1.36882e-06	2	Psmd14
1.08402e-12	0.543191	0.151	0.359	1.9805e-08	2	Snrpa
3.84443e-12	0.543134	0.094	0.253	7.02378e-08	2	Nubp1
2.71088e-06	0.543105	0.153	0.288	0.0495278	2	Glul
3.86446e-12	0.539161	0.11	0.28	7.06037e-08	2	Egln2
2.54482e-12	0.537595	0.191	0.424	4.64939e-08	2	Anapc16
2.15107e-06	0.535457	0.182	0.335	0.0393001	2	Xdh
0.00265676	0.535342	0.581	0.743	1	2	Ptgis
3.12419e-11	0.533591	0.146	0.338	5.7079e-07	2	Rtl8a
1.4577e-09	0.532972	0.11	0.254	2.66321e-05	2	Sdhaf1
1.43194e-05	0.531353	0.333	0.599	0.261615	2	Slc50a1
1.19988e-05	0.529597	0.137	0.25	0.219219	2	Scube2
4.12216e-10	0.527708	0.115	0.269	7.53118e-06	2	Ldhb
2.91289e-09	0.525001	0.151	0.32	5.32184e-05	2	Adam9
9.69141e-07	0.52353	0.662	0.816	0.0177062	2	Selenok
2.83781e-12	0.521587	0.772	0.89	5.18468e-08	2	Pdia3
1.60933e-07	0.520802	0.174	0.335	0.00294024	2	C2
2.45636e-07	0.520208	0.225	0.423	0.00448777	2	H6pd
2.47562e-13	0.518763	0.718	0.731	4.52295e-09	2	Ier2
4.29692e-07	0.518533	0.282	0.528	0.00785048	2	Shisa5
1.29393e-06	0.518154	0.129	0.254	0.02364	2	Sc5d
1.62724e-10	0.514079	0.103	0.251	2.97297e-06	2	Irak1bp1
5.03609e-05	0.513953	0.309	0.538	0.920093	2	Dnajb11
1.11031e-06	0.513424	0.308	0.57	0.0202853	2	Smim10l1
5.91533e-09	0.512844	0.165	0.338	0.000108073	2	Tshz3
5.82604e-09	0.511722	0.212	0.431	0.000106442	2	Rnf130
1.09195e-07	0.51121	0.198	0.379	0.00199499	2	Grk5
2.72685e-08	0.510799	0.146	0.3	0.000498195	2	Ifi35
0.00057074	0.510506	0.273	0.448	1	2	Sh3bp5
1.59183e-11	0.509561	0.119	0.291	2.90828e-07	2	Eci1
6.81024e-07	0.509307	0.315	0.585	0.0124423	2	Tgoln1
2.77038e-08	0.507818	0.279	0.539	0.000506149	2	Imp3
1.04606e-08	0.507564	0.117	0.257	0.000191115	2	Smad3
9.44504e-12	0.507263	0.137	0.322	1.72561e-07	2	Ccng1
4.51354e-11	0.506208	0.124	0.294	8.24625e-07	2	Fmnl2
4.93358e-07	0.505777	0.335	0.623	0.00901366	2	Actr2
2.64691e-10	0.504896	0.119	0.277	4.83591e-06	2	Ypel5
3.19076e-09	0.50108	0.245	0.485	5.82951e-05	2	Ccpg1
1.99603e-111	3.2665	0.83	0.426	3.64675e-107	3	Tsix
1.42988e-38	2.80524	0.524	0.283	2.6124e-34	3	Gm26917
9.88017e-11	2.62749	0.291	0.184	1.80511e-06	3	Gli1
4.45604e-08	2.30551	0.252	0.161	0.000814119	3	Fendrr
1.31334e-17	2.29826	0.367	0.216	2.39947e-13	3	Paxbp1
5.37835e-08	2.14756	0.279	0.192	0.000982625	3	Mapk8ip3
2.0912e-09	2.13647	0.285	0.185	3.82062e-05	3	Lncpint
2.33079e-17	2.08522	0.43	0.29	4.25835e-13	3	Dnm3os
2.80625e-11	2.02416	0.352	0.242	5.12702e-07	3	Stard9
4.08675e-76	1.9569	0.888	0.765	7.4665e-72	3	Hmcn1
2.07342e-27	1.94164	0.63	0.519	3.78814e-23	3	Mir99ahg
3.75074e-22	1.93966	0.545	0.435	6.85261e-18	3	Zcchc7
2.05789e-07	1.88342	0.333	0.265	0.00375976	3	Hdac7
3.35666e-17	1.87293	0.53	0.455	6.13261e-13	3	Mir100hg
1.54125e-06	1.86729	0.267	0.19	0.0281586	3	Kif26b
1.45708e-10	1.84827	0.4	0.314	2.66209e-06	3	Prpf39
3.54092e-06	1.84791	0.258	0.185	0.0646927	3	Yeats2
3.98114e-44	1.84738	0.724	0.604	7.27355e-40	3	AC149090.1
1.94954e-31	1.82267	0.661	0.579	3.5618e-27	3	Ogt
1.11381e-08	1.82157	0.373	0.306	0.000203493	3	Zc3h7a
2.03638e-08	1.80032	0.373	0.303	0.000372046	3	Tet2
2.27349e-06	1.79482	0.267	0.193	0.0415367	3	Dop1a
2.94239e-13	1.79251	0.436	0.338	5.37574e-09	3	Smg1
4.89392e-28	1.7887	0.703	0.585	8.94119e-24	3	Tnc
9.85007e-28	1.78121	0.63	0.529	1.79961e-23	3	Nfat5
0.000452507	1.76454	0.258	0.213	1	3	Wwp2
6.54245e-05	1.76146	0.291	0.237	1	3	Sned1
0.00274476	1.74222	0.285	0.268	1	3	Git2
1.90947e-26	1.73176	0.639	0.551	3.4886e-22	3	Clk1
8.94351e-10	1.73127	0.433	0.376	1.63398e-05	3	4632427E13Rik
8.82805e-07	1.72782	0.318	0.248	0.0161288	3	Gm10115
4.35651e-07	1.7275	0.376	0.327	0.00795935	3	Rictor
1.85229e-09	1.72478	0.421	0.343	3.38413e-05	3	Kcnq1ot1
1.5709e-06	1.70558	0.336	0.278	0.0287003	3	Ago3
7.22493e-07	1.70137	0.364	0.314	0.0131999	3	Pds5a
8.14261e-08	1.69601	0.382	0.326	0.00148766	3	Slc25a36
3.21437e-28	1.6667	0.639	0.557	5.87265e-24	3	Fubp1
0.0015722	1.65671	0.276	0.249	1	3	Fat4
4.15911e-21	1.65184	0.621	0.573	7.5987e-17	3	Dst
0.00959159	1.64047	0.267	0.251	1	3	Klhdc8b
1.8485e-05	1.63585	0.285	0.218	0.337721	3	Slc5a3
0.000129655	1.63484	0.324	0.293	1	3	Plekhh2
6.26114e-05	1.63296	0.261	0.204	1	3	Khdc4
5.22297e-06	1.63279	0.333	0.283	0.0954236	3	Cspp1
5.67084e-10	1.62874	0.452	0.404	1.03606e-05	3	Tia1
9.76153e-06	1.62844	0.358	0.317	0.178343	3	Ascc3
7.78448e-05	1.62844	0.336	0.306	1	3	Celf1
3.46416e-52	1.61195	0.809	0.689	6.32902e-48	3	Nktr
2.45172e-10	1.6025	0.476	0.41	4.47929e-06	3	Piezo2
4.14108e-05	1.59901	0.291	0.237	0.756575	3	Cacna1c
0.0051199	1.59755	0.312	0.312	1	3	Clk4
0.00196555	1.59569	0.336	0.334	1	3	Ap3m1
5.97331e-06	1.59179	0.367	0.329	0.109132	3	Cblb
1.90843e-23	1.59149	0.688	0.633	3.48671e-19	3	Slc38a2
2.45091e-30	1.59148	0.73	0.699	4.47781e-26	3	Vmp1
2.38239e-06	1.58459	0.358	0.307	0.0435262	3	Leng8
8.94939e-19	1.58373	0.585	0.522	1.63505e-14	3	Rbm5
0.0024209	1.57162	0.273	0.246	1	3	Ralgapa1
8.70357e-07	1.56371	0.388	0.346	0.0159014	3	Ccnt2
4.55711e-34	1.55785	0.7	0.612	8.32585e-30	3	Ddx17
0.0063105	1.55523	0.258	0.236	1	3	Fam13b
3.31532e-38	1.55456	0.761	0.695	6.05708e-34	3	Col5a1
5.43232e-08	1.54202	0.418	0.368	0.000992486	3	Dennd4a
2.51975e-15	1.5419	0.548	0.497	4.60359e-11	3	Ttc14
8.17346e-05	1.53965	0.339	0.306	1	3	Arhgef2
0.000118978	1.53652	0.348	0.328	1	3	Safb
2.45729e-07	1.53345	0.409	0.366	0.00448947	3	Pxdn
0.000169274	1.5331	0.312	0.272	1	3	Zfc3h1
0.0015624	1.52969	0.315	0.305	1	3	Arhgef1
1.31738e-10	1.52954	0.5	0.455	2.40685e-06	3	Cacna1d
0.0057705	1.52805	0.309	0.304	1	3	Safb2
1.03614e-06	1.52494	0.421	0.388	0.0189303	3	Adcy7
3.91415e-11	1.51468	0.482	0.416	7.15115e-07	3	Pcdh7
7.8615e-06	1.51354	0.415	0.385	0.14363	3	Nfkbiz
6.21114e-06	1.51203	0.373	0.338	0.113477	3	Maml3
2.19201e-11	1.51034	0.485	0.437	4.00479e-07	3	Ccnl2
5.36856e-38	1.50869	0.742	0.676	9.80835e-34	3	Arglu1
8.60401e-05	1.50508	0.345	0.309	1	3	Scube1
5.58259e-25	1.50467	0.667	0.63	1.01994e-20	3	Prpf4b
2.23737e-14	1.50325	0.564	0.545	4.08767e-10	3	Pkd1
0.00480761	1.50081	0.306	0.293	1	3	Arl5b
1.07016e-12	1.49796	0.53	0.502	1.95519e-08	3	Gls
9.97343e-12	1.49791	0.506	0.454	1.82215e-07	3	Mical3
2.63864e-07	1.49768	0.445	0.432	0.00482079	3	Meis1
0.000158351	1.49595	0.373	0.371	1	3	Cpsf6
1.23163e-14	1.49182	0.579	0.542	2.25019e-10	3	Adamts10
1.00437e-15	1.49021	0.573	0.525	1.83499e-11	3	Syne1
9.07502e-07	1.48873	0.409	0.38	0.0165801	3	Bmp1
1.22965e-33	1.48003	0.733	0.661	2.24657e-29	3	Hnrnph1
4.39271e-77	1.47853	0.985	0.906	8.02548e-73	3	Ltbp2
5.93342e-07	1.47608	0.421	0.401	0.0108404	3	Rbm26
0.00375281	1.4759	0.303	0.284	1	3	Cacnb2
1.00943e-08	1.47322	0.382	0.303	0.000184423	3	Abcc5
1.16924e-05	1.46592	0.385	0.366	0.213619	3	Mdm4
7.91566e-06	1.4623	0.367	0.324	0.144619	3	Ino80d
1.19971e-05	1.4587	0.412	0.405	0.219186	3	Mga
2.38067e-34	1.45706	0.724	0.633	4.34948e-30	3	Pnisr
5.50388e-26	1.45335	0.688	0.618	1.00556e-21	3	Nbeal1
1.33988e-41	1.45015	0.785	0.752	2.44796e-37	3	Fus
0.000348769	1.44875	0.318	0.287	1	3	B130024G19Rik
1.10662e-14	1.44735	0.564	0.548	2.0218e-10	3	Nsd1
1.30552e-15	1.44495	0.573	0.512	2.38519e-11	3	Col12a1
0.000377297	1.44311	0.312	0.264	1	3	Thbs2
0.00284322	1.44287	0.345	0.349	1	3	Stk38
1.39302e-52	1.44139	0.842	0.775	2.54505e-48	3	Luc7l2
0.000470591	1.44038	0.394	0.415	1	3	Kmt2c
1.25915e-07	1.43865	0.473	0.444	0.00230048	3	Fndc1
1.78962e-07	1.42886	0.448	0.432	0.00326963	3	Ubn2
1.78784e-17	1.41682	0.597	0.551	3.26638e-13	3	Hspg2
3.55526e-05	1.41402	0.385	0.367	0.649546	3	Rc3h2
1.56426e-14	1.41333	0.573	0.556	2.85791e-10	3	Col16a1
0.00128524	1.4086	0.345	0.341	1	3	Npc1
1.30947e-21	1.40685	0.691	0.688	2.39241e-17	3	Aopep
0.000718128	1.40611	0.352	0.342	1	3	Uhrf2
0.00197075	1.40541	0.324	0.307	1	3	Pla2r1
0.00260023	1.40526	0.327	0.316	1	3	Brwd1
0.00387921	1.40365	0.342	0.348	1	3	Zfp451
1.83478e-07	1.3995	0.461	0.453	0.00335214	3	Ewsr1
6.62938e-07	1.39832	0.461	0.452	0.0121119	3	Svep1
0.00424901	1.39774	0.294	0.277	1	3	Akap8l
0.001277	1.39154	0.391	0.413	1	3	Jmjd1c
3.14314e-08	1.38528	0.467	0.455	0.000574252	3	Krit1
1.08515e-33	1.38415	0.767	0.7	1.98257e-29	3	Cped1
5.98534e-08	1.38222	0.461	0.432	0.00109352	3	Wsb1
0.00066484	1.37875	0.439	0.457	1	3	Pi15
2.59534e-15	1.37363	0.606	0.615	4.74168e-11	3	Snrnp70
2.3999e-61	1.37176	0.988	0.981	4.38462e-57	3	Col1a1
9.2361e-14	1.36249	0.594	0.554	1.68744e-09	3	Ccnl1
7.7021e-09	1.36037	0.515	0.522	0.000140717	3	Dync1h1
2.09538e-06	1.36018	0.452	0.464	0.0382827	3	Mast4
0.0033952	1.35635	0.282	0.258	1	3	Tet3
8.83859e-58	1.35516	0.885	0.857	1.61481e-53	3	Lrp1
0.000416587	1.3527	0.373	0.36	1	3	Ppp1r12b
1.91023e-28	1.34353	0.745	0.723	3.48998e-24	3	Ptprd
1.13058e-35	1.34091	0.77	0.752	2.06557e-31	3	Nisch
8.05927e-12	1.33648	0.539	0.522	1.47243e-07	3	Birc6
0.000580926	1.33394	0.339	0.319	1	3	Zfp445
0.00663145	1.33332	0.294	0.282	1	3	Ireb2
0.000412403	1.3325	0.33	0.302	1	3	Trio
3.10499e-08	1.32752	0.5	0.502	0.000567281	3	Trps1
3.91121e-07	1.32376	0.439	0.412	0.00714578	3	Tasor
0.00132159	1.32305	0.321	0.303	1	3	Smg6
2.60961e-05	1.3203	0.418	0.417	0.476776	3	Plxnd1
9.27232e-19	1.31998	0.63	0.614	1.69405e-14	3	Mycbp2
1.67259e-05	1.31352	0.4	0.39	0.305582	3	Mark3
0.000383851	1.31299	0.394	0.407	1	3	Map4k3
0.00256848	1.31242	0.336	0.308	1	3	Npr3
0.00338087	1.31039	0.294	0.27	1	3	Srcap
5.28886e-67	1.30917	0.915	0.861	9.66275e-63	3	Son
7.02872e-12	1.30489	0.573	0.551	1.28415e-07	3	Robo2
6.43417e-06	1.3033	0.424	0.414	0.117552	3	Trpm7
2.64986e-14	1.28814	0.624	0.646	4.84129e-10	3	Phldb2
0.000378615	1.28755	0.352	0.34	1	3	Zcchc14
0.00032937	1.28734	0.403	0.425	1	3	Cdk12
2.30836e-16	1.28615	0.652	0.612	4.21737e-12	3	Runx1
0.000312346	1.28517	0.373	0.363	1	3	4932438A13Rik
7.39807e-18	1.28431	0.664	0.652	1.35163e-13	3	Slit2
0.00803054	1.27522	0.37	0.397	1	3	Setd2
3.60315e-59	1.27468	0.933	0.885	6.58295e-55	3	Fbn1
0.00270536	1.26848	0.382	0.396	1	3	Col27a1
0.000109941	1.2653	0.409	0.408	1	3	Xrn1
0.00856415	1.26265	0.37	0.402	1	3	March7
0.00032084	1.26043	0.388	0.392	1	3	R3hdm1
3.33963e-14	1.25886	0.621	0.61	6.1015e-10	3	Lama2
0.00393785	1.25192	0.436	0.459	1	3	Adamts1
0.00297369	1.25184	0.358	0.364	1	3	Kmt5b
3.29169e-47	1.24947	0.933	0.893	6.01392e-43	3	Col6a3
6.06856e-13	1.2475	0.573	0.579	1.10873e-08	3	Ptprs
0.00864217	1.24431	0.376	0.416	1	3	Lrrk1
1.06796e-06	1.23034	0.512	0.534	0.0195116	3	Pdgfrb
3.79383e-11	1.22212	0.57	0.586	6.93133e-07	3	Ltbp3
7.96436e-11	1.22132	0.579	0.59	1.45509e-06	3	Tra2a
0.000133547	1.21615	0.448	0.478	1	3	Zeb1
0.000555602	1.21563	0.406	0.434	1	3	Srek1
9.36934e-29	1.21542	0.785	0.759	1.71178e-24	3	Col4a2
1.73889e-06	1.21295	0.5	0.542	0.0317695	3	Tead1
0.00557007	1.21287	0.403	0.457	1	3	Ankrd17
4.59583e-05	1.20924	0.491	0.511	0.839657	3	Dock4
0.000664389	1.2061	0.424	0.464	1	3	Cdc37l1
1.52503e-24	1.20411	0.855	0.841	2.78623e-20	3	Thbs1
0.000361179	1.20141	0.421	0.447	1	3	Klhl24
0.000734301	1.19852	0.427	0.463	1	3	Phip
0.000107618	1.18845	0.424	0.421	1	3	Syne2
9.86565e-29	1.17911	0.918	0.919	1.80245e-24	3	Fn1
0.00857839	1.17573	0.364	0.387	1	3	Zfp871
0.00424897	1.17538	0.327	0.284	1	3	Postn
9.97892e-17	1.17371	0.909	0.926	1.82315e-12	3	Eln
0.00143298	1.17128	0.421	0.464	1	3	Phf20l1
0.000562261	1.16785	0.415	0.439	1	3	Ranbp2
8.62998e-06	1.16591	0.488	0.531	0.15767	3	Tulp4
2.46759e-10	1.16563	0.591	0.629	4.50829e-06	3	Ankrd11
2.95247e-10	1.16396	0.542	0.539	5.39416e-06	3	Kmt2a
0.00143889	1.15267	0.406	0.43	1	3	Raph1
0.000954162	1.15115	0.376	0.379	1	3	Herc1
0.000651524	1.1467	0.455	0.502	1	3	Rb1cc1
0.00712501	1.14264	0.318	0.31	1	3	Fat1
3.14642e-05	1.14006	0.512	0.589	0.574852	3	Usp9x
0.00022856	1.13982	0.4	0.402	1	3	Chd6
0.000637217	1.13928	0.47	0.531	1	3	Akap13
2.9972e-42	1.1377	0.864	0.824	5.47588e-38	3	Srrm2
0.000138204	1.13606	0.485	0.541	1	3	Acin1
0.00184491	1.13171	0.455	0.525	1	3	Tnrc6a
0.00114394	1.11811	0.452	0.496	1	3	Ankrd12
3.49042e-09	1.11499	0.567	0.611	6.37699e-05	3	Fgfr1
0.00031937	1.10548	0.461	0.507	1	3	Nsd3
1.48655e-10	1.10437	0.585	0.613	2.71593e-06	3	Wnk1
8.46941e-11	1.09819	0.582	0.593	1.54736e-06	3	Sfpq
1.32039e-08	1.09756	0.533	0.538	0.000241235	3	Mrc2
1.26248e-06	1.09356	0.5	0.522	0.0230655	3	Nrip1
7.13795e-27	1.09328	0.821	0.832	1.3041e-22	3	Mbnl1
0.000456542	1.09173	0.448	0.48	1	3	Ptar1
1.40769e-12	1.09076	0.627	0.639	2.57185e-08	3	Ash1l
1.81073e-06	1.08298	0.512	0.549	0.033082	3	Bptf
2.58193e-38	1.08269	0.879	0.864	4.71719e-34	3	Zeb2
1.00378e-07	1.07611	0.548	0.591	0.00183391	3	Tnrc6c
0.00524441	1.07123	0.397	0.424	1	3	Golga4
1.68382e-06	1.0678	0.509	0.54	0.0307635	3	Huwe1
0.00467844	1.05717	0.418	0.463	1	3	Prpf38b
0.00636231	1.05241	0.412	0.445	1	3	Chd3
0.000102158	1.05073	0.536	0.598	1	3	Bclaf1
0.000352388	1.04723	0.539	0.62	1	3	Adamts2
7.16551e-09	1.04434	0.6	0.62	0.000130914	3	Fzd1
0.000647345	1.04298	0.47	0.509	1	3	Plod2
7.08569e-05	1.02928	0.536	0.618	1	3	Myof
9.68663e-38	1.02588	0.882	0.875	1.76975e-33	3	Tcf4
1.16616e-11	1.01536	0.661	0.708	2.13057e-07	3	Flna
8.417e-07	0.994826	0.533	0.58	0.0153779	3	Skil
5.38874e-18	0.994447	0.961	0.961	9.84523e-14	3	Macf1
6.9565e-14	0.99093	0.682	0.713	1.27095e-09	3	Lamb1
1.54301e-05	0.980453	0.509	0.569	0.281908	3	Aff4
1.94971e-30	0.979392	0.888	0.879	3.56212e-26	3	Col5a2
6.26603e-07	0.978399	0.545	0.587	0.011448	3	Kif1b
8.6724e-06	0.975537	0.506	0.559	0.158445	3	Usp34
0.000276825	0.969884	0.515	0.602	1	3	Ptgfrn
0.000283244	0.965745	0.491	0.553	1	3	Btbd7
0.000688325	0.965503	0.536	0.644	1	3	Fndc3b
4.2153e-18	0.964134	0.742	0.775	7.70135e-14	3	Atrx
1.13522e-10	0.957738	0.639	0.694	2.07404e-06	3	Srsf11
9.85422e-21	0.949387	0.821	0.85	1.80037e-16	3	Col4a1
1.28174e-11	0.948082	0.658	0.715	2.34174e-07	3	Lamc1
3.9892e-07	0.94346	0.567	0.619	0.00728827	3	Cacna2d1
0.00407083	0.931113	0.448	0.511	1	3	Lrp6
1.684e-08	0.930934	0.621	0.665	0.000307667	3	Lama4
1.33412e-09	0.920483	0.609	0.659	2.43744e-05	3	Arhgef12
1.02555e-05	0.920118	0.524	0.554	0.187368	3	Tnrc6b
0.00065952	0.915127	0.53	0.618	1	3	Dlc1
5.91794e-08	0.90886	0.579	0.619	0.00108121	3	Tcf12
0.000936046	0.905755	0.448	0.503	1	3	Ubr5
1.61957e-10	0.90083	0.655	0.699	2.95895e-06	3	Mef2a
0.00143517	0.899823	0.476	0.538	1	3	Akap9
0.00175095	0.89879	0.503	0.587	1	3	Hnrnpdl
0.00905003	0.893363	0.424	0.476	1	3	Vps13c
3.54582e-39	0.890355	0.982	0.988	6.47822e-35	3	Col1a2
2.20617e-29	0.883841	0.894	0.895	4.03068e-25	3	Zbtb20
1.54795e-41	0.873259	0.994	0.993	2.8281e-37	3	Col3a1
0.000118679	0.865858	0.518	0.59	1	3	Qk
0.00316138	0.862355	0.155	0.261	1	3	Tob2
2.31429e-05	0.861846	0.552	0.627	0.422821	3	Spag9
0.000170185	0.852431	0.545	0.642	1	3	Chd4
0.0028768	0.847234	0.509	0.595	1	3	Plec
0.00905731	0.8437	0.464	0.539	1	3	Ktn1
3.02933e-05	0.843387	0.561	0.649	0.553459	3	Bmpr2
8.34688e-09	0.841929	0.67	0.771	0.000152497	3	Ube2d3
5.9888e-09	0.840133	0.655	0.722	0.000109415	3	Picalm
1.78453e-06	0.829675	0.112	0.255	0.0326033	3	Yae1d1
0.00621049	0.827596	0.527	0.59	1	3	Slc6a6
1.0134e-09	0.806981	0.639	0.705	1.85148e-05	3	Tcf25
2.22282e-06	0.806764	0.6	0.707	0.040611	3	Lrrc58
3.09743e-10	0.796858	0.815	0.894	5.659e-06	3	Lars2
1.38882e-05	0.790268	0.6	0.697	0.253738	3	Nid1
0.00923343	0.789317	0.179	0.286	1	3	Mir22hg
0.00258041	0.785178	0.148	0.256	1	3	Lemd2
3.60183e-08	0.782161	0.63	0.691	0.000658054	3	Emilin1
0.00209177	0.781752	0.158	0.27	1	3	Uba3
1.8965e-12	0.777968	0.77	0.811	3.46491e-08	3	Pbx1
8.90397e-11	0.773504	0.688	0.736	1.62676e-06	3	Celf2
0.000452343	0.762327	0.588	0.69	1	3	Nrp2
0.00887062	0.75066	0.179	0.289	1	3	Cpt1a
2.1307e-05	0.75031	0.603	0.686	0.389279	3	Ddr2
0.000743569	0.750063	0.167	0.298	1	3	Fopnl
0.000111441	0.741287	0.564	0.657	1	3	Pik3r1
0.00203523	0.737887	0.152	0.262	1	3	Pcyt1a
0.0032556	0.734724	0.521	0.625	1	3	Map4k4
5.23554e-13	0.729745	0.724	0.789	9.56533e-09	3	Prrc2c
0.00928355	0.729427	0.239	0.352	1	3	Hhip
3.27822e-12	0.726159	0.736	0.798	5.9893e-08	3	Csnk1a1
0.00799088	0.720043	0.152	0.25	1	3	Pcgf3
0.00097852	0.713089	0.152	0.269	1	3	Zfp68
3.15391e-15	0.711928	0.833	0.89	5.76219e-11	3	Mylk
0.00695009	0.709974	0.164	0.265	1	3	Mtss2
4.25852e-07	0.703244	0.618	0.673	0.00778032	3	Peak1
0.00508499	0.701984	0.182	0.3	1	3	Ivns1abp
0.00135357	0.699674	0.227	0.386	1	3	Tab2
1.36747e-06	0.6969	0.691	0.713	0.0249837	3	Tns1
0.00779372	0.693797	0.182	0.297	1	3	Senp2
0.00943691	0.690838	0.27	0.43	1	3	Prkacb
1.24957e-23	0.690577	0.9	0.93	2.28297e-19	3	Ddx5
8.00928e-11	0.682442	0.809	0.862	1.4633e-06	3	Hnrnpa2b1
0.00252043	0.676765	0.176	0.295	1	3	Chd1
0.00991926	0.676409	0.173	0.276	1	3	Mplkip
0.00236354	0.675905	0.555	0.645	1	3	Ttc3
0.00495195	0.675115	0.209	0.343	1	3	Napg
3.15393e-24	0.674657	0.948	0.935	5.76223e-20	3	Nfib
1.06216e-09	0.673793	0.709	0.767	1.94057e-05	3	Srsf5
0.00743417	0.666034	0.218	0.346	1	3	Sp1
0.00821361	0.662771	0.264	0.424	1	3	Fyttd1
2.82864e-14	0.662424	0.8	0.853	5.16793e-10	3	Rsrp1
0.000391748	0.661193	0.145	0.269	1	3	Atn1
9.60289e-10	0.659022	0.815	0.915	1.75445e-05	3	Ahnak
0.00698222	0.657205	0.194	0.312	1	3	Srpk1
0.00176781	0.655323	0.167	0.286	1	3	Tgs1
0.0037259	0.653106	0.597	0.684	1	3	Prex2
0.00379582	0.652998	0.582	0.702	1	3	Tns3
7.5575e-07	0.65114	0.652	0.761	0.0138075	3	Mprip
0.00212892	0.644707	0.167	0.281	1	3	Acsl4
0.00700473	0.640473	0.206	0.334	1	3	Shoc2
0.00618308	0.639828	0.158	0.261	1	3	Naa35
0.00622841	0.639069	0.23	0.371	1	3	Bfar
0.00282533	0.638536	0.179	0.297	1	3	Stim1
0.00101729	0.635467	0.173	0.305	1	3	Actr1b
1.77968e-07	0.63223	0.706	0.822	0.00325147	3	Mbnl2
0.00127416	0.630581	0.158	0.274	1	3	Wdr43
0.0087486	0.629474	0.173	0.278	1	3	Trappc10
0.000959743	0.627877	0.618	0.761	1	3	Tln1
0.00142926	0.621084	0.152	0.261	1	3	Fam8a1
0.00703266	0.61224	0.185	0.297	1	3	Cep170
0.00901525	0.611778	0.155	0.25	1	3	Atxn2l
9.57966e-06	0.611527	0.767	0.802	0.17502	3	Egr1
0.00108312	0.611416	0.606	0.726	1	3	Rock2
0.00506909	0.608018	0.315	0.511	1	3	Fndc3a
0.000878519	0.606815	0.161	0.283	1	3	Zfx
0.00332379	0.606652	0.194	0.32	1	3	Col23a1
1.42963e-07	0.603342	0.773	0.86	0.00261194	3	Cdh11
0.00584936	0.595256	0.164	0.267	1	3	Ppp2r5a
0.00335949	0.59484	0.239	0.392	1	3	Kdm5b
4.60041e-05	0.590984	0.203	0.382	0.840495	3	Sh3gl1
0.00333008	0.590955	0.148	0.252	1	3	Bmi1
0.00872958	0.588571	0.179	0.284	1	3	Pggt1b
0.00191014	0.582093	0.197	0.331	1	3	Vamp2
3.37962e-16	0.58191	0.924	0.94	6.17457e-12	3	Sptbn1
0.0094736	0.580131	0.179	0.284	1	3	Sgpl1
0.00244207	0.578011	0.2	0.334	1	3	P3h1
0.00641786	0.578	0.164	0.263	1	3	Gpbp1l1
0.00173383	0.576939	0.17	0.289	1	3	Ets1
0.00746769	0.576353	0.555	0.666	1	3	Actn1
0.000906906	0.573227	0.161	0.279	1	3	Casp8ap2
0.00272426	0.572001	0.164	0.273	1	3	Cers4
0.00061509	0.56598	0.206	0.355	1	3	Amfr
0.00870121	0.565881	0.282	0.452	1	3	Appl1
0.0093623	0.565754	0.209	0.329	1	3	Iqsec1
0.000248821	0.565223	0.173	0.309	1	3	Rybp
0.000422767	0.561617	0.145	0.265	1	3	Tmem214
0.00128046	0.561093	0.17	0.293	1	3	Poldip3
1.20645e-05	0.56055	0.133	0.276	0.220418	3	Zfp330
2.52071e-05	0.556216	0.127	0.261	0.460534	3	Mpg
0.00317063	0.556029	0.182	0.302	1	3	Pip4p1
0.00339925	0.554016	0.167	0.277	1	3	Zfp639
0.000362199	0.553151	0.152	0.28	1	3	Tbc1d9b
0.00700222	0.551488	0.273	0.44	1	3	Dhx15
0.00778089	0.55112	0.233	0.371	1	3	Mllt3
0.00915075	0.550484	0.248	0.395	1	3	Lrp10
0.00297885	0.545704	0.276	0.456	1	3	Tsc22d4
1.2704e-11	0.544208	0.879	0.892	2.32103e-07	3	Mmp2
0.00596397	0.542546	0.173	0.278	1	3	Synpo
0.0052631	0.539924	0.242	0.39	1	3	Dab2ip
0.00931229	0.536494	0.164	0.259	1	3	Cachd1
0.00278524	0.536207	0.176	0.292	1	3	Ids
0.00819514	0.535219	0.209	0.333	1	3	Sf1
7.49248e-27	0.533615	1	0.998	1.36888e-22	3	AY036118
0.002634	0.533271	0.158	0.264	1	3	Fyco1
8.05325e-05	0.52869	0.2	0.369	1	3	Zc3h14
3.49229e-05	0.528651	0.139	0.278	0.638041	3	Kctd11
0.00200943	0.528101	0.676	0.797	1	3	Spon1
0.000118257	0.527902	0.133	0.258	1	3	Bms1
0.00876236	0.527393	0.239	0.379	1	3	Sidt2
0.0035906	0.525523	0.173	0.284	1	3	Rnf20
0.000786443	0.524401	0.233	0.402	1	3	Vps4b
0.00167196	0.524004	0.215	0.366	1	3	Thap2
0.00262429	0.522842	0.215	0.351	1	3	Pdxdc1
0.000487566	0.521618	0.167	0.301	1	3	Tsnax
1.63006e-09	0.521015	0.897	0.911	2.97813e-05	3	Col6a1
0.00827878	0.520511	0.264	0.419	1	3	Bace1
0.000699714	0.516079	0.155	0.277	1	3	Rela
0.00151259	0.515816	0.236	0.391	1	3	Rsrc1
1.83017e-09	0.515703	0.782	0.858	3.34373e-05	3	Rbm39
0.00212641	0.514326	0.167	0.281	1	3	Chn1
0.00377285	0.512538	0.17	0.28	1	3	Atf1
0.000103487	0.512092	0.155	0.292	1	3	Pdhb
0.00630826	0.5116	0.212	0.338	1	3	Usp25
0.00160706	0.51125	0.248	0.419	1	3	Wdr33
0.00480786	0.509299	0.185	0.299	1	3	Adam9
0.00723707	0.508541	0.276	0.444	1	3	Efr3a
0.000890922	0.508386	0.248	0.421	1	3	Ptpn1
0.000785165	0.507442	0.227	0.39	1	3	Slc38a10
0.00169979	0.50636	0.282	0.471	1	3	Il1r1
0.00156261	0.504252	0.303	0.497	1	3	Slc3a2
0.00063952	0.502633	0.191	0.328	1	3	Marveld1
0.00330659	0.502388	0.188	0.307	1	3	Bmp2k
0.00870838	0.500679	0.224	0.354	1	3	Fam171a1
9.08738e-31	3.56778	0.296	0.083	1.66026e-26	4	Cxcl10
2.23227e-48	3.0398	0.508	0.168	4.07836e-44	4	Ccl19
2.97979e-55	2.88175	0.272	0.038	5.44407e-51	4	Cyp1b1
1.08865e-55	2.66485	0.339	0.062	1.98897e-51	4	Gm16685
6.95276e-54	2.49401	0.312	0.052	1.27027e-49	4	Il33
8.2942e-82	2.4514	0.528	0.108	1.51535e-77	4	Gjb5
6.30446e-27	2.38292	0.276	0.078	1.15183e-22	4	Ccl2
1.29759e-44	2.28073	0.269	0.047	2.37069e-40	4	Colq
7.4448e-13	2.26854	0.326	0.162	1.36016e-08	4	Isg15
7.84884e-29	2.19835	0.252	0.064	1.43398e-24	4	Gbp9
3.42978e-41	2.05821	0.259	0.047	6.2662e-37	4	Slc6a2
6.86739e-46	1.87044	0.316	0.062	1.25467e-41	4	Gjb3
7.59085e-36	1.80752	0.601	0.264	1.38685e-31	4	Igfbp5
3.09653e-13	1.7387	0.266	0.117	5.65736e-09	4	Ifi47
7.10262e-34	1.7101	0.538	0.236	1.29765e-29	4	Ccnd1
3.09415e-31	1.69055	0.475	0.195	5.65302e-27	4	Psmb9
1.10659e-24	1.65174	0.362	0.135	2.02175e-20	4	Serpina3g
5.3711e-30	1.63949	0.595	0.276	9.813e-26	4	AW112010
4.14586e-20	1.6273	0.276	0.097	7.57449e-16	4	Zbp1
1.42113e-24	1.61583	0.289	0.091	2.59641e-20	4	Has2
9.62286e-41	1.60333	0.359	0.091	1.7581e-36	4	Nfkbie
3.78375e-66	1.57588	0.89	0.465	6.91291e-62	4	Dclk1
2.64073e-29	1.52783	0.89	0.671	4.82462e-25	4	Timp1
8.31096e-53	1.51634	0.668	0.247	1.51841e-48	4	Ecscr
9.76683e-53	1.50557	0.814	0.413	1.7844e-48	4	Cxcl16
1.65516e-48	1.45545	0.953	0.704	3.02398e-44	4	C3
2.30686e-29	1.42184	0.385	0.131	4.21464e-25	4	Pdlim4
8.49755e-39	1.38092	0.744	0.382	1.5525e-34	4	Psmb8
3.65836e-17	1.37448	0.422	0.205	6.68382e-13	4	Gbp2
3.05544e-11	1.36994	0.309	0.161	5.5823e-07	4	Mt2
3.21982e-25	1.36311	0.887	0.709	5.8826e-21	4	Cxcl14
1.12971e-24	1.3519	0.362	0.132	2.06398e-20	4	Birc3
1.05365e-32	1.34663	0.555	0.234	1.92501e-28	4	S1pr3
4.87525e-22	1.34288	0.326	0.119	8.90708e-18	4	AU020206
2.44176e-25	1.30453	0.385	0.149	4.4611e-21	4	Tap1
3.6419e-38	1.30417	0.714	0.356	6.65375e-34	4	Fxyd5
9.29908e-42	1.30092	0.837	0.501	1.69894e-37	4	Cd44
4.35789e-30	1.2818	0.452	0.165	7.96186e-26	4	Cfb
1.35888e-15	1.27617	0.252	0.094	2.48267e-11	4	Tnfaip3
2.3121e-23	1.27594	0.282	0.089	4.22421e-19	4	Foxs1
3.37747e-15	1.24622	0.515	0.299	6.17064e-11	4	Stat1
3.52008e-13	1.22825	0.309	0.142	6.43119e-09	4	Slco2a1
1.70956e-12	1.22803	0.894	0.727	3.12337e-08	4	Mfge8
2.01051e-37	1.2123	0.738	0.386	3.67319e-33	4	Psmb10
2.7301e-26	1.21176	0.316	0.099	4.9879e-22	4	Stx11
7.95003e-29	1.19186	0.498	0.21	1.45247e-24	4	Apbb1ip
1.30344e-15	1.18412	0.465	0.255	2.38139e-11	4	Gbp7
3.29303e-30	1.18316	0.588	0.275	6.01636e-26	4	Dram1
3.69882e-15	1.17445	0.375	0.187	6.75775e-11	4	Rnf19b
1.49227e-15	1.17221	0.352	0.166	2.72637e-11	4	Il34
1.76784e-25	1.16586	0.379	0.138	3.22984e-21	4	Plvap
4.34e-19	1.15612	0.671	0.432	7.92917e-15	4	Des
3.48456e-45	1.13909	0.944	0.693	6.36629e-41	4	Vcam1
2.19859e-15	1.12186	0.535	0.303	4.01682e-11	4	Ifi203
1.17743e-21	1.11766	0.777	0.515	2.15116e-17	4	Bst2
1.60574e-21	1.10142	0.449	0.198	2.93369e-17	4	Ly6a
4.24244e-58	1.10039	0.983	0.793	7.75094e-54	4	Tspo
1.25293e-09	1.08968	0.279	0.143	2.28911e-05	4	Oasl2
1.3938e-28	1.08257	0.804	0.486	2.54647e-24	4	Serpina3n
3.24448e-16	1.07759	0.751	0.517	5.92767e-12	4	Cxcl12
7.03815e-33	1.06908	0.495	0.186	1.28587e-28	4	Nfkb2
6.78322e-19	1.06339	0.355	0.15	1.23929e-14	4	Fscn1
1.2286e-15	1.05888	0.352	0.161	2.24465e-11	4	Prcp
8.16085e-28	1.0586	0.817	0.498	1.49099e-23	4	Enpp2
8.75508e-15	1.05531	0.252	0.098	1.59955e-10	4	Echdc1
1.65246e-22	1.05371	0.375	0.146	3.01904e-18	4	Trim47
4.87375e-17	1.04247	0.312	0.129	8.90434e-13	4	Nmi
8.3155e-14	1.03437	0.292	0.127	1.51924e-09	4	Enpp4
5.07102e-28	1.03406	0.847	0.58	9.26475e-24	4	Ctsc
1.81717e-34	1.02709	0.934	0.73	3.31996e-30	4	Anxa2
4.31712e-30	1.0225	0.837	0.507	7.88737e-26	4	Nfkbia
1.0676e-12	1.01051	0.498	0.293	1.9505e-08	4	Flt3l
3.95376e-16	1.00775	0.269	0.103	7.22352e-12	4	Pkdcc
1.18496e-16	1.00269	0.588	0.357	2.16492e-12	4	Tnfrsf12a
1.95618e-19	0.991492	0.492	0.244	3.57394e-15	4	Fkbp11
3.62276e-24	0.991116	0.811	0.53	6.61878e-20	4	Ly6e
5.12339e-21	0.988677	0.581	0.317	9.36043e-17	4	Ehd1
1.57942e-10	0.988167	0.269	0.13	2.8856e-06	4	Etl4
3.73212e-09	0.987902	0.764	0.59	6.81858e-05	4	Cpxm1
1.06561e-35	0.982794	0.824	0.527	1.94687e-31	4	Cd82
1.79738e-37	0.981461	0.9	0.638	3.28381e-33	4	Dpysl3
1.33804e-24	0.980749	0.518	0.234	2.44461e-20	4	Csmd1
6.79828e-17	0.955633	0.346	0.148	1.24205e-12	4	Traf3
2.69587e-17	0.951924	0.608	0.347	4.92535e-13	4	Birc2
1.84602e-20	0.951321	0.495	0.24	3.37267e-16	4	AI506816
2.50886e-12	0.950159	0.485	0.282	4.58368e-08	4	Mndal
1.1199e-16	0.949046	0.412	0.196	2.04605e-12	4	Srm
4.18489e-22	0.948635	0.548	0.279	7.64579e-18	4	Lrrc59
1.0623e-15	0.94653	0.299	0.125	1.94083e-11	4	Papss2
1.54186e-14	0.941949	0.266	0.108	2.81698e-10	4	Eef1e1
2.74664e-21	0.94108	0.445	0.202	5.0181e-17	4	Fkbp5
2.99448e-20	0.932018	0.688	0.416	5.47091e-16	4	Tmem123
3.29662e-32	0.928627	0.894	0.637	6.02293e-28	4	Cstb
1.13087e-18	0.916878	0.85	0.598	2.06609e-14	4	Ifi27l2a
0.00341564	0.915072	0.668	0.573	1	4	Iigp1
1.55011e-12	0.912548	0.279	0.125	2.83205e-08	4	Ctsh
2.49381e-19	0.897949	0.392	0.17	4.55618e-15	4	Tnip1
3.30346e-39	0.895532	0.963	0.755	6.03542e-35	4	Txn1
6.21312e-16	0.889355	0.289	0.117	1.13514e-11	4	Sphk1
8.62235e-09	0.884409	0.296	0.16	0.00015753	4	Rnf213
1.71813e-20	0.880889	0.551	0.286	3.13902e-16	4	Nhp2
6.54272e-16	0.875152	0.658	0.42	1.19535e-11	4	Tnfaip2
1.73434e-21	0.868734	0.535	0.265	3.16863e-17	4	Fas
1.22417e-20	0.866239	0.561	0.299	2.23656e-16	4	Hsd17b12
1.52046e-11	0.857487	0.282	0.133	2.77788e-07	4	Idi1
9.27969e-16	0.856696	0.299	0.122	1.6954e-11	4	Nfkbib
7.67751e-16	0.853689	0.372	0.175	1.40268e-11	4	Gmppb
3.32821e-08	0.849647	0.312	0.181	0.000608064	4	Apex1
1.29138e-11	0.84963	0.395	0.214	2.35936e-07	4	Xaf1
2.95399e-09	0.844342	0.269	0.137	5.39694e-05	4	Trib2
2.33205e-23	0.83798	0.797	0.513	4.26065e-19	4	Psme1
5.90989e-26	0.836924	0.801	0.523	1.07974e-21	4	Nme1
3.13161e-19	0.835685	0.635	0.364	5.72144e-15	4	Bola2
6.23396e-20	0.834923	0.698	0.397	1.13894e-15	4	Clec2d
5.86249e-22	0.831193	0.429	0.18	1.07108e-17	4	Gfpt2
6.28807e-44	0.83037	1	0.96	1.14883e-39	4	Lgals1
1.42522e-13	0.829991	0.422	0.221	2.60389e-09	4	Igsf8
8.9903e-13	0.822545	0.369	0.19	1.64253e-08	4	Itga5
1.3555e-09	0.81986	0.319	0.169	2.47651e-05	4	Phf11d
5.65358e-16	0.818273	0.498	0.267	1.03291e-11	4	Psmg4
1.31855e-18	0.813359	0.449	0.21	2.40898e-14	4	Ramp2
2.59995e-22	0.80947	0.691	0.397	4.75011e-18	4	Eif6
4.55559e-18	0.808948	0.611	0.348	8.32307e-14	4	Bok
7.80041e-19	0.805203	0.518	0.266	1.42514e-14	4	Ppa1
1.41171e-15	0.805181	0.409	0.201	2.57919e-11	4	Efhd2
4.47089e-22	0.804655	0.96	0.824	8.16831e-18	4	Crip1
1.22622e-17	0.800059	0.688	0.437	2.24031e-13	4	Lpar1
1.20531e-11	0.796219	0.326	0.161	2.2021e-07	4	Trim30a
7.39901e-23	0.793799	0.787	0.49	1.3518e-18	4	Tapbp
8.85864e-23	0.793311	0.757	0.448	1.61847e-18	4	Sppl2a
3.04958e-14	0.788114	0.362	0.177	5.57158e-10	4	Hacd2
9.31206e-12	0.788105	0.299	0.141	1.70131e-07	4	Casp8
7.12085e-23	0.78615	0.641	0.333	1.30098e-18	4	Col15a1
1.06321e-17	0.784869	0.545	0.299	1.94249e-13	4	1700025G04Rik
1.38937e-16	0.7843	0.432	0.212	2.53838e-12	4	Relb
3.18857e-11	0.778303	0.449	0.264	5.82552e-07	4	Samhd1
4.747e-18	0.777725	0.834	0.584	8.67276e-14	4	Pakap-1
8.68513e-29	0.776415	0.93	0.719	1.58677e-24	4	Eif5a
1.94933e-05	0.771196	0.296	0.184	0.356142	4	Wdr75
1.54086e-18	0.77108	0.551	0.296	2.81514e-14	4	Cyp7b1
7.34426e-19	0.77069	0.512	0.252	1.3418e-14	4	Cmip
6.12747e-10	0.769947	0.326	0.174	1.11949e-05	4	Gar1
8.91672e-28	0.766794	0.711	0.359	1.62908e-23	4	Icam1
6.57293e-11	0.765536	0.329	0.167	1.20087e-06	4	Crls1
1.27287e-07	0.765087	0.276	0.153	0.00232553	4	Tfpi2
8.4485e-13	0.764921	0.372	0.187	1.54354e-08	4	Mrto4
1.66183e-10	0.763851	0.654	0.455	3.03616e-06	4	Ifitm1
1.54396e-13	0.762975	0.405	0.209	2.82082e-09	4	Rgs3
5.04718e-10	0.762257	0.342	0.185	9.2212e-06	4	Timm50
2.66344e-11	0.76092	0.352	0.187	4.8661e-07	4	Nip7
1.10564e-16	0.760218	0.482	0.252	2.02001e-12	4	Golt1b
1.13351e-23	0.757593	0.618	0.312	2.07092e-19	4	Ifngr2
7.76747e-11	0.754688	0.336	0.171	1.41912e-06	4	Psmd10
1.93562e-12	0.753688	0.429	0.239	3.53637e-08	4	Fdps
5.64121e-09	0.753589	0.299	0.163	0.000103065	4	Timm10
6.17295e-09	0.750452	0.262	0.135	0.00011278	4	Trim27
2.3164e-08	0.750276	0.286	0.157	0.000423206	4	Gm11361
1.35248e-11	0.748753	0.332	0.169	2.47098e-07	4	Tank
1.21744e-23	0.748144	0.744	0.429	2.22427e-19	4	Slc1a3
1.44753e-15	0.747152	0.482	0.257	2.64464e-11	4	Mettl1
1.85783e-20	0.745665	0.568	0.29	3.39426e-16	4	Csf1
3.32984e-14	0.742863	0.561	0.343	6.08361e-10	4	Cilp
2.06651e-17	0.739902	0.641	0.387	3.77551e-13	4	Tubb2a
2.75203e-18	0.729552	0.777	0.517	5.02796e-14	4	Gfra2
3.04022e-17	0.727149	0.455	0.219	5.55448e-13	4	Glipr2
2.92537e-14	0.719568	0.286	0.119	5.34466e-10	4	Fam20c
2.13707e-26	0.713999	0.535	0.233	3.90442e-22	4	Tubb6
3.95161e-13	0.712188	0.292	0.13	7.21959e-09	4	Mpp6
5.8594e-08	0.712164	0.272	0.149	0.00107051	4	Thyn1
4.91012e-14	0.710729	0.276	0.114	8.97078e-10	4	Baiap2
1.00255e-11	0.710262	0.299	0.141	1.83166e-07	4	1810055G02Rik
4.35754e-07	0.705676	0.292	0.172	0.00796123	4	Tmem173
6.55456e-07	0.703702	0.266	0.151	0.0119752	4	Nampt
1.84424e-09	0.703085	0.488	0.312	3.36942e-05	4	Tgfb1
2.57395e-13	0.702009	0.276	0.117	4.70261e-09	4	Traf5
1.92061e-22	0.699786	0.897	0.679	3.50895e-18	4	Atp5g1
2.0266e-13	0.698943	0.389	0.196	3.7026e-09	4	Polr2h
7.96452e-09	0.697929	0.365	0.219	0.000145512	4	Lysmd2
7.44573e-09	0.697807	0.282	0.148	0.000136034	4	Ppp6r1
3.06113e-20	0.696322	0.867	0.593	5.59268e-16	4	Sh3bgrl3
6.92502e-25	0.694502	0.877	0.573	1.2652e-20	4	Gas7
1.52899e-12	0.692922	0.475	0.27	2.79347e-08	4	Ptges
3.43605e-31	0.690698	0.997	0.937	6.27765e-27	4	Ifitm3
2.99321e-18	0.689724	0.678	0.401	5.46859e-14	4	Fads2
8.01365e-22	0.686165	0.787	0.486	1.46409e-17	4	Mydgf
4.71879e-20	0.685062	0.721	0.423	8.62124e-16	4	Lgals3bp
2.91749e-11	0.683423	0.402	0.226	5.33026e-07	4	Shisa4
2.58245e-18	0.682509	0.415	0.184	4.71813e-14	4	Casp4
3.21425e-07	0.680067	0.272	0.152	0.00587244	4	Hmgcs2
7.78477e-26	0.678962	0.927	0.693	1.42228e-21	4	Ssr4
7.77738e-16	0.675418	0.698	0.448	1.42093e-11	4	Capg
8.6018e-25	0.668146	0.937	0.753	1.57155e-20	4	Sec61g
6.20808e-18	0.664855	0.874	0.643	1.13422e-13	4	Rbm3
1.23392e-10	0.663581	0.392	0.217	2.25437e-06	4	Mrpl38
2.3616e-09	0.663369	0.322	0.175	4.31465e-05	4	Nsun2
3.70187e-12	0.661664	0.412	0.215	6.76331e-08	4	Cotl1
1.14943e-15	0.656603	0.585	0.341	2.10002e-11	4	Eif2s1
7.16907e-17	0.655239	0.724	0.483	1.30979e-12	4	Psme2
2.73448e-17	0.649072	0.698	0.416	4.99589e-13	4	Axl
4.03617e-27	0.648821	0.934	0.676	7.37409e-23	4	Arpc1b
1.28456e-11	0.64756	0.429	0.239	2.34689e-07	4	Kctd11
1.05532e-19	0.646043	0.761	0.46	1.92807e-15	4	Vcan
5.6797e-11	0.64444	0.422	0.233	1.03768e-06	4	Pycard
9.44249e-15	0.64357	0.575	0.333	1.72514e-10	4	Mcfd2
1.11241e-17	0.643096	0.817	0.553	2.03237e-13	4	Tmem258
4.479e-11	0.64213	0.395	0.216	8.18313e-07	4	Nop56
1.58444e-09	0.641893	0.282	0.142	2.89477e-05	4	Dchs1
7.07603e-08	0.639904	0.422	0.264	0.00129279	4	Gpam
8.10019e-17	0.638519	0.767	0.52	1.4799e-12	4	Sntb2
7.03845e-20	0.636925	0.764	0.465	1.28593e-15	4	Tgm2
5.05904e-14	0.634757	0.415	0.211	9.24286e-10	4	Ddx58
8.58684e-21	0.634623	0.89	0.663	1.56882e-16	4	Edf1
4.7242e-18	0.633959	0.299	0.109	8.63112e-14	4	Nostrin
7.43828e-13	0.632811	0.412	0.219	1.35897e-08	4	Tap2
6.30713e-09	0.632213	0.269	0.136	0.000115231	4	Lzic
9.52287e-26	0.630247	0.621	0.301	1.73983e-21	4	Col5a3
1.61172e-09	0.630193	0.282	0.143	2.94462e-05	4	Armcx2
2.91839e-18	0.628495	0.914	0.704	5.3319e-14	4	Cyba
1.0656e-10	0.624394	0.362	0.194	1.94685e-06	4	Wdr18
6.95706e-07	0.623199	0.352	0.221	0.0127106	4	Gt(ROSA)26Sor
2.66145e-15	0.621134	0.442	0.219	4.86247e-11	4	Slc1a5
0.000154515	0.618679	0.276	0.182	1	4	Ugcg
9.06058e-08	0.615196	0.359	0.21	0.00165537	4	Hist1h4d
1.22154e-06	0.614712	0.359	0.228	0.0223176	4	Cdc42se1
1.3187e-28	0.614292	0.977	0.845	2.40927e-24	4	Nme2
1.47137e-22	0.614129	0.927	0.739	2.6882e-18	4	Sec61b
2.324e-11	0.614104	0.475	0.281	4.24594e-07	4	Elk3
1.25865e-17	0.613187	0.575	0.307	2.29956e-13	4	Mvp
3.18008e-11	0.612768	0.432	0.248	5.81e-07	4	Ndrg1
1.37023e-09	0.609848	0.844	0.722	2.50341e-05	4	S100a10
6.43272e-08	0.609091	0.355	0.215	0.00117526	4	B4galt5
5.67467e-30	0.607417	0.997	0.955	1.03676e-25	4	Vim
1.07716e-12	0.606468	0.339	0.162	1.96797e-08	4	Irf9
1.8142e-10	0.606465	0.296	0.144	3.31454e-06	4	Eif2b3
1.31918e-09	0.605112	0.269	0.135	2.41015e-05	4	Wars
9.24599e-10	0.605027	0.365	0.206	1.68924e-05	4	Rrp8
2.14993e-20	0.604661	0.953	0.785	3.92793e-16	4	Tuba1a
7.04421e-21	0.603469	0.94	0.78	1.28698e-16	4	Sod3
4.60722e-08	0.601953	0.336	0.196	0.00084174	4	Gm17018
1.68302e-17	0.600643	0.625	0.351	3.07488e-13	4	Bcl10
8.08749e-15	0.600417	0.548	0.312	1.47759e-10	4	Nucb2
3.49204e-10	0.599653	0.419	0.239	6.37996e-06	4	Sdf2l1
1.6699e-10	0.599288	0.399	0.225	3.05091e-06	4	Smap2
6.484e-19	0.599137	0.781	0.506	1.18463e-14	4	Tuba1b
1.57022e-10	0.597959	0.429	0.248	2.86879e-06	4	Ifi35
1.32618e-10	0.597824	0.399	0.225	2.42293e-06	4	Acsl5
1.25846e-21	0.593957	0.611	0.307	2.29922e-17	4	Pdpn
3.19909e-12	0.591388	0.326	0.157	5.84475e-08	4	Ube2l6
4.70596e-10	0.58957	0.299	0.15	8.59778e-06	4	Stat2
5.60348e-08	0.589381	0.332	0.193	0.00102376	4	Fnbp1l
0.00104991	0.588792	0.365	0.262	1	4	Mmp3
1.96893e-07	0.588247	0.302	0.173	0.00359724	4	Serpinb9
1.10638e-12	0.58762	0.379	0.193	2.02135e-08	4	Ube2g2
1.00621e-13	0.586241	0.465	0.251	1.83835e-09	4	Creld2
3.82031e-09	0.583527	0.289	0.151	6.9797e-05	4	Ncaph2
1.94674e-09	0.58219	0.355	0.199	3.5567e-05	4	Rars
2.43807e-12	0.582141	0.581	0.366	4.45435e-08	4	Creb3l1
8.88775e-10	0.580511	0.316	0.165	1.62379e-05	4	Slc31a1
1.71753e-18	0.576951	0.748	0.443	3.13792e-14	4	Shisa5
2.45765e-07	0.574056	0.309	0.177	0.00449013	4	Exoc3l4
9.59755e-14	0.57328	0.505	0.285	1.75347e-09	4	Sigmar1
5.05727e-07	0.570764	0.299	0.175	0.00923963	4	Rasa3
4.60381e-16	0.570589	0.661	0.39	8.41116e-12	4	Nol7
1.60295e-13	0.569543	0.86	0.624	2.9286e-09	4	Pdap1
1.42972e-18	0.569485	0.884	0.635	2.61209e-14	4	Pomp
4.48836e-16	0.569078	0.894	0.725	8.20024e-12	4	Anxa1
1.16202e-18	0.568251	0.983	0.877	2.12301e-14	4	Nupr1
2.3711e-08	0.567935	0.319	0.179	0.000433199	4	Nifk
3.26457e-15	0.567674	0.748	0.503	5.96436e-11	4	Ndufa12
2.55848e-08	0.567156	0.319	0.177	0.000467434	4	Ninj1
3.51493e-14	0.567096	0.907	0.735	6.42177e-10	4	Gpx1
1.04767e-11	0.566918	0.412	0.223	1.91409e-07	4	Otulin
4.36207e-15	0.566409	0.658	0.401	7.9695e-11	4	Cycs
4.22714e-13	0.565766	0.605	0.375	7.72299e-09	4	Mrpl17
5.92551e-07	0.56342	0.269	0.151	0.0108259	4	Alkbh3
1.77358e-10	0.563176	0.422	0.244	3.24033e-06	4	Nans
1.7074e-09	0.562198	0.432	0.255	3.11942e-05	4	Syngr2
4.04451e-14	0.559978	0.565	0.32	7.38932e-10	4	Alg5
1.91949e-14	0.555305	0.478	0.256	3.50691e-10	4	Nxn
1.68669e-11	0.553837	0.372	0.193	3.08158e-07	4	Maff
1.8469e-06	0.552011	0.355	0.225	0.0337429	4	Irf1
3.41063e-28	0.550428	0.993	0.912	6.23121e-24	4	Cd63
2.84937e-18	0.549812	0.904	0.742	5.2058e-14	4	Pfn1
4.87864e-15	0.549652	0.518	0.281	8.91327e-11	4	Mrps28
2.80438e-13	0.547812	0.691	0.43	5.1236e-09	4	Arpc4
9.44077e-09	0.54771	0.316	0.172	0.000172483	4	Tmem97
4.09668e-15	0.543639	0.867	0.659	7.48463e-11	4	Eif3c
7.99391e-14	0.543058	0.628	0.387	1.46049e-09	4	Ufm1
5.24594e-16	0.54264	0.874	0.635	9.58433e-12	4	Mrpl52
1.71625e-06	0.540306	0.332	0.204	0.031356	4	Eif2ak2
2.04909e-09	0.539922	0.375	0.215	3.74368e-05	4	Nkapd1
9.05094e-14	0.538997	0.731	0.523	1.65361e-09	4	Ranbp1
9.89435e-13	0.538708	0.482	0.26	1.8077e-08	4	Timm22
1.40424e-11	0.53843	0.512	0.298	2.56554e-07	4	Dnajc25
1.29252e-11	0.537041	0.415	0.224	2.36143e-07	4	Znrd2
6.37689e-14	0.536336	0.528	0.293	1.16506e-09	4	Irf8
1.49276e-16	0.535758	0.857	0.653	2.72728e-12	4	Tubb5
3.837e-09	0.534259	0.462	0.288	7.01019e-05	4	Ebna1bp2
3.97434e-08	0.534244	0.405	0.247	0.000726112	4	Dnajc15
9.56316e-14	0.534084	0.429	0.219	1.74719e-09	4	S1pr2
1.89662e-07	0.531513	0.478	0.325	0.00346513	4	Hmgcs1
1.56033e-15	0.531469	0.718	0.452	2.85072e-11	4	Riok3
6.35313e-12	0.530379	0.379	0.193	1.16072e-07	4	Erap1
1.03093e-12	0.529644	0.558	0.326	1.88351e-08	4	Akr1b8
5.97695e-08	0.52946	0.342	0.197	0.00109199	4	Mak16
1.51214e-10	0.52945	0.385	0.21	2.76268e-06	4	Fh1
6.8266e-12	0.526536	0.674	0.46	1.24722e-07	4	Serp1
1.59862e-07	0.525836	0.346	0.209	0.00292068	4	Gm2000
5.85023e-14	0.525702	0.748	0.49	1.06884e-09	4	Taf10
4.21068e-16	0.524689	0.894	0.636	7.69292e-12	4	Tomm7
2.06842e-16	0.523474	0.947	0.78	3.77901e-12	4	Pdia6
3.32796e-10	0.522269	0.525	0.336	6.08018e-06	4	Gnl3
8.67418e-13	0.521698	0.608	0.376	1.58477e-08	4	Mien1
1.15734e-08	0.521525	0.302	0.164	0.000211446	4	Mrpl19
1.78384e-12	0.520463	0.475	0.265	3.25907e-08	4	Atrnl1
5.16566e-10	0.520144	0.439	0.253	9.43767e-06	4	Prdx3
8.74017e-13	0.519847	0.817	0.566	1.59683e-08	4	Metap2
2.54109e-09	0.518753	0.472	0.293	4.64258e-05	4	Gpc1
1.15e-06	0.518444	0.289	0.168	0.0210105	4	Mfsd5
4.13267e-10	0.517053	0.495	0.301	7.55038e-06	4	Pbdc1
2.2107e-12	0.516207	0.515	0.295	4.03895e-08	4	Mrps18c
3.86455e-09	0.515699	0.568	0.374	7.06054e-05	4	Gm10260
2.75433e-12	0.515183	0.605	0.363	5.03215e-08	4	Ak1
1.16391e-13	0.513539	0.817	0.595	2.12646e-09	4	Nfe2l1
4.50088e-12	0.512934	0.532	0.318	8.2231e-08	4	Gadd45gip1
7.56762e-11	0.512573	0.419	0.234	1.3826e-06	4	Ubl4a
6.70172e-14	0.511557	0.804	0.552	1.2244e-09	4	Rpn1
2.53463e-09	0.510334	0.425	0.25	4.63076e-05	4	Tomm40
8.30151e-16	0.509752	0.963	0.864	1.51669e-11	4	Anxa5
3.21303e-11	0.507893	0.425	0.239	5.87021e-07	4	Wdr43
7.48449e-08	0.507666	0.289	0.157	0.00136742	4	Asb8
1.19262e-07	0.505791	0.302	0.174	0.00217891	4	Ppp1r18
3.97719e-10	0.505728	0.419	0.238	7.26632e-06	4	Gars
7.8219e-11	0.505057	0.362	0.194	1.42906e-06	4	Slc4a7
2.87215e-10	0.504739	0.458	0.273	5.24742e-06	4	Bach1
1.12231e-10	0.500877	0.475	0.279	2.05046e-06	4	Add3
2.97987e-12	0.500533	0.575	0.359	5.44423e-08	4	Nck1
2.83665e-304	9.99366	0.565	0.001	5.18256e-300	5	Ccnb1
0	9.52348	0.696	0.003	0	5	Ube2c
2.2231e-193	9.38587	0.348	0	4.0616e-189	5	Mxd3
3.36047e-143	8.99081	0.261	0	6.13957e-139	5	Neil3
2.67716e-286	8.92239	0.522	0.001	4.89118e-282	5	Pbk
4.26594e-169	8.89828	0.319	0.001	7.79387e-165	5	Ska1
3.44801e-144	8.8962	0.275	0.001	6.29952e-140	5	Spag5
0	8.86581	0.652	0.002	0	5	Ccna2
0	8.40605	0.754	0.006	0	5	Cenpf
2.88421e-238	8.32552	0.464	0.002	5.26946e-234	5	Aspm
1.06302e-230	8.30283	0.58	0.007	1.94213e-226	5	Top2a
0	8.2064	0.638	0.003	0	5	Hmmr
3.0521e-139	7.90974	0.29	0.002	5.57619e-135	5	Hist1h3c
1.38881e-245	7.79092	0.638	0.008	2.53736e-241	5	Prc1
2.42719e-203	7.74336	0.391	0.001	4.43448e-199	5	Melk
2.93808e-259	7.73752	0.609	0.006	5.36787e-255	5	Ckap2l
0	7.73205	0.841	0.01	0	5	Birc5
2.41974e-84	7.72983	0.362	0.013	4.42086e-80	5	Hist1h2ap
8.27397e-166	7.6366	0.348	0.002	1.51165e-161	5	Aurkb
5.18992e-277	7.60825	0.696	0.008	9.48198e-273	5	Cdca3
1.70639e-178	7.60116	0.348	0.001	3.11757e-174	5	Cep55
2.3116e-219	7.55722	0.493	0.004	4.22329e-215	5	Knl1
5.73026e-160	7.52646	0.348	0.002	1.04692e-155	5	Kif4
3.6698e-252	7.49903	0.652	0.008	6.70472e-248	5	Cdc20
1.12241e-172	7.44622	0.507	0.009	2.05065e-168	5	Nusap1
5.45844e-259	7.43042	0.725	0.012	9.97257e-255	5	Mki67
5.76885e-168	7.39588	0.362	0.002	1.05397e-163	5	Sgo1
4.46077e-195	7.38757	0.377	0.001	8.14983e-191	5	Kif2c
3.96387e-175	7.37004	0.42	0.004	7.24198e-171	5	Rrm2
4.76948e-211	7.3668	0.449	0.003	8.71383e-207	5	Kif23
7.37924e-246	7.3011	0.609	0.007	1.34819e-241	5	Tk1
2.51307e-218	7.28296	0.391	0	4.59138e-214	5	Depdc1a
1.83058e-126	7.22971	0.304	0.003	3.34447e-122	5	Mis18bp1
7.80492e-263	7.16305	0.507	0.002	1.42596e-258	5	Pimreg
4.0295e-235	7.15792	0.42	0	7.3619e-231	5	Bub1
6.76617e-174	7.00243	0.362	0.002	1.23618e-169	5	Rad51ap1
5.06767e-214	6.97483	0.652	0.013	9.25863e-210	5	Pclaf
1.55041e-157	6.95527	0.333	0.002	2.8326e-153	5	Dlgap5
4.6854e-129	6.94928	0.261	0.001	8.56022e-125	5	Iqgap3
3.01241e-181	6.92181	0.406	0.003	5.50368e-177	5	Kif11
1.18345e-99	6.89646	0.261	0.003	2.16216e-95	5	Hist1h2ab
4.90157e-177	6.83525	0.333	0.001	8.95516e-173	5	Esco2
4.24019e-129	6.72329	0.261	0.001	7.74683e-125	5	E2f8
7.84091e-192	6.71899	0.507	0.007	1.43253e-187	5	Cenpe
2.45803e-204	6.69114	0.609	0.011	4.49082e-200	5	Tpx2
3.43487e-237	6.63702	0.696	0.013	6.27551e-233	5	Cdca8
5.75937e-194	6.53788	0.565	0.01	1.05224e-189	5	Racgap1
9.39859e-210	6.5289	0.667	0.015	1.71712e-205	5	Cdkn3
2.29069e-121	6.47044	0.319	0.004	4.18509e-117	5	Prr11
2.4598e-157	6.46563	0.362	0.003	4.49406e-153	5	Plk1
3.80569e-52	6.46526	0.377	0.029	6.953e-48	5	Hist1h2ae
3.82516e-166	6.42575	0.551	0.013	6.98857e-162	5	Cenpm
8.21976e-144	6.42247	0.319	0.002	1.50175e-139	5	Cit
3.60458e-184	6.4187	0.478	0.006	6.58557e-180	5	Kif22
6.09891e-109	6.41431	0.333	0.006	1.11427e-104	5	Uhrf1
2.48744e-118	6.38501	0.29	0.003	4.54456e-114	5	Kifc1
5.71748e-144	6.32947	0.449	0.009	1.04458e-139	5	Diaph3
2.79763e-144	6.31755	0.652	0.028	5.11127e-140	5	Cdk1
1.98103e-176	6.26861	0.478	0.007	3.61935e-172	5	Nuf2
2.25147e-173	6.24441	0.391	0.003	4.11343e-169	5	Asf1b
8.66218e-189	6.23103	0.464	0.005	1.58258e-184	5	Cenph
1.66577e-205	6.22082	0.609	0.011	3.04337e-201	5	Knstrn
3.50703e-118	6.1568	0.333	0.005	6.40734e-114	5	Mastl
1.35123e-176	6.12816	0.681	0.022	2.46871e-172	5	Ccnb2
5.06569e-207	6.12633	0.565	0.008	9.25501e-203	5	Ckap2
2.14291e-162	6.11068	0.362	0.003	3.9151e-158	5	Kif15
6.07302e-157	5.92953	0.362	0.003	1.10954e-152	5	Ncapg
3.51222e-147	5.90296	0.783	0.043	6.41683e-143	5	Cenpa
3.5769e-112	5.89741	0.261	0.002	6.535e-108	5	Cenpi
4.47393e-130	5.85878	0.42	0.009	8.17388e-126	5	Sgo2a
1.33232e-123	5.81294	0.841	0.068	2.43414e-119	5	Cks2
9.51182e-147	5.77376	0.377	0.005	1.73781e-142	5	Bub1b
1.4041e-128	5.76969	0.348	0.005	2.56529e-124	5	Ect2
1.12145e-75	5.73304	0.261	0.006	2.0489e-71	5	Dtl
3.16858e-78	5.62366	0.261	0.006	5.789e-74	5	Chaf1b
1.6047e-135	5.621	0.377	0.006	2.9318e-131	5	Rad51
1.25343e-89	5.52163	0.275	0.005	2.29001e-85	5	Ube2t
6.58907e-110	5.47623	0.29	0.004	1.20382e-105	5	Ercc6l
8.08205e-137	5.47598	0.333	0.003	1.47659e-132	5	Shcbp1
2.00317e-97	5.46733	0.536	0.029	3.6598e-93	5	Spc25
2.80982e-136	5.45734	0.391	0.006	5.13355e-132	5	Kif20a
3.80877e-132	5.36982	0.464	0.012	6.95863e-128	5	Cip2a
5.64262e-127	5.36768	0.522	0.018	1.03091e-122	5	Kif20b
3.05754e-104	5.33761	0.58	0.032	5.58613e-100	5	Lockd
3.69384e-135	5.33061	0.696	0.036	6.74864e-131	5	Spc24
2.0837e-94	5.32988	0.377	0.012	3.80692e-90	5	Arhgap11a
6.26423e-164	5.31331	0.594	0.016	1.14448e-159	5	Tacc3
1.16838e-147	5.30555	0.362	0.004	2.13463e-143	5	Ndc80
6.72613e-86	5.2265	0.29	0.007	1.22886e-81	5	Brca1
4.11429e-88	5.11922	0.435	0.02	7.5168e-84	5	Slfn9
2.50942e-76	4.97352	0.319	0.011	4.58471e-72	5	Gas2l3
4.65747e-73	4.94933	0.261	0.007	8.50919e-69	5	Zwilch
3.49947e-133	4.92162	0.435	0.01	6.39353e-129	5	Trip13
7.7117e-100	4.86449	0.435	0.016	1.40893e-95	5	Cenpp
3.62739e-102	4.80462	0.406	0.013	6.62724e-98	5	Cenpk
4.61809e-74	4.73732	0.435	0.025	8.43726e-70	5	Dbf4
2.068e-68	4.70086	0.942	0.214	3.77824e-64	5	Stmn1
5.30398e-59	4.6612	0.29	0.013	9.69037e-55	5	Ccne2
1.27602e-61	4.56049	0.377	0.023	2.33128e-57	5	Aurka
5.49994e-66	4.48075	0.391	0.023	1.00484e-61	5	Clspn
5.9084e-91	4.47404	0.652	0.051	1.07947e-86	5	Cenpw
9.7626e-89	4.46161	0.551	0.035	1.78363e-84	5	Mad2l1
1.07723e-70	4.4457	0.406	0.023	1.96809e-66	5	Gmnn
8.02069e-71	4.41431	0.768	0.107	1.46538e-66	5	Smc2
4.46729e-96	4.41081	0.551	0.031	8.16175e-92	5	Incenp
1.11019e-67	4.40183	0.319	0.013	2.02832e-63	5	Cenps
5.18716e-85	4.39122	0.362	0.013	9.47694e-81	5	Mns1
1.76388e-62	4.38271	0.333	0.017	3.22262e-58	5	Mcm5
1.62702e-81	4.36763	0.594	0.047	2.97256e-77	5	Lmnb1
1.274e-53	4.34828	0.348	0.023	2.32759e-49	5	Hells
7.56925e-74	4.32719	0.551	0.044	1.3829e-69	5	Anln
3.00585e-45	4.32433	0.275	0.016	5.49168e-41	5	Cdc45
9.30804e-78	4.2642	0.493	0.032	1.70058e-73	5	Fam111a
1.49822e-77	4.22054	0.362	0.015	2.73725e-73	5	Foxm1
1.00104e-63	4.21382	0.377	0.022	1.8289e-59	5	Tcf19
1.05284e-81	4.20789	0.522	0.033	1.92353e-77	5	Trim59
6.18877e-71	4.19189	0.377	0.019	1.13069e-66	5	Ncapd2
4.05037e-67	4.18986	0.275	0.009	7.40002e-63	5	Pkmyt1
1.25506e-72	3.9446	0.275	0.008	2.29299e-68	5	Cenpn
2.65688e-43	3.93673	0.899	0.318	4.85411e-39	5	Hmgb2
2.13857e-36	3.83905	0.275	0.021	3.90717e-32	5	Mcm2
7.49034e-73	3.77592	0.884	0.148	1.36848e-68	5	Cks1b
3.06491e-36	3.76041	0.348	0.036	5.5996e-32	5	Dhfr
2.07213e-49	3.67139	0.855	0.226	3.78578e-45	5	Selenoh
6.39772e-27	3.56949	0.464	0.091	1.16886e-22	5	Ccl2
1.23358e-29	3.56023	0.391	0.056	2.25375e-25	5	Reep4
2.7736e-34	3.54279	0.594	0.122	5.06737e-30	5	Tyms
1.31631e-58	3.53576	0.261	0.01	2.4049e-54	5	Dnph1
1.35239e-38	3.47223	0.594	0.107	2.47081e-34	5	H2afx
4.45004e-48	3.45641	0.507	0.058	8.13022e-44	5	Rfc4
8.66074e-47	3.44804	0.507	0.061	1.58232e-42	5	Pmf1
2.96722e-38	3.42192	0.261	0.018	5.4211e-34	5	Brip1
3.74993e-35	3.40017	0.275	0.023	6.85112e-31	5	Fen1
3.57523e-54	3.3679	0.522	0.053	6.53195e-50	5	Plk4
2.33949e-26	3.33931	0.304	0.037	4.27425e-22	5	Cdc25b
1.30283e-40	3.32751	0.42	0.047	2.38027e-36	5	Ncapg2
1.60806e-39	3.32213	0.739	0.181	2.93793e-35	5	Smc4
1.1539e-38	3.27784	0.333	0.03	2.10818e-34	5	Cenpl
1.48291e-29	3.276	0.29	0.031	2.70928e-25	5	Ulbp1
3.24559e-33	3.25203	0.565	0.109	5.92969e-29	5	Tuba1c
5.06113e-33	3.22494	0.493	0.08	9.24668e-29	5	Gjb3
7.14678e-33	3.2117	0.377	0.046	1.30572e-28	5	Zfp367
3.4722e-18	3.20053	0.304	0.055	6.3437e-14	5	Traf1
1.01773e-41	3.19761	0.986	0.651	1.85939e-37	5	H2afz
2.74701e-40	3.12451	0.855	0.251	5.01879e-36	5	Tubb6
2.63655e-16	3.11559	0.333	0.073	4.81698e-12	5	Hist2h2ac
1.28881e-41	3.11154	0.942	0.355	2.35465e-37	5	Tubb4b
3.95065e-31	3.04938	0.464	0.075	7.21784e-27	5	Mcm7
3.49725e-32	3.04592	0.319	0.034	6.38947e-28	5	Prim1
9.38816e-42	3.04186	0.638	0.11	1.71522e-37	5	Hmgb3
1.95375e-27	3.02495	0.304	0.036	3.5695e-23	5	Psat1
7.75439e-32	2.95323	0.261	0.022	1.41673e-27	5	Mybl1
2.99678e-35	2.94443	0.29	0.024	5.47512e-31	5	Bora
2.43153e-29	2.92759	0.275	0.027	4.4424e-25	5	Nrm
1.04295e-25	2.91396	0.319	0.042	1.90546e-21	5	Psmc3ip
2.56218e-31	2.90425	0.826	0.287	4.6811e-27	5	Jpt1
5.84228e-17	2.90078	0.42	0.11	1.06739e-12	5	Lig1
3.0149e-29	2.87918	0.348	0.044	5.50821e-25	5	Mcm3
9.62663e-53	2.84625	0.478	0.045	1.75878e-48	5	Rfc5
8.53292e-25	2.84173	0.275	0.032	1.55896e-20	5	Lin9
3.63016e-24	2.81928	0.319	0.044	6.6323e-20	5	Aaas
6.56825e-31	2.7942	0.565	0.115	1.20002e-26	5	Rangap1
3.50924e-37	2.77589	0.942	0.495	6.41138e-33	5	Ube2s
1.52744e-36	2.70775	0.377	0.04	2.79063e-32	5	Tex30
2.39853e-25	2.69602	0.449	0.084	4.38212e-21	5	Mcm6
7.2229e-24	2.69042	0.29	0.037	1.31962e-19	5	Rbl1
5.63933e-29	2.6725	0.58	0.125	1.03031e-24	5	Rrm1
2.52934e-25	2.65288	0.435	0.076	4.6211e-21	5	Hirip3
2.46422e-20	2.57111	0.507	0.128	4.50213e-16	5	Atad2
2.56423e-20	2.52714	0.464	0.111	4.68485e-16	5	Hat1
1.19201e-22	2.51953	0.275	0.035	2.1778e-18	5	Pole2
8.49646e-33	2.47217	0.435	0.06	1.5523e-28	5	Cenpq
3.51441e-24	2.47001	0.304	0.041	6.42083e-20	5	Nup43
3.98738e-28	2.4477	0.391	0.057	7.28494e-24	5	Rad18
2.3417e-22	2.43047	0.681	0.238	4.27828e-18	5	Tmpo
9.45095e-28	2.42777	0.319	0.038	1.72669e-23	5	Mis18a
1.63929e-30	2.4041	0.928	0.526	2.99499e-26	5	Tuba1b
9.25117e-22	2.40271	0.696	0.27	1.69019e-17	5	Hmgn2
1.94676e-19	2.39426	0.536	0.15	3.55674e-15	5	Pdlim4
7.02501e-25	2.38899	0.551	0.128	1.28347e-20	5	Ddx39
1.19853e-30	2.37829	0.304	0.031	2.18972e-26	5	Blm
4.53853e-15	2.36671	0.565	0.196	8.2919e-11	5	Tppp3
2.50998e-33	2.36338	1	0.668	4.58572e-29	5	Tubb5
5.20284e-21	2.3323	0.464	0.104	9.50559e-17	5	Ppih
2.68964e-38	2.30483	0.58	0.094	4.91397e-34	5	Cxcl10
2.36307e-36	2.3001	0.971	0.607	4.31733e-32	5	Ran
5.23489e-21	2.29978	0.348	0.058	9.56415e-17	5	Hist1h4i
4.68183e-17	2.2589	0.275	0.045	8.55371e-13	5	Klf5
1.07608e-18	2.25543	0.304	0.051	1.966e-14	5	Haus8
3.50319e-09	2.25215	0.507	0.248	6.40033e-05	5	Pcna
0.000457175	2.25104	0.406	0.243	1	5	Hist1h1e
6.18508e-20	2.24614	0.464	0.107	1.13001e-15	5	Dnmt1
1.63542e-13	2.24409	0.449	0.153	2.98792e-09	5	Dctpp1
6.4842e-27	2.23148	0.623	0.143	1.18466e-22	5	Gjb5
2.2044e-21	2.22034	0.261	0.033	4.02743e-17	5	Hist1h2be
3.35217e-06	2.21201	0.275	0.102	0.0612441	5	Chac2
1.64579e-19	2.19977	0.696	0.269	3.00686e-15	5	Dut
1.3075e-14	2.18834	0.319	0.07	2.3888e-10	5	Pola1
4.28831e-22	2.18396	0.333	0.052	7.83473e-18	5	Ndc1
1.56919e-18	2.1799	0.493	0.134	2.86692e-14	5	Dnajc9
1.35012e-23	2.16559	0.333	0.049	2.46668e-19	5	Haus4
0.00032478	2.16471	0.377	0.222	1	5	Hist1h4d
4.64709e-19	2.15861	0.275	0.042	8.49023e-15	5	Jpt2
1.96481e-25	2.14814	0.275	0.031	3.58972e-21	5	Chaf1a
6.30251e-16	2.13203	0.261	0.044	1.15147e-11	5	Haus6
2.21177e-14	2.12436	0.551	0.191	4.04091e-10	5	Cdkn2d
4.36535e-13	2.12255	0.319	0.074	7.9755e-09	5	Lin54
1.85256e-24	2.10738	0.362	0.057	3.38463e-20	5	Gins2
9.75097e-15	2.10162	0.29	0.059	1.7815e-10	5	Mthfd2
6.36315e-18	2.09509	0.275	0.043	1.16255e-13	5	Cdc6
8.49352e-20	2.08225	0.348	0.062	1.55177e-15	5	Rpa2
6.29798e-12	2.05466	0.261	0.058	1.15064e-07	5	E2f1
4.13096e-25	2.0431	0.768	0.264	7.54727e-21	5	Ccdc34
1.15685e-20	2.03833	0.623	0.198	2.11356e-16	5	Nasp
6.0358e-09	2.02219	0.275	0.078	0.000110274	5	Trmt10a
5.8844e-22	2.02118	0.464	0.096	1.07508e-17	5	Tubg1
2.13707e-21	2.01939	0.696	0.254	3.90443e-17	5	Lsm2
2.40819e-16	2.0087	0.29	0.051	4.39976e-12	5	Gstcd
7.64796e-15	2.00191	0.304	0.063	1.39728e-10	5	Cep89
2.79162e-17	2.00093	0.406	0.095	5.10029e-13	5	Rfc3
2.68149e-19	1.98754	0.957	0.729	4.89908e-15	5	S100a10
1.08492e-18	1.98551	0.304	0.049	1.98216e-14	5	Lmnb2
1.88097e-13	1.94226	0.348	0.085	3.43653e-09	5	Gjc1
3.37929e-17	1.93124	0.348	0.069	6.17396e-13	5	Phgdh
3.52433e-17	1.93097	0.391	0.089	6.43894e-13	5	Pold2
2.98553e-14	1.91743	0.377	0.094	5.45456e-10	5	Gabpb1
4.61066e-13	1.88586	0.449	0.14	8.42368e-09	5	Mpp6
1.93294e-20	1.86634	0.478	0.107	3.53148e-16	5	Rnaseh2b
6.20313e-20	1.86326	0.754	0.3	1.13331e-15	5	Alyref
3.47933e-19	1.85742	0.652	0.217	6.35674e-15	5	Exosc8
3.09336e-18	1.84319	0.522	0.145	5.65156e-14	5	Rfc2
3.80899e-18	1.84246	0.681	0.258	6.95902e-14	5	AI506816
4.15656e-14	1.83241	0.435	0.125	7.59404e-10	5	G2e3
1.22035e-15	1.82829	0.725	0.292	2.22958e-11	5	Ubald2
3.43853e-14	1.82471	0.507	0.171	6.2822e-10	5	Ezh2
6.36996e-13	1.82314	0.42	0.121	1.16379e-08	5	Sac3d1
5.0523e-12	1.81565	0.362	0.101	9.23055e-08	5	Ncapd3
6.20135e-13	1.81415	0.333	0.079	1.13299e-08	5	Pradc1
9.09289e-19	1.80739	0.696	0.247	1.66127e-14	5	Usp1
6.93539e-10	1.79725	0.333	0.099	1.2671e-05	5	Plaur
1.84214e-18	1.78729	0.739	0.302	3.3656e-14	5	Lsm5
3.15914e-29	1.78242	0.348	0.042	5.77175e-25	5	Psrc1
2.56633e-17	1.78155	0.565	0.173	4.68869e-13	5	Cmc2
3.59578e-18	1.7808	0.812	0.473	6.56949e-14	5	Snrpd1
7.94418e-20	1.78069	0.449	0.098	1.4514e-15	5	Anapc15
2.64034e-12	1.77411	0.348	0.089	4.8239e-08	5	Snrnp25
2.25211e-15	1.77253	0.406	0.098	4.11461e-11	5	Xrcc1
2.39819e-12	1.76958	0.435	0.126	4.38148e-08	5	Rnf26
4.38128e-11	1.76268	0.464	0.169	8.0046e-07	5	Tipin
4.31223e-11	1.76245	0.304	0.077	7.87844e-07	5	Cdkn2aipnl
1.9291e-13	1.7556	0.594	0.227	3.52447e-09	5	Cotl1
1.51154e-15	1.75183	0.261	0.045	2.76159e-11	5	Gm17092
4.16031e-14	1.74999	0.42	0.114	7.60089e-10	5	Uchl5
2.45538e-11	1.74867	0.319	0.084	4.48598e-07	5	Ska2
4.06122e-09	1.74538	0.348	0.112	7.41985e-05	5	Plekho1
3.60411e-08	1.73797	0.275	0.082	0.000658471	5	Acot7
1.52536e-15	1.72933	0.638	0.23	2.78684e-11	5	H1fx
4.69063e-06	1.72928	0.29	0.109	0.0856977	5	Usp39
9.26537e-13	1.72799	0.29	0.063	1.69278e-08	5	Dnaaf2
[truncated: 584 more rows]

## Sheet: Sup 4c+f_Myo subset #s
sample	seurat_clusters	count	total	percentage
Saline	0	3	185	1.62162
Saline	1	98	185	52.973
Saline	2	6	185	3.24324
Saline	3	8	185	4.32432
Saline	4	67	185	36.2162
Saline	5	3	185	1.62162
Bleo_d14	0	612	1210	50.5785
Bleo_d14	1	185	1210	15.2893
Bleo_d14	2	10	1210	0.826446
Bleo_d14	3	239	1210	19.7521
Bleo_d14	4	116	1210	9.58678
Bleo_d14	5	43	1210	3.55372
Bleo_d14	6	5	1210	0.413223
Bleo_d30	0	127	805	15.7764
Bleo_d30	1	32	805	3.97516
Bleo_d30	2	517	805	64.2236
Bleo_d30	3	27	805	3.35404
Bleo_d30	4	77	805	9.56522
Bleo_d30	5	20	805	2.48447
Bleo_d30	6	5	805	0.621118
Bleo_d60	0	15	486	3.08642
Bleo_d60	1	342	486	70.3704
Bleo_d60	2	23	486	4.73251
Bleo_d60	3	56	486	11.5226
Bleo_d60	4	41	486	8.43621
Bleo_d60	5	3	486	0.617284
Bleo_d60	6	6	486	1.23457

## Sheet: Sup 4h_AF1 subset DEGs
p_val	avg_log2FC	pct.1	pct.2	p_val_adj	cluster	gene
2.63697e-117	1.55336	0.435	0.439	4.81775e-113	0	Slc39a1
1.36138e-138	1.51435	0.324	0.229	2.48725e-134	0	Ly6a
0	1.39953	0.841	0.613	0	0	Dcn
1.38471e-54	1.07342	0.481	0.588	2.52986e-50	0	Kdelr2
1.66005e-123	1.0626	0.537	0.595	3.03291e-119	0	Manf
1.12467e-05	1.04628	0.326	0.383	0.205477	0	Timp1
0.00302159	1.02883	0.216	0.281	1	0	Notch2
0.0090188	0.993041	0.201	0.253	1	0	Insig1
7.93927e-228	0.932239	0.631	0.588	1.4505e-223	0	Igfbp4
0.000139481	0.854445	0.387	0.497	1	0	Atf5
1.4651e-08	0.834575	0.302	0.445	0.000267673	0	Pdia4
9.40368e-22	0.83368	0.188	0.285	1.71805e-17	0	Kdelr3
4.05419e-33	0.825215	0.196	0.318	7.40701e-29	0	Slc35b1
9.23808e-21	0.812407	0.278	0.437	1.6878e-16	0	Dnajb11
8.13703e-41	0.810049	0.162	0.274	1.48663e-36	0	Capg
1.14828e-301	0.785052	0.75	0.818	2.09791e-297	0	Pam
1.43622e-25	0.781498	0.277	0.25	2.62398e-21	0	Igfbp5
1.47118e-05	0.775367	0.408	0.53	0.268784	0	Gm10076
2.58104e-40	0.751671	0.17	0.283	4.71557e-36	0	Nucb2
4.94729e-45	0.726907	0.223	0.378	9.0387e-41	0	Plin3
4.00983e-20	0.719294	0.178	0.264	7.32595e-16	0	Ctsk
2.39532e-58	0.717567	0.157	0.284	4.37625e-54	0	Mrps28
7.15315e-13	0.70956	0.206	0.29	1.30688e-08	0	Pdgfrl
2.54467e-31	0.708201	0.258	0.418	4.64911e-27	0	Ppp1r14b
0	0.701219	0.814	0.786	0	0	Igfbp6
1.00464e-32	0.698782	0.257	0.418	1.83549e-28	0	Cenpb
8.87539e-77	0.688483	0.598	0.736	1.62153e-72	0	Pdia6
1.5366e-229	0.679739	0.738	0.814	2.80737e-225	0	Pdia3
1.24819e-18	0.673921	0.513	0.686	2.28044e-14	0	Ptges3
4.96657e-59	0.666086	0.152	0.277	9.07392e-55	0	Gstp1
2.5057e-59	0.664883	0.193	0.345	4.57792e-55	0	Fam3c
7.83022e-67	0.662052	0.136	0.259	1.43058e-62	0	Cnpy3
5.19353e-69	0.661703	0.147	0.278	9.48859e-65	0	Smco4
4.32097e-57	0.657876	0.542	0.592	7.89441e-53	0	Cxcl12
3.14543e-192	0.649038	0.743	0.762	5.7467e-188	0	Clec3b
5.15799e-21	0.642963	0.315	0.499	9.42365e-17	0	Dap
4.16428e-256	0.641235	0.795	0.849	7.60814e-252	0	Calr
3.39198e-50	0.635345	0.248	0.429	6.19715e-46	0	Mydgf
2.03821e-58	0.628479	0.137	0.252	3.72381e-54	0	Lrrc8a
5.07335e-32	0.622438	0.299	0.493	9.26901e-28	0	Sh3bgrl3
9.33979e-05	0.622134	0.449	0.592	1	0	Phlda3
1.70128e-48	0.621802	0.245	0.418	3.10823e-44	0	Supt16
0	0.613619	0.884	0.89	0	0	Hspa5
1.78444e-69	0.607625	0.183	0.337	3.26018e-65	0	Prr13
0.00435667	0.604992	0.398	0.581	1	0	Arpc1b
1.10396e-37	0.600932	0.262	0.429	2.01694e-33	0	Bax
4.54129e-10	0.599707	0.375	0.569	8.29693e-06	0	Anp32b
3.15886e-83	0.597582	0.153	0.302	5.77124e-79	0	Manbal
2.85803e-87	0.590626	0.123	0.256	5.22162e-83	0	Rsl24d1
2.08507e-295	0.585144	0.871	0.897	3.80942e-291	0	Hsp90b1
7.96312e-61	0.585142	0.143	0.263	1.45486e-56	0	Gbp2
4.55627e-48	0.583496	0.269	0.462	8.3243e-44	0	Sra1
0	0.581791	0.945	0.916	0	0	Ptma
3.63126e-75	0.580474	0.217	0.402	6.6343e-71	0	Banf1
5.94344e-13	0.579603	0.299	0.433	1.08587e-08	0	Htra1
9.21423e-45	0.57781	0.597	0.751	1.68344e-40	0	Nfia
2.17245e-22	0.577063	0.343	0.551	3.96907e-18	0	Ssr2
2.40514e-08	0.575278	0.389	0.595	0.000439419	0	Tmed3
5.93874e-21	0.573572	0.333	0.524	1.08501e-16	0	Rhoc
5.44447e-58	0.570459	0.613	0.717	9.94705e-54	0	S100a10
8.81084e-79	0.569573	0.191	0.36	1.60974e-74	0	Gng10
4.45432e-81	0.569465	0.168	0.326	8.13803e-77	0	Snapc5
1.54609e-84	0.56884	0.192	0.37	2.82471e-80	0	Ostf1
6.09143e-61	0.56869	0.616	0.76	1.1129e-56	0	Selenok
1.77564e-45	0.560699	0.582	0.657	3.24409e-41	0	Spon2
7.64155e-12	0.55598	0.373	0.575	1.39611e-07	0	Fkbp2
6.67864e-06	0.555304	0.369	0.524	0.122019	0	Cd34
1.90989e-43	0.553546	0.279	0.47	3.48937e-39	0	Copz2
1.21523e-69	0.553125	0.192	0.353	2.22023e-65	0	Mlec
1.27446e-93	0.553003	0.117	0.251	2.32843e-89	0	Med30
2.79232e-30	0.55149	0.234	0.366	5.10156e-26	0	Sulf1
2.83611e-94	0.549937	0.145	0.297	5.18157e-90	0	Frg1
1.89636e-78	0.546371	0.139	0.274	3.46465e-74	0	Vamp8
7.32174e-64	0.545585	0.234	0.419	1.33768e-59	0	Gm2a
0.000835687	0.539428	0.495	0.681	1	0	Pfn1
1.42031e-91	0.537159	0.142	0.29	2.59491e-87	0	Abhd17a
2.42738e-38	0.536966	0.229	0.371	4.43483e-34	0	Tpm2
1.04384e-48	0.534668	0.281	0.483	1.9071e-44	0	Bag1
4.20284e-93	0.532119	0.197	0.387	7.67859e-89	0	C1d
3.82836e-78	0.52872	0.213	0.397	6.99441e-74	0	Gatad1
2.30294e-92	0.527057	0.185	0.365	4.20747e-88	0	Erp44
1.11591e-06	0.525323	0.4	0.596	0.0203877	0	Tubb5
2.15553e-91	0.524786	0.199	0.388	3.93815e-87	0	Arl3
7.94948e-24	0.524175	0.355	0.571	1.45237e-19	0	Ypel3
3.09272e-46	0.521184	0.294	0.5	5.65041e-42	0	Anp32a
1.4003e-93	0.520295	0.173	0.345	2.55834e-89	0	Mrps36
1.8265e-62	0.519694	0.253	0.45	3.33701e-58	0	Shisa5
4.29155e-91	0.518294	0.18	0.355	7.84067e-87	0	Yif1a
3.73976e-19	0.513094	0.371	0.591	6.83253e-15	0	Ift20
6.73121e-73	0.511872	0.251	0.461	1.22979e-68	0	Tbcb
4.42006e-31	0.511256	0.338	0.558	8.07546e-27	0	Fkbp7
2.69899e-104	0.508866	0.171	0.351	4.93105e-100	0	Mien1
1.42983e-14	0.507753	0.389	0.617	2.61231e-10	0	Ost4
2.19066e-96	0.507415	0.176	0.351	4.00234e-92	0	Vti1b
9.88459e-163	0.506841	0.768	0.803	1.80591e-158	0	Mfap5
2.1436e-51	0.504044	0.215	0.365	3.91635e-47	0	H1f0
0	0.503787	0.977	0.957	0	0	Sparcl1
4.96842e-20	0.502443	0.563	0.734	9.0773e-16	0	Cyb5a
2.17951e-32	0.501198	0.344	0.573	3.98196e-28	0	Rer1
4.44786e-46	0.501031	0.293	0.497	8.12624e-42	0	Tram1
0	1.09751	0.456	0.19	0	1	Gabra3
0	1.05388	0.546	0.232	0	1	Ildr2
0	1.0194	0.792	0.442	0	1	Lpl
0	1.01648	0.786	0.392	0	1	Ccdc80
0	1.00966	0.474	0.215	0	1	Gdf10
0	0.99798	0.965	0.758	0	1	Dpt
1.17521e-238	0.961311	0.283	0.118	2.14711e-234	1	6330403K07Rik
0	0.899726	0.418	0.181	0	1	Sema3d
0	0.872603	0.417	0.174	0	1	Armh4
9.88976e-210	0.863775	0.3	0.138	1.80686e-205	1	Tmem35a
1.64187e-270	0.852967	0.327	0.137	2.99969e-266	1	Rgs7bp
0	0.848453	0.612	0.299	0	1	Wnt5a
0	0.840133	0.743	0.421	0	1	Mdk
1.89756e-266	0.822491	0.521	0.284	3.46685e-262	1	Hhip
0	0.814885	0.736	0.423	0	1	Sfrp1
2.69826e-263	0.810114	0.41	0.2	4.92973e-259	1	Ndnf
0	0.809848	0.545	0.287	0	1	Cav1
3.47862e-269	0.798508	0.574	0.321	6.35544e-265	1	Rbp4
7.63461e-250	0.798059	0.38	0.181	1.39484e-245	1	Angpt2
1.93029e-79	0.789444	0.5	0.372	3.52665e-75	1	Mmp3
4.55596e-196	0.779102	0.27	0.12	8.32373e-192	1	Itgbl1
0	0.764023	0.826	0.512	0	1	Cpxm1
0	0.747185	0.673	0.373	0	1	Clec11a
1.41117e-168	0.742877	0.362	0.197	2.57821e-164	1	Phex
0	0.731787	0.662	0.36	0	1	Mfap2
0	0.730863	0.731	0.403	0	1	Tgfb3
5.56767e-188	0.728592	0.424	0.237	1.01721e-183	1	Nrep
0	0.724777	0.815	0.518	0	1	Pltp
4.81284e-206	0.719767	0.285	0.127	8.79306e-202	1	Heph
6.8417e-245	0.710732	0.338	0.152	1.24998e-240	1	Brinp1
1.12617e-179	0.697628	0.274	0.128	2.05751e-175	1	Slc40a1
0	0.69087	0.774	0.492	0	1	Igf1
4.32019e-261	0.678412	0.318	0.132	7.89298e-257	1	Adamtsl1
1.252e-268	0.665676	0.464	0.232	2.28741e-264	1	Flrt2
0	0.664816	0.599	0.314	0	1	Ctsc
9.59077e-247	0.66444	0.51	0.283	1.75223e-242	1	Podn
3.27455e-277	0.65826	0.542	0.293	5.98261e-273	1	Osr1
0	0.651034	0.882	0.573	0	1	Cygb
6.96744e-168	0.650342	0.262	0.122	1.27295e-163	1	Cnr1
6.03913e-129	0.629401	0.288	0.157	1.10335e-124	1	Id4
2.1972e-292	0.624592	0.493	0.243	4.01428e-288	1	Abcc9
3.21104e-237	0.624039	0.333	0.148	5.86657e-233	1	Kcnj8
3.08341e-210	0.616117	0.84	0.599	5.63339e-206	1	Serpina3n
0	0.615633	0.954	0.771	0	1	Mmp2
6.81033e-246	0.613139	0.48	0.252	1.24425e-241	1	Grem2
1.62697e-284	0.610462	0.611	0.339	2.97248e-280	1	Fxyd6
4.46276e-153	0.609878	0.311	0.163	8.15346e-149	1	Hlf
1.86176e-203	0.603547	0.358	0.176	3.40143e-199	1	Ahnak2
3.11243e-204	0.6011	0.448	0.249	5.68641e-200	1	Cd59a
8.78599e-305	0.597755	0.87	0.608	1.6052e-300	1	Gas1
0	0.595723	0.885	0.632	0	1	Man2a1
4.92299e-233	0.595222	0.409	0.204	8.9943e-229	1	Ctsk
8.91809e-280	0.592592	0.506	0.263	1.62933e-275	1	Spats2l
2.57467e-221	0.592454	0.352	0.167	4.70392e-217	1	Lbp
4.41762e-258	0.591205	0.553	0.3	8.07098e-254	1	Steap4
2.2347e-140	0.590086	0.251	0.125	4.08279e-136	1	St3gal5
0	0.588836	0.999	0.975	0	1	Col3a1
4.41414e-288	0.580761	0.664	0.388	8.06463e-284	1	Art4
6.51946e-257	0.57551	0.63	0.368	1.1911e-252	1	Plac8
0	0.57473	0.828	0.52	0	1	Cxcl12
0	0.57376	0.8	0.49	0	1	Cyb5r3
4.47888e-150	0.573379	0.278	0.14	8.18292e-146	1	Nrtn
6.30098e-267	0.572078	0.863	0.611	1.15119e-262	1	Ppic
3.06788e-307	0.570211	0.955	0.756	5.60501e-303	1	Mfap5
0	0.569356	0.779	0.484	0	1	Mmp14
1.03235e-225	0.569084	0.446	0.234	1.88611e-221	1	Ptgs1
1.29969e-203	0.566755	0.372	0.189	2.37454e-199	1	Sumf1
1.08189e-168	0.564478	0.499	0.304	1.97662e-164	1	St8sia2
0	0.561613	0.822	0.515	0	1	Igsf10
1.98656e-196	0.561549	0.321	0.153	3.62944e-192	1	Itgb8
4.24804e-250	0.555838	0.487	0.257	7.76117e-246	1	Sesn3
1.82583e-153	0.551996	0.299	0.153	3.33579e-149	1	Scd1
5.54474e-146	0.55146	0.324	0.176	1.01302e-141	1	Phpt1
0	0.545872	0.999	0.949	0	1	Sparc
0	0.541249	1	0.953	0	1	Sparcl1
1.43717e-180	0.538477	0.397	0.215	2.6257e-176	1	Tril
2.61688e-134	0.538456	0.291	0.156	4.78103e-130	1	Bloc1s1
3.26167e-168	0.535788	0.345	0.178	5.95907e-164	1	Ppp1r3a
1.61219e-197	0.532137	0.482	0.274	2.94547e-193	1	Tcea3
0	0.525615	0.666	0.376	0	1	Col4a5
1.2572e-250	0.513088	0.453	0.226	2.2969e-246	1	Pdgfrl
1.89704e-206	0.511468	0.338	0.161	3.46589e-202	1	Gata6
3.86613e-104	0.507942	0.267	0.15	7.06342e-100	1	Itm2a
2.03705e-157	0.507863	0.281	0.137	3.72169e-153	1	Aox3
4.62115e-147	0.506334	0.278	0.139	8.44284e-143	1	Slc16a2
2.5195e-222	0.506325	0.424	0.216	4.60312e-218	1	Fzd2
1.7162e-151	0.505704	0.402	0.231	3.1355e-147	1	Bcas3
2.5959e-198	0.504006	0.397	0.207	4.74271e-194	1	Tex15
5.83289e-247	0.503841	0.573	0.323	1.06567e-242	1	Trabd2b
0	2.5169	0.469	0.139	0	2	Cxcl1
0	2.3453	0.386	0.077	0	2	Il6
0	2.33315	0.726	0.368	0	2	Mt1
0	2.2632	0.648	0.25	0	2	Rasl11a
0	2.25209	0.406	0.095	0	2	Gm12840
0	2.18392	0.886	0.369	0	2	Ier3
0	2.15975	0.56	0.114	0	2	Csrnp1
0	2.071	0.408	0.122	0	2	Tnfaip6
0	2.00777	0.749	0.221	0	2	Atf3
0	1.98806	0.79	0.275	0	2	Dnajb1
0	1.98596	0.945	0.498	0	2	Gadd45b
0	1.97223	0.579	0.099	0	2	Hk2
0	1.8988	0.663	0.177	0	2	Sertad1
0	1.88289	0.3	0.071	0	2	Adamts4
0	1.83302	0.631	0.181	0	2	Maff
0	1.82977	0.889	0.463	0	2	Nfkbia
0	1.81844	0.532	0.162	0	2	Gadd45g
0	1.79708	0.743	0.289	0	2	Gem
0	1.77644	0.829	0.302	0	2	Socs3
0	1.76231	0.525	0.139	0	2	Nr4a3
0	1.73505	0.332	0.074	0	2	Tnfaip3
0	1.7297	0.755	0.344	0	2	Klf2
0	1.70561	0.996	0.76	0	2	Fos
0	1.70473	0.409	0.123	0	2	Mt2
0	1.60776	0.718	0.258	0	2	Klf4
0	1.60533	0.994	0.751	0	2	Jun
0	1.59808	0.996	0.773	0	2	Egr1
0	1.59405	0.449	0.075	0	2	Gm17056
0	1.55604	0.439	0.141	0	2	Sowahc
0	1.55238	0.697	0.284	0	2	Nop58
0	1.53185	0.655	0.212	0	2	Nr4a2
0	1.52657	0.906	0.453	0	2	Nfkbiz
0	1.50772	0.949	0.524	0	2	Nr4a1
0	1.47866	0.584	0.213	0	2	Tiparp
0	1.47155	0.349	0.078	0	2	Egr2
0	1.46981	0.998	0.843	0	2	Junb
0	1.45099	0.43	0.113	0	2	Nfil3
0	1.44857	0.982	0.762	0	2	Cebpd
0	1.43159	0.878	0.359	0	2	Ppp1r15a
0	1.4112	0.927	0.412	0	2	Fosb
0	1.40831	0.857	0.39	0	2	Hspa1a
0	1.38701	0.988	0.676	0	2	Zfp36
0	1.3748	0.734	0.254	0	2	Irf1
0	1.3742	0.829	0.414	0	2	Icam1
0	1.35988	0.31	0.1	0	2	Trib1
0	1.3255	0.567	0.24	0	2	Odc1
0	1.30958	0.33	0.075	0	2	Rnf122
0	1.25661	0.253	0.076	0	2	Hspa2
0	1.21472	0.32	0.093	0	2	Pde12
0	1.19807	0.993	0.823	0	2	Jund
0	1.1847	0.85	0.452	0	2	Pnp
0	1.15578	0.341	0.104	0	2	Gcc1
0	1.14517	0.997	0.82	0	2	Btg2
0	1.14359	0.308	0.093	0	2	Map3k8
0	1.11993	0.995	0.827	0	2	Hspa8
0	1.11277	0.779	0.335	0	2	Hspa1b
0	1.11131	0.498	0.188	0	2	Irs2
0	1.08206	0.674	0.346	0	2	Tnfaip2
0	1.06599	0.568	0.223	0	2	Midn
0	1.06312	0.986	0.83	0	2	Id3
1.65723e-285	1.05089	0.356	0.143	3.02777e-281	2	Cstf3
0	1.04424	0.891	0.669	0	2	Thbs1
0	1.04353	0.58	0.234	0	2	Bag3
0	1.04177	0.538	0.187	0	2	Bhlhe40
0	1.02528	0.969	0.677	0	2	Ier2
0	1.02219	0.416	0.143	0	2	Pim3
0	1.02217	0.986	0.74	0	2	Pnrc1
0	1.01877	0.781	0.414	0	2	Ier5
0	1.01323	0.743	0.33	0	2	Fosl2
0	1.01319	0.48	0.132	0	2	Arid5a
0	1.01316	0.295	0.079	0	2	Homer1
0	1.01261	0.465	0.2	0	2	Bambi
0	1.00158	0.56	0.206	0	2	Sbno2
0	0.997596	0.981	0.734	0	2	Hsp90aa1
5.09362e-285	0.994424	0.321	0.12	9.30603e-281	2	Crem
1.49629e-212	0.976877	0.314	0.136	2.73372e-208	2	Mzt2
0	0.975833	0.99	0.835	0	2	Ubc
0	0.975099	0.391	0.142	0	2	Birc3
2.48501e-250	0.971942	0.642	0.379	4.54011e-246	2	Rgs2
0	0.949476	0.336	0.105	0	2	Serpine1
0	0.935021	0.683	0.317	0	2	Pim1
0	0.906968	0.637	0.314	0	2	Arih1
0	0.897589	0.515	0.209	0	2	Gfpt2
0	0.893075	0.561	0.251	0	2	Tubb2a
0	0.882732	0.927	0.528	0	2	Ccnl1
5.55382e-265	0.880036	0.368	0.155	1.01468e-260	2	Pde4b
0	0.867784	0.998	0.913	0	2	H3f3b
0	0.86435	0.653	0.288	0	2	Arl5b
0	0.862355	0.377	0.138	0	2	Mafk
0	0.845371	0.96	0.752	0	2	Dusp1
0	0.838171	0.38	0.136	0	2	Slc25a25
0	0.83291	0.55	0.247	0	2	Impdh2
1.56387e-283	0.816686	0.614	0.324	2.8572e-279	2	Rbp4
0	0.814944	0.88	0.479	0	2	Coq10b
0	0.813973	0.421	0.168	0	2	Mrps6
1.24905e-196	0.813833	0.311	0.138	2.28202e-192	2	D10Wsu102e
0	0.806395	0.577	0.238	0	2	Ripk1
0	0.801769	0.351	0.132	0	2	Dot1l
0	0.799623	0.866	0.558	0	2	Ifrd1
0	0.795655	0.972	0.7	0	2	Dnaja1
4.37944e-263	0.787008	0.34	0.136	8.00124e-259	2	Rabgef1
1.9331e-306	0.771385	0.37	0.143	3.53178e-302	2	Tob1
0	0.768048	0.636	0.309	0	2	Kdm6b
0	0.76644	0.845	0.549	0	2	Adamts1
2.2862e-205	0.760663	0.266	0.105	4.17688e-201	2	Plekhf1
2.84206e-245	0.754717	0.263	0.094	5.19245e-241	2	Coq8b
0	0.751555	0.395	0.154	0	2	Tubb6
0	0.746943	0.803	0.429	0	2	Atf4
2.09175e-245	0.743462	0.445	0.211	3.82164e-241	2	Nolc1
0	0.72178	0.859	0.504	0	2	Snu13
1.97385e-268	0.719977	0.258	0.085	3.60623e-264	2	Egr3
0	0.716223	0.716	0.38	0	2	Tubb4b
3.95895e-304	0.711464	0.509	0.238	7.233e-300	2	Tob2
1.49173e-159	0.704962	0.353	0.178	2.7254e-155	2	Rcan1
6.30616e-217	0.703727	0.346	0.152	1.15214e-212	2	Id4
1.42776e-210	0.696076	0.298	0.123	2.60852e-206	2	6330403K07Rik
8.00649e-302	0.691838	0.464	0.2	1.46279e-297	2	Gabra3
0	0.68873	0.562	0.263	0	2	Bcl10
0	0.687836	0.952	0.68	0	2	Arf4
0	0.686234	0.927	0.627	0	2	Btg1
8.61199e-243	0.685836	0.326	0.132	1.57341e-238	2	Myd88
4.68465e-284	0.685709	0.674	0.372	8.55885e-280	2	Plac8
0	0.680635	0.989	0.854	0	2	Cebpb
0	0.680456	0.929	0.617	0	2	Mcl1
0	0.677936	0.849	0.551	0	2	Sat1
0	0.670993	0.996	0.891	0	2	Ubb
6.16981e-260	0.667859	0.333	0.132	1.12722e-255	2	Nasp
0	0.665643	0.897	0.545	0	2	Slc38a2
8.73097e-214	0.660937	0.54	0.291	1.59515e-209	2	Cdkn1a
0	0.653156	0.948	0.675	0	2	Ddx3x
6.89314e-172	0.637113	0.302	0.139	1.25938e-167	2	Ftsj1
0	0.633438	0.706	0.355	0	2	Ube2s
2.50426e-199	0.631828	0.905	0.655	4.57528e-195	2	Phlda1
7.17521e-166	0.625476	0.265	0.116	1.31091e-161	2	Fbxo33
0	0.622819	0.525	0.233	0	2	Azin1
4.10109e-267	0.620785	0.36	0.147	7.49269e-263	2	Gm12216
4.0803e-249	0.617987	0.916	0.645	7.4547e-245	2	Sdc4
2.62552e-40	0.613784	0.491	0.379	4.79682e-36	2	Mmp3
0	0.613437	0.383	0.147	0	2	Gm26532
1.19525e-277	0.611243	0.804	0.484	2.18373e-273	2	Cstb
9.01096e-79	0.603678	0.849	0.674	1.6463e-74	2	Hspb1
6.79764e-184	0.602939	0.747	0.488	1.24193e-179	2	Klf6
3.93156e-212	0.600338	0.443	0.22	7.18296e-208	2	Cwc25
3.69962e-178	0.597147	0.321	0.147	6.75921e-174	2	Mafb
7.59345e-270	0.593251	0.566	0.287	1.38732e-265	2	Ets2
4.63211e-280	0.593043	0.556	0.272	8.46286e-276	2	Sde2
4.24326e-294	0.592798	0.434	0.181	7.75244e-290	2	Armh4
2.46371e-225	0.58917	0.401	0.184	4.5012e-221	2	Csrp2
0	0.588191	0.865	0.543	0	2	Tpm3
0	0.58682	0.808	0.465	0	2	Tuba1b
5.9487e-219	0.584107	0.416	0.198	1.08683e-214	2	Tnfrsf12a
5.78405e-148	0.577084	0.349	0.18	1.05675e-143	2	Hist1h4d
1.30745e-173	0.575104	0.324	0.151	2.38872e-169	2	Spsb1
1.53446e-211	0.571214	0.319	0.135	2.80346e-207	2	Ier5l
4.8061e-278	0.569736	0.499	0.236	8.78074e-274	2	Zfp131
6.77932e-224	0.562595	0.323	0.134	1.23858e-219	2	Cdkn2aip
3.15272e-183	0.558856	0.323	0.148	5.76001e-179	2	Tslp
1.2005e-246	0.558594	0.574	0.298	2.19331e-242	2	Cdkn1c
3.7549e-232	0.555903	0.471	0.227	6.86021e-228	2	Gdf10
2.24636e-280	0.548053	0.555	0.273	4.1041e-276	2	Rlim
1.94325e-225	0.545289	0.342	0.146	3.55033e-221	2	Slc5a3
0	0.543289	0.762	0.429	0	2	Skil
5.36098e-285	0.543102	0.739	0.412	9.79452e-281	2	Snhg8
9.37368e-252	0.535517	0.438	0.199	1.71257e-247	2	Pcna
1.40902e-226	0.530469	0.337	0.142	2.57427e-222	2	Sirt1
1.80705e-281	0.52994	0.574	0.286	3.30149e-277	2	Sik1
3.44236e-191	0.526395	0.736	0.467	6.2892e-187	2	Eprs
1.45366e-170	0.524226	0.283	0.125	2.65584e-166	2	Cnr1
1.91867e-162	0.515017	0.444	0.241	3.50541e-158	2	Topors
1.68489e-237	0.514113	0.952	0.77	3.0783e-233	2	Dpt
2.42626e-280	0.513436	0.697	0.386	4.43277e-276	2	Slc3a2
0	0.511801	1	0.965	0	2	Tpt1
3.25644e-261	0.509872	0.4	0.17	5.94952e-257	2	1200007C13Rik
8.02159e-186	0.50721	0.342	0.158	1.46554e-181	2	Slc10a6
4.05057e-225	0.504442	0.713	0.421	7.4004e-221	2	Sod2
0	0.502917	0.593	0.277	0	2	Nup98
0	2.03548	0.389	0.075	0	3	Chst3
0	1.97058	0.614	0.16	0	3	Tmem100
0	1.87618	0.528	0.106	0	3	Slc7a10
0	1.84547	0.441	0.1	0	3	Gucy1b1
0	1.74147	0.696	0.202	0	3	Gucy1a1
0	1.65983	0.935	0.505	0	3	Gsta3
0	1.64723	0.993	0.719	0	3	Aldh1a1
0	1.63445	0.3	0.078	0	3	Slc35g2
0	1.63019	0.315	0.071	0	3	Prr5l
0	1.617	0.378	0.103	0	3	Cpm
0	1.55529	0.937	0.531	0	3	Tcf21
0	1.54024	0.578	0.147	0	3	Fgfr4
0	1.5393	0.35	0.087	0	3	Bmper
0	1.52316	0.995	0.733	0	3	Mettl7a1
0	1.50241	0.821	0.348	0	3	Scube2
0	1.47042	0.597	0.163	0	3	Mapt
0	1.46664	0.9	0.48	0	3	Ces1d
0	1.46275	0.99	0.735	0	3	Hsd11b1
0	1.46221	0.328	0.094	0	3	Rtn1
0	1.44968	0.451	0.144	0	3	Slc1a4
0	1.4439	0.415	0.132	0	3	Gja5
0	1.42857	0.595	0.203	0	3	Upk1b
0	1.41898	0.27	0.073	0	3	AI504432
0	1.41148	0.526	0.159	0	3	Gm14964
0	1.40824	0.345	0.115	0	3	Qpct
0	1.40197	0.254	0.069	0	3	Colq
0	1.373	0.697	0.263	0	3	Adgrg6
0	1.3642	0.753	0.311	0	3	Cdkn2c
0	1.34964	0.471	0.179	0	3	Lxn
0	1.33124	0.744	0.297	0	3	Ccn5
0	1.31567	0.505	0.181	0	3	Tagln
0	1.28433	0.941	0.559	0	3	Dpep1
0	1.28432	0.999	0.871	0	3	Npnt
0	1.28212	0.999	0.858	0	3	Gpx3
0	1.2718	0.465	0.163	0	3	Mgll
0	1.27089	0.465	0.124	0	3	Fat3
0	1.26626	0.477	0.157	0	3	Faim2
0	1.23849	0.864	0.43	0	3	Mme
0	1.23619	0.437	0.148	0	3	Fam189a2
0	1.22263	0.945	0.554	0	3	Cdo1
0	1.21172	0.445	0.156	0	3	Ezr
0	1.19926	0.344	0.106	0	3	Schip1
0	1.19851	0.642	0.325	0	3	Ccn2
0	1.18929	0.713	0.283	0	3	Pdzd2
0	1.18288	0.267	0.075	0	3	Matn4
0	1.17843	0.608	0.25	0	3	Gask1b
0	1.16789	0.391	0.136	0	3	Jup
0	1.16512	0.394	0.128	0	3	Adrb3
0	1.1624	0.988	0.698	0	3	Ppp1r14a
0	1.15948	0.996	0.834	0	3	Plpp3
0	1.15347	0.799	0.383	0	3	Car2
0	1.11634	0.423	0.15	0	3	Amph
0	1.11463	0.531	0.219	0	3	Wnt2
0	1.10212	0.365	0.134	0	3	Pard6g
0	1.09033	0.406	0.156	0	3	Cdc42ep1
9.0557e-298	1.07761	0.34	0.126	1.65448e-293	3	Slc9a3r2
0	1.06762	0.855	0.45	0	3	Trf
0	1.06475	0.614	0.244	0	3	Vipr2
0	1.05477	1	0.946	0	3	Fmo2
0	1.02948	0.485	0.204	0	3	Fam210b
0	1.02794	0.784	0.408	0	3	Dipk2a
0	1.02431	0.624	0.283	0	3	Tmem38b
0	1.02414	0.991	0.751	0	3	Itga8
2.7237e-276	1.01493	0.367	0.147	4.97621e-272	3	Shisa2
0	1.0141	0.996	0.829	0	3	Prelp
0	1.00944	0.619	0.268	0	3	Agap1
1.25243e-262	1.00714	0.324	0.125	2.28819e-258	3	Ldlrap1
0	1.00596	0.508	0.211	0	3	Ralgps2
1.47205e-294	1.00165	0.339	0.125	2.68943e-290	3	Slc16a10
0	0.997502	0.337	0.115	0	3	Epas1
0	0.996772	0.385	0.139	0	3	Znrf3
0	0.996128	0.473	0.209	0	3	Plscr2
0	0.983626	0.597	0.272	0	3	Crim1
0	0.976709	0.992	0.775	0	3	Fn1
0	0.97422	0.551	0.235	0	3	Foxf2
0	0.970151	0.503	0.215	0	3	Itga9
0	0.956211	0.468	0.146	0	3	Tnc
0	0.955594	0.993	0.839	0	3	Mxra8
1.24842e-305	0.951612	0.326	0.112	2.28086e-301	3	Snhg11
0	0.949614	0.775	0.409	0	3	Vgll3
0	0.948974	0.547	0.253	0	3	Snai2
0	0.947078	0.544	0.23	0	3	Cbfa2t3
1.06862e-222	0.94649	0.456	0.227	1.95238e-218	3	Adm
0	0.946423	0.997	0.87	0	3	Pcolce2
1.0201e-299	0.937484	0.331	0.118	1.86371e-295	3	Sytl2
2.05138e-253	0.934052	0.659	0.389	3.74788e-249	3	Igfbp3
0	0.931759	0.896	0.553	0	3	F2r
0	0.931423	0.787	0.425	0	3	Kitl
0	0.930121	0.607	0.28	0	3	Sgms1
0	0.921822	0.956	0.653	0	3	Emp2
0	0.920815	0.852	0.497	0	3	Ms4a4d
0	0.909552	0.941	0.665	0	3	Hspb1
3.36878e-158	0.905369	0.972	0.91	6.15475e-154	3	Mfap4
4.13223e-239	0.90512	0.36	0.153	7.54959e-235	3	Plxna2
0	0.898126	0.779	0.424	0	3	Bmp4
0	0.890051	0.888	0.531	0	3	Vcl
0	0.888415	0.775	0.422	0	3	Tmem204
0	0.887864	0.969	0.697	0	3	Tacc1
0	0.88627	0.758	0.385	0	3	1810010H24Rik
0	0.885395	0.945	0.632	0	3	Selenbp1
7.01701e-257	0.884746	0.386	0.164	1.28201e-252	3	Kcna2
5.524e-275	0.883707	0.429	0.19	1.00923e-270	3	Cd40
0	0.879643	0.702	0.36	0	3	Tmem109
0	0.877715	0.46	0.177	0	3	Carmil1
0	0.876531	0.926	0.663	0	3	G0s2
0	0.876363	0.983	0.794	0	3	Pdgfra
0	0.873372	0.679	0.353	0	3	Gnai1
0	0.87171	0.954	0.671	0	3	Nrp1
0	0.870633	0.615	0.308	0	3	C1qtnf2
0	0.87035	0.566	0.268	0	3	Col23a1
0	0.864901	0.999	0.88	0	3	Cd81
0	0.860207	0.77	0.42	0	3	Tmem119
0	0.858721	0.685	0.35	0	3	Synm
0	0.858348	0.889	0.544	0	3	Ubl3
0	0.857164	0.901	0.548	0	3	Specc1l
0	0.856487	0.835	0.44	0	3	Scn3a
1.74405e-184	0.85053	0.29	0.125	3.18637e-180	3	Tmem97
1.13267e-297	0.849765	0.497	0.232	2.06938e-293	3	Il6ra
1.96129e-163	0.848878	0.253	0.108	3.58327e-159	3	Dnaja4
0	0.848074	0.615	0.283	0	3	Etv1
0	0.846696	0.993	0.798	0	3	Aldh2
0	0.845921	0.782	0.401	0	3	Stard13
0	0.84284	0.568	0.267	0	3	Prkg2
0	0.841957	0.779	0.416	0	3	Slc6a6
0	0.840154	0.537	0.249	0	3	Prkca
0	0.838989	0.823	0.477	0	3	Txnip
0	0.837986	0.643	0.312	0	3	Cers6
0	0.836657	0.866	0.522	0	3	Sh3bp5
0	0.834098	0.876	0.549	0	3	Nox4
0	0.830941	0.645	0.332	0	3	Rad50
0	0.828792	0.889	0.569	0	3	Angpt1
0	0.822269	0.998	0.878	0	3	Ogn
0	0.820863	0.989	0.776	0	3	Sept4
1.61868e-221	0.817272	0.386	0.178	2.95734e-217	3	Spint2
0	0.816057	0.621	0.314	0	3	Rras2
0	0.814204	0.966	0.684	0	3	Fermt2
0	0.813576	0.675	0.357	0	3	Slc29a1
0	0.808968	0.575	0.255	0	3	Adra1a
0	0.807847	0.987	0.763	0	3	Gyg
9.0504e-276	0.805177	0.407	0.172	1.65351e-271	3	Chst2
0	0.80237	0.937	0.588	0	3	Nebl
1.24178e-176	0.793957	0.275	0.117	2.26873e-172	3	Usp6nl
4.03344e-188	0.793924	0.255	0.1	7.36909e-184	3	Lrrc8d
2.33192e-191	0.793403	0.36	0.172	4.26042e-187	3	Mmd
0	0.790447	0.603	0.308	0	3	Steap3
0	0.788543	0.923	0.596	0	3	Lims1
1.38091e-301	0.787959	0.49	0.221	2.52291e-297	3	Adamts8
0	0.780128	0.717	0.362	0	3	Smim41
0	0.777661	0.829	0.47	0	3	Cnn2
0	0.776185	0.984	0.791	0	3	Cdh11
6.87427e-209	0.775615	0.295	0.12	1.25593e-204	3	Pag1
4.92579e-256	0.774562	0.467	0.223	8.99942e-252	3	Abcd2
0	0.773339	0.681	0.373	0	3	Lgalsl
1.67213e-260	0.770544	0.51	0.256	3.05499e-256	3	Eif4ebp2
1.74267e-263	0.769629	0.418	0.184	3.18385e-259	3	Rasgrp2
0	0.768985	0.549	0.252	0	3	Lnpk
1.34299e-245	0.767779	0.386	0.168	2.45365e-241	3	Robo1
0	0.764245	0.94	0.679	0	3	Mat2a
7.98112e-256	0.762604	0.38	0.159	1.45815e-251	3	Dusp6
0	0.760875	0.633	0.316	0	3	Arhgap21
0	0.759957	0.799	0.482	0	3	Thbd
4.48232e-303	0.759027	0.466	0.204	8.18921e-299	3	Raver2
0	0.758329	0.883	0.559	0	3	Bmp3
0	0.757341	0.922	0.604	0	3	Col13a1
1.4584e-237	0.756679	0.755	0.485	2.6645e-233	3	Vegfd
0	0.756162	0.615	0.311	0	3	Iqsec1
1.74539e-255	0.754497	0.354	0.141	3.18882e-251	3	Tcim
0	0.75327	0.951	0.68	0	3	Nap1l1
0	0.752129	0.937	0.638	0	3	Akap12
0	0.75184	0.989	0.811	0	3	Marcks
9.70731e-168	0.751276	0.263	0.111	1.77353e-163	3	Fam43a
0	0.75122	0.989	0.769	0	3	Gng11
1.21024e-165	0.749176	0.361	0.178	2.21111e-161	3	Tppp3
1.34697e-187	0.744319	0.331	0.151	2.46092e-183	3	St6gal1
0	0.74275	0.897	0.595	0	3	Ifngr1
2.48987e-178	0.741171	0.29	0.125	4.54898e-174	3	Ptgfr
1.33099e-189	0.738967	0.319	0.142	2.43171e-185	3	Lrch4
1.97209e-294	0.736873	0.441	0.189	3.60302e-290	3	Dtna
8.86029e-189	0.736842	0.296	0.127	1.61878e-184	3	Lpin2
0	0.736031	0.924	0.608	0	3	Zyx
0	0.729524	0.99	0.807	0	3	Colec12
4.6644e-228	0.72788	0.317	0.126	8.52186e-224	3	Chd7
0	0.723383	0.828	0.494	0	3	Sort1
0	0.723114	0.594	0.292	0	3	Mtss1
3.45086e-168	0.720513	0.356	0.178	6.30473e-164	3	Eef1akmt1
0	0.719815	1	0.955	0	3	Inmt
5.19764e-235	0.719674	0.434	0.205	9.49609e-231	3	Nuak1
7.7079e-297	0.713984	0.638	0.34	1.40823e-292	3	Pde5a
0	0.710364	0.778	0.437	0	3	Robo2
0	0.707307	0.904	0.59	0	3	Prdx6
9.00915e-291	0.706175	0.68	0.381	1.64597e-286	3	Plin2
4.55652e-255	0.705422	0.561	0.295	8.32476e-251	3	Amotl2
7.51775e-200	0.704431	0.465	0.247	1.37349e-195	3	Mettl24
0	0.696247	0.924	0.63	0	3	Atp1a2
1.43062e-123	0.691782	0.269	0.133	2.61374e-119	3	Stard8
3.02903e-152	0.687595	0.296	0.139	5.53404e-148	3	Xpc
0	0.686962	0.995	0.881	0	3	Plxdc2
3.45551e-278	0.686285	0.446	0.196	6.31322e-274	3	Ccdc141
1.36393e-238	0.682019	0.51	0.261	2.4919e-234	3	Acvr2a
7.99932e-140	0.67901	0.306	0.153	1.46147e-135	3	Pla2g12a
1.76884e-258	0.678268	0.625	0.348	3.23167e-254	3	Pkig
1.38309e-288	0.6782	0.742	0.434	2.5269e-284	3	Vldlr
0	0.677814	0.977	0.772	0	3	Spon1
0	0.675947	0.535	0.25	0	3	Tnik
1.47834e-210	0.673454	0.444	0.225	2.70093e-206	3	Slc25a17
5.15733e-147	0.671006	0.299	0.144	9.42245e-143	3	Plekha2
3.45746e-258	0.669997	0.548	0.282	6.31679e-254	3	Ehd1
8.60754e-285	0.667325	0.712	0.399	1.5726e-280	3	Fbln5
1.16353e-205	0.665577	0.34	0.148	2.12577e-201	3	Chsy3
0	0.66259	0.789	0.449	0	3	Svep1
3.39821e-137	0.662455	0.27	0.128	6.20854e-133	3	Fam110a
3.55964e-138	0.660045	0.273	0.129	6.50347e-134	3	Abhd17c
2.43289e-219	0.654796	0.366	0.161	4.44489e-215	3	Arvcf
9.12256e-252	0.654697	0.557	0.294	1.66669e-247	3	Stim1
6.76556e-190	0.650837	0.442	0.231	1.23607e-185	3	Zrsr1
1.09785e-253	0.650415	0.573	0.301	2.00577e-249	3	Myo10
7.41518e-231	0.649517	0.531	0.278	1.35475e-226	3	Sema5a
9.73413e-271	0.64945	0.676	0.381	1.77843e-266	3	Spry1
1.74188e-245	0.645309	0.46	0.217	3.18242e-241	3	Tmtc1
2.17889e-251	0.644355	0.621	0.349	3.98084e-247	3	Mrps18a
0	0.644218	0.668	0.324	0	3	Fhod1
0	0.643731	0.801	0.476	0	3	Fblim1
0	0.642756	0.826	0.509	0	3	Myo1b
3.78603e-303	0.642435	0.768	0.45	6.91707e-299	3	H6pd
0	0.638128	0.714	0.375	0	3	Vegfa
0	0.637327	1	0.946	0	3	Limch1
1.55316e-206	0.636946	0.498	0.267	2.83761e-202	3	Atf6
3.2733e-218	0.636296	0.494	0.257	5.98031e-214	3	Angptl2
4.24481e-191	0.63525	0.373	0.178	7.75527e-187	3	Cds2
6.1478e-173	0.632545	0.379	0.19	1.1232e-168	3	Phactr4
0	0.630864	0.949	0.693	0	3	Ppp1r2
2.5654e-157	0.630784	0.325	0.158	4.68699e-153	3	Mapre3
5.30668e-104	0.630137	0.256	0.132	9.69531e-100	3	Gng2
1.53905e-162	0.628546	0.312	0.146	2.81185e-158	3	Notch1
3.82187e-148	0.626086	0.335	0.168	6.98255e-144	3	Srpx2
8.5771e-125	0.625193	0.256	0.122	1.56704e-120	3	Exph5
1.09099e-239	0.624833	0.618	0.345	1.99324e-235	3	Fam13a
3.58447e-111	0.624453	0.289	0.151	6.54883e-107	3	Chrdl1
8.75155e-169	0.620912	0.406	0.213	1.59891e-164	3	Mmut
1.79047e-266	0.620834	0.62	0.335	3.27119e-262	3	Tmbim1
1.27735e-248	0.619986	0.641	0.363	2.33371e-244	3	Akr1b3
1.03416e-287	0.617703	0.872	0.579	1.8894e-283	3	Lpgat1
6.56581e-286	0.6167	0.469	0.208	1.19957e-281	3	Arhgap24
3.66967e-168	0.614706	0.319	0.148	6.70449e-164	3	Aspa
3.45115e-264	0.614638	0.718	0.426	6.30525e-260	3	Limd1
0	0.612215	0.99	0.819	0	3	Tns1
4.70752e-120	0.611938	0.262	0.128	8.60064e-116	3	Fam117b
2.22199e-233	0.609113	0.648	0.371	4.05958e-229	3	Smim4
1.83465e-193	0.607861	0.44	0.225	3.3519e-189	3	Reps2
1.10935e-303	0.607727	0.927	0.643	2.02678e-299	3	Serinc3
2.97942e-269	0.604103	0.652	0.356	5.44341e-265	3	Fzd1
9.28275e-136	0.603872	0.274	0.129	1.69596e-131	3	Pdp1
1.5144e-123	0.602827	0.266	0.13	2.76682e-119	3	Sh3kbp1
1.21652e-239	0.601645	0.518	0.264	2.22258e-235	3	Sash1
3.59524e-249	0.600371	0.665	0.383	6.5685e-245	3	Ube2e3
2.9158e-137	0.600347	0.326	0.17	5.32717e-133	3	Rbfa
5.09252e-140	0.599016	0.356	0.189	9.30404e-136	3	Jam2
5.86977e-304	0.598437	0.933	0.657	1.07241e-299	3	Ywhab
4.05562e-143	0.598382	0.292	0.139	7.40961e-139	3	Dach1
0	0.597788	0.915	0.638	0	3	Tln1
7.04529e-98	0.597623	0.597	0.417	1.28717e-93	3	Ppp1r15a
1.57637e-167	0.596682	0.29	0.128	2.88003e-163	3	Pde4d
2.46081e-289	0.595182	0.789	0.473	4.4959e-285	3	Atp2b1
1.23264e-217	0.59418	0.545	0.298	2.25204e-213	3	Ywhag
1.5487e-226	0.592472	0.58	0.322	2.82948e-222	3	Efnb1
5.88431e-163	0.591192	0.377	0.192	1.07506e-158	3	Mfhas1
1.03433e-266	0.589897	0.684	0.39	1.88973e-262	3	Stt3b
6.64854e-121	0.589453	0.278	0.139	1.21469e-116	3	Pygm
3.65558e-240	0.589156	0.693	0.407	6.67874e-236	3	Cd151
2.00197e-230	0.585595	0.573	0.31	3.65759e-226	3	Lifr
4.53029e-111	0.585308	0.254	0.127	8.27684e-107	3	Enpp4
1.57377e-195	0.58495	0.306	0.127	2.87528e-191	3	Ppp4r4
1.1461e-233	0.583742	0.854	0.58	2.09392e-229	3	Cavin2
0	0.578017	0.997	0.912	0	3	Fhl1
1.16849e-193	0.574945	0.415	0.205	2.13483e-189	3	Abca8b
1.19676e-252	0.574581	0.847	0.559	2.18649e-248	3	Ecm1
9.79331e-119	0.573182	0.258	0.126	1.78924e-114	3	Lrp3
1.22965e-172	0.573064	0.406	0.209	2.24656e-168	3	Nin
1.4467e-189	0.572979	0.364	0.171	2.64311e-185	3	Npr2
8.14069e-185	0.572632	0.402	0.2	1.4873e-180	3	Tnks1bp1
2.25076e-130	0.571504	0.519	0.317	4.11214e-126	3	Hes1
2.0408e-253	0.571423	0.604	0.324	3.72854e-249	3	Ptk7
5.98334e-143	0.570651	0.352	0.184	1.09316e-138	3	Maco1
1.00931e-253	0.567913	0.922	0.684	1.84401e-249	3	Myh10
8.97494e-156	0.567893	0.734	0.512	1.63972e-151	3	Coq10b
0	0.567874	0.948	0.669	0	3	Dock4
1.28192e-170	0.566133	0.686	0.436	2.34207e-166	3	Cited2
2.56856e-256	0.564476	0.862	0.566	4.69276e-252	3	Tmco1
4.25573e-65	0.563012	0.93	0.835	7.77521e-61	3	Btg2
9.11815e-227	0.562604	0.624	0.357	1.66589e-222	3	Ago1
0	0.562403	0.814	0.473	0	3	Mrc2
1.7644e-141	0.558158	0.303	0.147	3.22356e-137	3	Ppm1k
2.11552e-187	0.555459	0.456	0.24	3.86505e-183	3	Ivd
2.3752e-285	0.554813	0.865	0.571	4.33949e-281	3	Kif1b
6.84662e-259	0.554781	0.926	0.656	1.25088e-254	3	Efemp1
6.65614e-233	0.553207	0.767	0.476	1.21608e-228	3	Tmem205
3.59963e-131	0.552611	0.347	0.187	6.57653e-127	3	Cdipt
1.65131e-124	0.55222	0.347	0.188	3.01695e-120	3	Snai1
5.10838e-208	0.549842	0.608	0.351	9.33301e-204	3	Fam171a1
1.17712e-143	0.549173	0.315	0.155	2.15059e-139	3	Tbc1d1
0	0.548194	0.979	0.773	0	3	Clic4
6.71959e-294	0.54756	0.635	0.328	1.22767e-289	3	Frmd4b
3.0587e-276	0.545704	0.966	0.73	5.58825e-272	3	Gstm1
9.70068e-217	0.545444	0.551	0.298	1.77232e-212	3	Rhoj
1.33661e-86	0.544682	0.268	0.15	2.44199e-82	3	Prxl2a
2.87401e-97	0.543227	0.282	0.155	5.25083e-93	3	Rbbp9
3.38334e-109	0.543038	0.595	0.393	6.18136e-105	3	Rgs2
2.82266e-132	0.542767	0.354	0.191	5.157e-128	3	Arhgap1
7.88185e-147	0.542061	0.346	0.176	1.44001e-142	3	E130308A19Rik
9.82417e-131	0.541329	0.4	0.228	1.79488e-126	3	B3gnt2
6.92761e-106	0.541286	0.265	0.137	1.26567e-101	3	Rnf139
2.29072e-144	0.540908	0.356	0.185	4.18515e-140	3	Rassf8
1.97407e-162	0.539882	0.362	0.178	3.60663e-158	3	Des
4.69282e-164	0.539566	0.369	0.185	8.57379e-160	3	Sipa1l1
2.38241e-46	0.539254	0.888	0.774	4.35266e-42	3	Jun
2.42208e-202	0.539235	0.506	0.271	4.42515e-198	3	Btbd3
1.01879e-200	0.539205	0.618	0.364	1.86133e-196	3	Ro60
1.21563e-122	0.53897	0.29	0.147	2.22095e-118	3	Spred2
2.97302e-114	0.5365	0.359	0.204	5.43171e-110	3	Gstk1
2.77274e-238	0.533464	0.893	0.617	5.0658e-234	3	Mgst1
6.12655e-155	0.532376	0.437	0.244	1.11932e-150	3	B4gat1
3.36754e-155	0.531287	0.375	0.194	6.15249e-151	3	Ets1
6.86078e-265	0.530985	0.872	0.575	1.25347e-260	3	Ednra
1.59546e-181	0.530541	0.477	0.257	2.91491e-177	3	Tbx5
1.49407e-248	0.530535	0.88	0.608	2.72966e-244	3	Nr3c1
6.80865e-172	0.530071	0.336	0.158	1.24394e-167	3	Plxna1
1.61168e-242	0.529321	0.67	0.379	2.94453e-238	3	Ablim3
2.10606e-132	0.528933	0.359	0.193	3.84776e-128	3	Rell1
9.27136e-224	0.528143	0.609	0.343	1.69388e-219	3	Plod2
4.28311e-182	0.526383	0.477	0.259	7.82524e-178	3	Tmem165
8.93513e-181	0.5258	0.534	0.308	1.63245e-176	3	Vma21
1.10897e-108	0.524885	0.253	0.127	2.02608e-104	3	Hspa4l
5.27358e-114	0.524309	0.27	0.137	9.63482e-110	3	Mettl6
7.40699e-161	0.523689	0.468	0.264	1.35326e-156	3	Rybp
6.10933e-288	0.522267	0.674	0.358	1.11618e-283	3	Shroom3
0	0.522125	1	0.973	0	3	Tmsb4x
1.74074e-213	0.521817	0.7	0.423	3.18034e-209	3	Enpep
7.52875e-229	0.52165	0.749	0.456	1.3755e-224	3	Scd2
2.95822e-253	0.519396	0.941	0.691	5.40467e-249	3	Dpysl2
9.23865e-225	0.518865	0.901	0.613	1.6879e-220	3	C7
2.22722e-189	0.516635	0.783	0.516	4.06913e-185	3	Crispld2
3.9743e-166	0.516583	0.456	0.249	7.26104e-162	3	Plxnc1
3.54127e-145	0.515244	0.384	0.206	6.46989e-141	3	Aldh6a1
1.82622e-196	0.515226	0.736	0.466	3.33651e-192	3	Tsc22d1
3.28443e-212	0.513299	0.681	0.41	6.00066e-208	3	Hsd17b11
1.43607e-117	0.510211	0.286	0.146	2.62369e-113	3	Ube3b
9.25378e-197	0.509999	0.666	0.405	1.69067e-192	3	Ctdspl
2.77207e-263	0.50976	0.723	0.421	5.06458e-259	3	Raph1
2.58185e-236	0.509504	0.906	0.628	4.71704e-232	3	Ywhaq
4.86065e-90	0.509261	0.606	0.441	8.88041e-86	3	Hspa1a
1.13153e-244	0.509077	0.53	0.269	2.06731e-240	3	Ap3m1
1.11284e-111	0.508648	0.336	0.185	2.03315e-107	3	Rcan1
6.81045e-97	0.507134	0.273	0.147	1.24427e-92	3	Fzd3
3.27412e-162	0.506722	0.357	0.176	5.98182e-158	3	Mtmr10
1.24856e-157	0.505935	0.443	0.245	2.28111e-153	3	Prpf19
3.93302e-169	0.505196	0.481	0.267	7.18562e-165	3	Rftn2
1.02306e-131	0.503348	0.398	0.225	1.86913e-127	3	Apip
3.90577e-304	0.503114	0.992	0.837	7.13584e-300	3	Sod3
1.20585e-199	0.502435	0.659	0.401	2.20309e-195	3	Rtn3
8.4929e-103	0.501262	0.286	0.155	1.55165e-98	3	Kif1bp
2.00763e-230	0.500569	0.765	0.479	3.66794e-226	3	Myadm
0	2.79449	0.583	0.297	0	4	Gm26917
0	2.26828	0.699	0.453	0	4	Tsix
8.23961e-137	2.12505	0.32	0.188	1.50538e-132	4	Fam193b
3.21797e-125	2.09268	0.3	0.173	5.87924e-121	4	Dnm3os
2.37804e-223	2.04565	0.487	0.331	4.34468e-219	4	Sned1
0	1.99378	0.639	0.452	0	4	Mir100hg
5.06593e-209	1.97129	0.473	0.324	9.25545e-205	4	Stard9
0	1.92727	0.61	0.454	0	4	Ttc14
0	1.91237	0.751	0.565	0	4	Adamts10
0	1.85284	0.729	0.57	0	4	Ogt
3.7405e-115	1.85224	0.399	0.297	6.83389e-111	4	B130024G19Rik
7.8249e-91	1.84282	0.356	0.266	1.42961e-86	4	Klhdc8b
3.58181e-68	1.83261	0.291	0.209	6.54397e-64	4	Cacna1c
1.7145e-137	1.8266	0.438	0.332	3.13239e-133	4	4632427E13Rik
0	1.79661	0.728	0.583	0	4	Mir99ahg
6.0454e-114	1.79087	0.413	0.321	1.1045e-109	4	Slc25a36
3.49483e-53	1.77916	0.271	0.202	6.38506e-49	4	Mapk8ip3
2.63427e-99	1.77031	0.406	0.326	4.81281e-95	4	Tia1
0	1.75559	0.66	0.547	0	4	AC149090.1
0	1.74304	0.695	0.574	0	4	Ddx17
1.99844e-75	1.73933	0.347	0.271	3.65116e-71	4	Zc3h7a
8.67482e-108	1.67903	0.411	0.321	1.58489e-103	4	Prpf39
0	1.67683	0.786	0.698	0	4	Hmcn1
1.27032e-56	1.66438	0.355	0.307	2.32087e-52	4	Clk4
1.67066e-191	1.66074	0.542	0.448	3.05229e-187	4	Zcchc7
5.59804e-40	1.65567	0.334	0.298	1.02276e-35	4	Nav2
7.74896e-70	1.65185	0.365	0.302	1.41574e-65	4	Ccnt2
4.13523e-70	1.65032	0.361	0.295	7.55507e-66	4	Leng8
2.12063e-40	1.64733	0.269	0.214	3.87438e-36	4	Zfc3h1
8.83009e-61	1.64643	0.34	0.279	1.61326e-56	4	Abcc5
0	1.62655	0.761	0.653	0	4	Cacna1d
2.8871e-59	1.62474	0.331	0.267	5.27472e-55	4	Tet2
1.40982e-246	1.61903	0.607	0.508	2.57575e-242	4	Fubp1
4.8466e-55	1.6051	0.355	0.305	8.85473e-51	4	Zfp950
3.60392e-72	1.59733	0.399	0.343	6.58435e-68	4	A330076H08Rik
2.84373e-51	1.59542	0.352	0.31	5.1955e-47	4	Cpsf6
4.55385e-62	1.5894	0.379	0.334	8.31989e-58	4	Mdm4
0	1.58695	0.774	0.655	0	4	Pnisr
5.79644e-300	1.55386	0.664	0.579	1.05901e-295	4	Snrnp70
0	1.55148	0.855	0.778	0	4	Luc7l2
4.60516e-103	1.54642	0.456	0.396	8.41364e-99	4	Ccnl2
9.95686e-48	1.54163	0.35	0.309	1.81912e-43	4	Gm10115
2.02403e-31	1.52663	0.289	0.254	3.6979e-27	4	Hjurp
0	1.52563	0.836	0.75	0	4	Nisch
5.52301e-31	1.51974	0.303	0.274	1.00905e-26	4	Dicer1
4.72376e-31	1.51761	0.319	0.298	8.63031e-27	4	Stk38
4.30477e-58	1.51403	0.394	0.357	7.86481e-54	4	Col27a1
1.13708e-61	1.51147	0.373	0.322	2.07744e-57	4	Smg1
5.02881e-71	1.50729	0.433	0.401	9.18763e-67	4	Krit1
8.08309e-31	1.50385	0.267	0.225	1.47678e-26	4	Paxbp1
1.22409e-128	1.48457	0.523	0.482	2.2364e-124	4	Rbm5
8.09362e-127	1.48408	0.497	0.401	1.47871e-122	4	Kcnq1ot1
2.10892e-29	1.47759	0.283	0.247	3.853e-25	4	Lncpint
1.04262e-63	1.47754	0.433	0.403	1.90487e-59	4	Adamts15
4.82099e-36	1.46473	0.319	0.284	8.80795e-32	4	Brwd1
1.18803e-278	1.46468	0.68	0.621	2.17054e-274	4	Prpf4b
6.05293e-66	1.46036	0.507	0.527	1.10587e-61	4	Vmp1
4.71185e-193	1.45893	0.61	0.561	8.60854e-189	4	Tnxb
3.69843e-57	1.45456	0.401	0.372	6.75703e-53	4	Cblb
0	1.44531	0.794	0.686	0	4	Nktr
3.05581e-36	1.44037	0.346	0.325	5.58297e-32	4	Zfp445
3.73548e-111	1.4349	0.513	0.485	6.82473e-107	4	Mical3
6.17944e-63	1.42664	0.415	0.386	1.12898e-58	4	Cdk12
2.42115e-18	1.42418	0.297	0.293	4.42345e-14	4	Etnk1
6.33541e-49	1.41154	0.371	0.334	1.15748e-44	4	Gm47283
3.03443e-23	1.41027	0.31	0.297	5.54391e-19	4	Adra1a
1.37572e-23	1.40966	0.281	0.257	2.51345e-19	4	Crebzf
3.54302e-176	1.40834	0.584	0.531	6.47309e-172	4	Pkd1
2.15927e-87	1.40226	0.476	0.444	3.94499e-83	4	Meis1
3.45175e-150	1.39666	0.561	0.512	6.30634e-146	4	Syne1
6.19306e-133	1.39654	0.542	0.501	1.13147e-128	4	Nfat5
6.66763e-19	1.39469	0.274	0.259	1.21818e-14	4	Srcap
2.83844e-20	1.39276	0.276	0.257	5.18583e-16	4	Cspp1
0	1.39218	0.707	0.641	0	4	Arglu1
3.19814e-39	1.38254	0.37	0.351	5.843e-35	4	Adgrl3
2.28008e-35	1.35833	0.357	0.338	4.16571e-31	4	Rictor
2.14016e-40	1.35136	0.383	0.369	3.91006e-36	4	Fhod1
1.06603e-60	1.34843	0.427	0.398	1.94764e-56	4	Shroom3
2.70756e-136	1.34804	0.554	0.504	4.94672e-132	4	Wsb1
2.01155e-45	1.34801	0.411	0.403	3.6751e-41	4	Dennd4a
0	1.33707	0.769	0.699	0	4	Dock4
1.76429e-47	1.33687	0.398	0.381	3.22335e-43	4	Herc1
1.62615e-18	1.33147	0.322	0.327	2.97097e-14	4	Rc3h2
5.53458e-14	1.33065	0.284	0.283	1.01117e-09	4	Pds5a
5.94112e-35	1.32775	0.368	0.357	1.08544e-30	4	Setd2
7.65724e-17	1.32432	0.317	0.326	1.39898e-12	4	Cacnb2
1.79401e-09	1.31901	0.268	0.276	3.27765e-05	4	BC005561
3.34812e-30	1.31604	0.363	0.362	6.11701e-26	4	Tardbp
2.00285e-178	1.31098	0.809	0.849	3.65921e-174	4	Lars2
4.74687e-14	1.30966	0.266	0.257	8.67253e-10	4	Pan3
1.06711e-177	1.30851	0.627	0.609	1.94962e-173	4	Aopep
7.9143e-94	1.30572	0.503	0.482	1.44594e-89	4	Nsd1
5.74967e-14	1.30301	0.275	0.272	1.05047e-09	4	4833420G17Rik
0	1.30006	0.925	0.869	0	4	Son
2.33889e-26	1.2971	0.368	0.381	4.27314e-22	4	Zfp207
8.62588e-60	1.28869	0.438	0.421	1.57595e-55	4	Tasor
2.50754e-10	1.28613	0.274	0.282	4.58128e-06	4	Cdk8
7.17079e-20	1.2851	0.323	0.323	1.3101e-15	4	R3hdm1
4.07968e-35	1.28466	0.373	0.364	7.45358e-31	4	4932438A13Rik
3.40898e-10	1.284	0.303	0.324	6.22821e-06	4	Mark3
2.60609e-13	1.28183	0.285	0.287	4.76132e-09	4	Akap8l
1.01876e-11	1.27886	0.283	0.289	1.86127e-07	4	Tnik
2.60508e-07	1.27507	0.253	0.262	0.00475949	4	Brd8
3.06623e-06	1.2732	0.242	0.253	0.0560201	4	Tmcc1
5.14278e-06	1.27079	0.302	0.318	0.0939586	4	Ltbp2
0	1.2693	0.991	0.983	0	4	Macf1
1.07702e-10	1.26826	0.298	0.315	1.96772e-06	4	Rasl12
2.94672e-39	1.26788	0.409	0.415	5.38366e-35	4	Pla2r1
2.35562e-25	1.26606	0.362	0.37	4.30371e-21	4	Srsf1
4.16377e-48	1.26039	0.434	0.435	7.6072e-44	4	Unc5c
1.34854e-13	1.25937	0.291	0.295	2.46377e-09	4	Rbm6
1.93567e-34	1.25871	0.398	0.407	3.53648e-30	4	Ewsr1
8.06657e-128	1.25845	0.571	0.545	1.47376e-123	4	Dst
3.594e-07	1.25513	0.256	0.268	0.00656624	4	Maml3
8.51521e-44	1.25449	0.43	0.438	1.55573e-39	4	Mkln1
4.97057e-09	1.25201	0.264	0.271	9.08124e-05	4	Safb2
5.5312e-25	1.24217	0.379	0.396	1.01055e-20	4	Ubn2
0.00344764	1.23851	0.24	0.265	1	4	Zfp280d
4.477e-32	1.23848	0.383	0.385	8.17949e-28	4	Atf7ip
3.3162e-13	1.23722	0.281	0.279	6.05869e-09	4	Ascc3
1.53163e-34	1.23043	0.418	0.421	2.79829e-30	4	Vegfa
7.06761e-11	1.22891	0.279	0.286	1.29125e-06	4	Smg6
1.70762e-292	1.22324	0.732	0.679	3.11982e-288	4	Hnrnph1
1.78121e-12	1.21578	0.311	0.329	3.25428e-08	4	Phc3
4.7956e-06	1.21459	0.264	0.284	0.0876156	4	Uhrf2
4.72486e-08	1.21414	0.28	0.298	0.000863233	4	Kat6b
2.50329e-07	1.21353	0.27	0.285	0.00457351	4	Ago3
1.02142e-12	1.21186	0.289	0.294	1.86614e-08	4	Cep350
2.30636e-08	1.20532	0.277	0.291	0.000421371	4	Tial1
3.54607e-05	1.20147	0.252	0.271	0.647868	4	Anapc1
5.05576e-28	1.1991	0.409	0.427	9.23687e-24	4	Adamtsl2
3.2433e-12	1.19669	0.315	0.333	5.9255e-08	4	Kmt5b
0.000991458	1.19195	0.241	0.264	1	4	Fam193a
3.37209e-32	1.19086	0.392	0.398	6.16081e-28	4	Kmt2c
1.73272e-46	1.18853	0.46	0.467	3.16568e-42	4	Syne2
4.58108e-74	1.18835	0.507	0.517	8.36963e-70	4	Ptprs
6.86554e-15	1.18754	0.353	0.386	1.25433e-10	4	March7
0.000855925	1.1873	0.262	0.293	1	4	Emsy
5.13796e-22	1.18601	0.372	0.391	9.38706e-18	4	Hspg2
2.58152e-26	1.18567	0.377	0.386	4.71643e-22	4	Ccdc82
1.07896e-23	1.17889	0.396	0.432	1.97126e-19	4	Cdc37l1
8.50898e-05	1.17846	0.27	0.299	1	4	Ppp6r3
3.30484e-25	1.17742	0.396	0.423	6.03794e-21	4	Phf20l1
3.65087e-05	1.1774	0.26	0.282	0.667014	4	Dnmt3a
5.74209e-24	1.17708	0.383	0.405	1.04908e-19	4	Chd9
4.31747e-27	1.17455	0.39	0.405	7.88802e-23	4	Xdh
1.69059e-258	1.17443	0.885	0.883	3.08871e-254	4	Eln
1.04471e-27	1.17017	0.409	0.436	1.90869e-23	4	Mast4
1.11706e-14	1.16919	0.334	0.342	2.04086e-10	4	Pdzd2
0.000715028	1.16886	0.27	0.305	1	4	Zkscan3
5.20408e-59	1.16608	0.482	0.493	9.50786e-55	4	Setd5
9.11224e-15	1.16491	0.335	0.355	1.66481e-10	4	Gtf3c1
0.000665023	1.16268	0.247	0.27	1	4	Ecpas
2.34227e-33	1.1618	0.442	0.464	4.27932e-29	4	Raph1
7.71782e-14	1.16042	0.352	0.385	1.41005e-09	4	Srek1
9.78586e-148	1.15937	0.653	0.666	1.78788e-143	4	Tbx2
0.00127658	1.15611	0.245	0.27	1	4	Cnot1
4.81786e-127	1.15281	0.605	0.613	8.80223e-123	4	Nbeal1
0.00665905	1.15281	0.239	0.266	1	4	Chd8
0.00244042	1.15087	0.252	0.28	1	4	Taf1d
0.000663294	1.14504	0.271	0.307	1	4	Ptprk
1.416e-20	1.14079	0.384	0.415	2.58703e-16	4	Prpf38b
3.09436e-53	1.13932	0.482	0.497	5.6534e-49	4	Svep1
0.00153159	1.13764	0.258	0.287	1	4	Echdc2
2.18903e-06	1.13648	0.301	0.337	0.0399935	4	Lrrk1
0.00189136	1.13633	0.259	0.291	1	4	Ip6k1
0	1.13526	0.871	0.858	0	4	Lrp1
4.08752e-99	1.13518	0.576	0.601	7.4679e-95	4	Rbm25
3.592e-11	1.13485	0.34	0.375	6.56258e-07	4	Man2a2
0.00959285	1.1303	0.25	0.281	1	4	Ssh2
6.49571e-48	1.12926	0.446	0.446	1.18677e-43	4	Gls
1.3639e-31	1.12895	0.437	0.466	2.49185e-27	4	Phip
5.29564e-14	1.12817	0.352	0.381	9.67513e-10	4	Ppp1r12b
5.27484e-44	1.12648	0.478	0.495	9.63713e-40	4	Scn3a
5.22664e-166	1.12182	0.69	0.72	9.54907e-162	4	Cped1
6.22012e-13	1.12174	0.341	0.365	1.13642e-08	4	Rev3l
0.000269781	1.11993	0.296	0.342	1	4	Itch
4.24273e-38	1.11842	0.435	0.453	7.75147e-34	4	Col5a1
4.61854e-28	1.11457	0.408	0.431	8.43807e-24	4	Utrn
0.00217219	1.11328	0.268	0.303	1	4	Zfp451
0.00522241	1.11159	0.254	0.285	1	4	Ylpm1
1.25629e-06	1.10881	0.295	0.322	0.0229524	4	Dmd
1.4816e-34	1.10803	0.428	0.447	2.70688e-30	4	Birc6
2.18056e-15	1.09911	0.365	0.4	3.98389e-11	4	Itpr1
4.97452e-78	1.0962	0.57	0.599	9.08844e-74	4	Specc1l
0.00222398	1.09191	0.264	0.297	1	4	Zmym5
0	1.08743	0.853	0.834	0	4	Prex2
2.1172e-19	1.08671	0.38	0.402	3.86812e-15	4	Chd2
1.20649e-274	1.08017	0.808	0.811	2.20426e-270	4	Col6a3
2.12002e-12	1.07911	0.343	0.374	3.87328e-08	4	Rbm26
0.00759987	1.07828	0.29	0.34	1	4	Dmxl1
1.35905e-101	1.07533	0.593	0.623	2.48299e-97	4	Flna
6.93381e-11	1.07444	0.357	0.403	1.26681e-06	4	Srsf6
2.58115e-13	1.07403	0.4	0.448	4.71576e-09	4	Arrdc3
1.0044e-64	1.07041	0.521	0.546	1.83503e-60	4	Mycbp2
0.000796554	1.06858	0.294	0.342	1	4	Kdm2a
0.0017228	1.06555	0.284	0.325	1	4	Ino80d
1.74104e-11	1.06454	0.368	0.416	3.18087e-07	4	Flt3l
1.3134e-32	1.06198	0.453	0.487	2.39959e-28	4	Robo2
2.9832e-10	1.06019	0.357	0.402	5.4503e-06	4	Gria3
5.09306e-47	1.057	0.492	0.522	9.30501e-43	4	Mrc2
0.00171796	1.0551	0.259	0.288	1	4	Oga
7.22551e-278	1.05275	0.775	0.768	1.3201e-273	4	Ptprd
2.64345e-22	1.05214	0.426	0.482	4.82958e-18	4	Tnrc6a
0.00058761	1.05126	0.301	0.349	1	4	Map4k3
1.58646e-50	1.03872	0.48	0.502	2.89845e-46	4	Huwe1
1.88727e-79	1.03617	0.609	0.664	3.44805e-75	4	Pid1
0.00153359	1.03492	0.284	0.326	1	4	Plxnb2
4.12419e-11	1.03325	0.365	0.414	7.5349e-07	4	Zfp638
3.31975e-14	1.03198	0.382	0.427	6.06518e-10	4	Rb1cc1
5.51026e-08	1.03075	0.353	0.407	0.00100672	4	Mga
1.96308e-90	1.03001	0.606	0.639	3.58654e-86	4	Nebl
0.000111457	1.02757	0.316	0.367	1	4	Plxnd1
2.72747e-140	1.02746	0.649	0.668	4.98308e-136	4	Slit2
0.00072824	1.02121	0.319	0.378	1	4	Zfp871
0.000220984	1.02106	0.31	0.358	1	4	Cpeb4
0.000249923	1.02026	0.274	0.305	1	4	Herc2
4.04375e-260	1.01767	0.766	0.754	7.38794e-256	4	Fus
6.40508e-91	1.0163	0.594	0.642	1.17021e-86	4	Srsf11
1.99669e-07	1.01583	0.355	0.412	0.00364795	4	Ankrd17
1.66504e-111	1.01264	0.681	0.745	3.04202e-107	4	Rbpms
0.00353704	1.01226	0.257	0.287	1	4	Plekha6
3.86781e-07	1.00934	0.331	0.373	0.00706648	4	Frmd4b
4.46585e-21	1.00898	0.427	0.483	8.1591e-17	4	Acin1
4.8273e-13	1.00141	0.395	0.456	8.81948e-09	4	Ltbp3
2.52071e-10	0.999801	0.358	0.403	4.60534e-06	4	Chd6
3.48361e-05	0.999588	0.334	0.391	0.636456	4	Trpm7
4.3515e-08	0.994974	0.338	0.377	0.00079502	4	Golga4
2.47971e-50	0.993864	0.523	0.568	4.53042e-46	4	Fgfr3
0	0.983592	0.868	0.856	0	4	Zeb2
8.40434e-53	0.981312	0.515	0.552	1.53547e-48	4	Sfpq
0	0.979208	0.923	0.892	0	4	Mylk
6.49575e-84	0.978655	0.575	0.61	1.18677e-79	4	Ash1l
3.55838e-28	0.976181	0.459	0.51	6.50116e-24	4	Vps13c
1.9283e-12	0.975129	0.399	0.46	3.52301e-08	4	Nrip1
1.74211e-28	0.971629	0.468	0.535	3.18284e-24	4	Tnrc6c
1.5812e-05	0.970894	0.351	0.414	0.288885	4	Sltm
0.000173491	0.969762	0.296	0.332	1	4	Lamb2
6.3914e-18	0.967327	0.41	0.458	1.16771e-13	4	Ranbp2
0.00419163	0.962462	0.201	0.263	1	4	Nhlrc2
2.96069e-08	0.960731	0.388	0.462	0.000540917	4	Tead1
4.15148e-306	0.956608	0.862	0.862	7.58475e-302	4	Pbx1
7.04714e-05	0.954443	0.342	0.406	1	4	Xrn1
0.00131138	0.949285	0.323	0.384	1	4	Afdn
1.18304e-278	0.947949	0.846	0.841	2.16141e-274	4	Tns1
8.30668e-10	0.943287	0.386	0.453	1.51763e-05	4	Tulp4
0.00401876	0.943017	0.195	0.253	1	4	Fam126b
6.6601e-05	0.942258	0.191	0.261	1	4	Thap2
2.57263e-49	0.940668	0.53	0.58	4.70019e-45	4	Lama2
9.37193e-13	0.939477	0.402	0.466	1.71225e-08	4	Ubr5
1.11363e-26	0.939149	0.462	0.52	2.0346e-22	4	Akap13
3.76885e-05	0.937685	0.358	0.43	0.688569	4	Trim35
6.02763e-136	0.933083	0.69	0.725	1.10125e-131	4	Atrx
3.10192e-28	0.931589	0.466	0.517	5.66721e-24	4	Kmt2a
0.000489005	0.930953	0.189	0.253	1	4	Gdi1
1.50792e-97	0.92317	0.623	0.667	2.75497e-93	4	Lama4
8.12719e-28	0.921753	0.483	0.556	1.48484e-23	4	Hnrnpdl
7.52453e-154	0.919313	0.76	0.8	1.37473e-149	4	Fbn1
7.73213e-12	0.91526	0.409	0.478	1.41266e-07	4	Luc7l3
7.97796e-09	0.913776	0.375	0.434	0.000145757	4	Baz2b
4.78906e-05	0.910597	0.372	0.44	0.874962	4	Resf1
7.55718e-23	0.910395	0.449	0.508	1.3807e-18	4	Usp34
2.34715e-08	0.909626	0.384	0.451	0.000428825	4	Dync1h1
0.00661192	0.909483	0.2	0.26	1	4	Ppp1r12c
6.83038e-24	0.90911	0.491	0.562	1.24791e-19	4	Adamts2
1.54264e-58	0.908436	0.563	0.616	2.81841e-54	4	Kif1b
2.2534e-230	0.906652	0.914	0.943	4.11696e-226	4	Col1a1
2.86448e-08	0.905273	0.407	0.496	0.00052334	4	Anapc5
1.17651e-41	0.902261	0.533	0.603	2.14948e-37	4	Ankrd11
9.78507e-243	0.899439	0.81	0.827	1.78773e-238	4	Srrm2
0.000715702	0.898923	0.195	0.26	1	4	Glyr1
0.00119811	0.897045	0.208	0.278	1	4	Ctdspl2
1.8565e-103	0.887272	0.607	0.602	3.39182e-99	4	Clk1
0.000718801	0.88253	0.188	0.25	1	4	Ap3d1
0.00605725	0.879336	0.237	0.317	1	4	Arhgef17
0.000113682	0.879258	0.212	0.291	1	4	Kank3
1.8238e-13	0.877779	0.389	0.431	3.33207e-09	4	Hgf
0.000158601	0.876808	0.186	0.25	1	4	Tnpo3
1.01613e-05	0.876496	0.184	0.254	0.185647	4	Rabgap1
8.94112e-225	0.875131	0.826	0.84	1.63354e-220	4	Rsrp1
4.77609e-36	0.869698	0.533	0.616	8.72591e-32	4	Hivep3
6.42326e-09	0.867131	0.394	0.459	0.000117353	4	Stard13
7.01832e-07	0.864464	0.4	0.491	0.0128225	4	Camk2d
2.94462e-05	0.864236	0.38	0.456	0.537982	4	Phldb2
7.55449e-12	0.863339	0.43	0.511	1.38021e-07	4	Ptar1
0.0019079	0.860077	0.288	0.393	1	4	Fam13a
5.14788e-05	0.859854	0.184	0.25	0.940517	4	Dmpk
9.547e-58	0.85703	0.592	0.668	1.74424e-53	4	Scarf2
0.00215569	0.856801	0.217	0.289	1	4	Tmem87b
1.20494e-05	0.856031	0.184	0.254	0.220143	4	Gon4l
3.39519e-05	0.852575	0.194	0.265	0.6203	4	Atp11b
0.000514357	0.851213	0.195	0.26	1	4	Zdhhc20
1.38027e-09	0.849381	0.233	0.333	2.52175e-05	4	Errfi1
0.00732858	0.847306	0.237	0.316	1	4	Cop1
1.76516e-59	0.84396	0.602	0.662	3.22495e-55	4	Abca8a
5.51177e-15	0.842453	0.461	0.554	1.007e-10	4	Zmynd11
0.00217899	0.839984	0.215	0.284	1	4	Itsn2
1.26502e-06	0.837877	0.184	0.258	0.023112	4	Pcmtd2
9.11934e-30	0.832689	0.627	0.725	1.6661e-25	4	Mat2a
1.50592e-05	0.82971	0.2	0.275	0.275132	4	Ddi2
9.13117e-57	0.828581	0.584	0.666	1.66826e-52	4	Tcf25
1.64313e-06	0.826052	0.179	0.25	0.0300199	4	Msl1
3.50978e-05	0.824511	0.206	0.283	0.641236	4	Zranb1
0.00656639	0.824189	0.269	0.364	1	4	Phactr1
3.26322e-13	0.823168	0.428	0.497	5.9619e-09	4	Akap9
0.00212099	0.821626	0.382	0.479	1	4	Skap2
1.20578e-11	0.819988	0.452	0.554	2.20296e-07	4	Myof
5.37766e-65	0.81957	0.618	0.693	9.82498e-61	4	Heg1
4.56012e-06	0.815103	0.184	0.255	0.0833135	4	Fnbp1
1.35827e-07	0.812603	0.18	0.256	0.00248155	4	Braf
0.000238679	0.810091	0.251	0.348	1	4	Ppp3cb
4.86831e-45	0.810011	0.575	0.654	8.8944e-41	4	Adarb1
0.00019173	0.808816	0.228	0.312	1	4	Kidins220
0.000242281	0.807367	0.227	0.3	1	4	Kcne4
1.14521e-07	0.806796	0.408	0.487	0.0020923	4	Osmr
8.25143e-05	0.805776	0.206	0.282	1	4	Atp13a3
2.62902e-05	0.803271	0.197	0.27	0.480322	4	Usp19
0.000329497	0.801794	0.222	0.3	1	4	Tug1
2.69443e-24	0.800998	0.51	0.603	4.92273e-20	4	Emilin1
0.00141879	0.799614	0.219	0.291	1	4	Arnt
9.8836e-06	0.798813	0.21	0.292	0.180573	4	Cnot6
9.95994e-97	0.795207	0.677	0.744	1.81968e-92	4	Mef2a
1.1695e-05	0.792984	0.19	0.262	0.213667	4	Trpc4ap
4.78606e-14	0.792893	0.464	0.557	8.74413e-10	4	Cacna2d1
0.000579119	0.790555	0.233	0.314	1	4	Zmynd8
1.33977e-07	0.789624	0.18	0.256	0.00244776	4	Atp2c1
0.000860541	0.789493	0.227	0.307	1	4	Ano6
3.32912e-07	0.788927	0.192	0.272	0.0060823	4	Mapk1ip1l
0.00144753	0.78892	0.243	0.328	1	4	Phf14
2.8345e-06	0.78507	0.403	0.479	0.0517863	4	Lrp4
6.72601e-06	0.784918	0.218	0.304	0.122884	4	Creb1
1.72165e-09	0.783473	0.184	0.27	3.14546e-05	4	Cnot3
4.56823e-06	0.782748	0.212	0.295	0.0834616	4	Arhgap6
4.20548e-06	0.779663	0.207	0.289	0.076834	4	Tgfbr1
6.80528e-06	0.77808	0.192	0.266	0.124332	4	Cdk13
3.74969e-06	0.777378	0.2	0.278	0.0685069	4	Luc7l
4.97007e-06	0.77681	0.207	0.287	0.0908032	4	Igsf3
0.000531438	0.776606	0.247	0.336	1	4	Cyth3
1.28771e-06	0.776398	0.226	0.318	0.0235264	4	Cers4
0.000363932	0.774511	0.252	0.345	1	4	Enah
5.81647e-06	0.773688	0.446	0.558	0.106267	4	Col4a2
1.53111e-06	0.773634	0.42	0.518	0.0279735	4	Bptf
0.00180007	0.773437	0.277	0.383	1	4	Grina
4.22917e-140	0.772645	0.747	0.785	7.72669e-136	4	Scn7a
9.27287e-05	0.770885	0.221	0.303	1	4	Gbf1
3.11992e-06	0.767021	0.423	0.52	0.0570009	4	Ktn1
2.72483e-06	0.766981	0.203	0.283	0.0497826	4	Mafg
2.77305e-06	0.765254	0.224	0.316	0.0506636	4	Naa15
1.72593e-07	0.765015	0.188	0.266	0.00315328	4	Golga3
0.00206121	0.761818	0.391	0.494	1	4	Lrp6
7.0712e-13	0.761652	0.184	0.282	1.29191e-08	4	Napg
9.8911e-52	0.760183	0.592	0.678	1.8071e-47	4	Picalm
0.000406643	0.75973	0.226	0.305	1	4	Arhgef5
2.1175e-10	0.759358	0.448	0.543	3.86866e-06	4	Tcf12
1.56708e-06	0.759226	0.206	0.29	0.0286306	4	Tnrc18
0.000835654	0.755794	0.392	0.487	1	4	Lnpep
2.58406e-06	0.754167	0.197	0.274	0.0472108	4	Ddhd2
0.000473428	0.753951	0.209	0.28	1	4	Ep400
4.71718e-06	0.752434	0.193	0.266	0.0861829	4	Tpp2
4.25864e-07	0.751529	0.21	0.297	0.00778053	4	Vamp2
0.000263783	0.751446	0.234	0.318	1	4	Hip1
4.63408e-07	0.751085	0.209	0.296	0.00846646	4	Gigyf2
8.42747e-08	0.751061	0.182	0.258	0.0015397	4	Tmtc1
2.26143e-08	0.750315	0.18	0.259	0.000413163	4	Mllt10
1.78146e-57	0.749274	0.701	0.778	3.25473e-53	4	C4b
7.47867e-05	0.74851	0.216	0.294	1	4	Fbxo30
0.000152108	0.748498	0.253	0.348	1	4	Zfp292
0.00195887	0.748253	0.231	0.306	1	4	Hivep2
1.62471e-05	0.748156	0.245	0.344	0.296835	4	Tcf7l2
3.34179e-10	0.74669	0.186	0.274	6.10545e-06	4	Tmem259
4.12488e-05	0.742852	0.229	0.313	0.753615	4	Ap3m1
0.000168302	0.742064	0.242	0.331	1	4	Far1
4.44263e-05	0.740624	0.199	0.269	0.811669	4	Tsc22d2
9.65605e-11	0.740228	0.482	0.595	1.76416e-06	4	Irf2bp2
0.000459975	0.738727	0.478	0.585	1	4	Ptch1
3.91807e-08	0.737438	0.18	0.258	0.000715831	4	Usp15
1.6177e-05	0.734773	0.234	0.327	0.295555	4	Ep300
4.64442e-105	0.732742	0.774	0.825	8.48536e-101	4	Pdgfra
7.77223e-09	0.731789	0.458	0.569	0.000141999	4	Wnk1
2.08024e-08	0.729121	0.203	0.292	0.00038006	4	Kdm7a
1.99451e-05	0.728299	0.187	0.253	0.364397	4	Pcsk5
3.8405e-08	0.728122	0.211	0.303	0.00070166	4	Nemf
3.04889e-48	0.723614	0.626	0.709	5.57031e-44	4	Col5a2
2.48568e-06	0.722247	0.259	0.369	0.0454133	4	Npepps
2.34683e-07	0.716688	0.226	0.323	0.00428766	4	Tns2
0.00127756	0.716427	0.275	0.379	1	4	Tnks2
0.000159433	0.716267	0.232	0.315	1	4	Exoc4
1.78669e-05	0.71563	0.231	0.32	0.326429	4	Zbtb44
1.59077e-07	0.714003	0.256	0.37	0.00290633	4	Map3k2
9.82584e-09	0.712732	0.186	0.268	0.000179518	4	Zzz3
0.00857692	0.712673	0.288	0.39	1	4	Plod2
6.75471e-09	0.711753	0.461	0.563	0.000123409	4	Myo1b
7.24341e-13	0.70952	0.168	0.256	1.32337e-08	4	Larp1
1.10201e-05	0.709459	0.245	0.344	0.201336	4	Rc3h1
5.63498e-13	0.709433	0.181	0.277	1.02951e-08	4	Rsbn1
1.40785e-11	0.708743	0.179	0.269	2.57215e-07	4	Smarcd2
6.3694e-07	0.708108	0.457	0.579	0.0116369	4	Prrc2b
5.11592e-06	0.707908	0.22	0.306	0.0934679	4	Zfp945
4.03723e-05	0.706794	0.301	0.435	0.737601	4	Dusp11
2.07558e-51	0.703159	0.615	0.697	3.79208e-47	4	Peak1
7.51782e-13	0.702467	0.181	0.276	1.37351e-08	4	Larp4b
7.84598e-10	0.702044	0.201	0.294	1.43346e-05	4	Prdm2
2.10149e-124	0.701606	0.822	0.875	3.83941e-120	4	Ltbp4
1.58248e-09	0.701351	0.232	0.343	2.8912e-05	4	Prrc2a
1.13758e-05	0.698843	0.244	0.338	0.207836	4	Atp2b4
1.68201e-39	0.696856	0.59	0.678	3.07303e-35	4	Dlc1
8.24642e-34	0.695733	0.576	0.679	1.50662e-29	4	Lamb1
4.50119e-09	0.695304	0.205	0.297	8.22368e-05	4	Zfp704
4.24589e-07	0.691189	0.233	0.33	0.00775724	4	Cwf19l2
0.000882673	0.690669	0.424	0.535	1	4	Map4k4
1.23416e-11	0.689823	0.172	0.257	2.25481e-07	4	Nras
2.10898e-07	0.688776	0.184	0.259	0.0038531	4	Zscan26
5.47046e-05	0.688468	0.207	0.279	0.999454	4	Pcf11
3.65757e-06	0.687612	0.238	0.332	0.0668237	4	Adgrg6
5.20195e-09	0.686831	0.187	0.27	9.50397e-05	4	Arhgap35
1.29521e-09	0.686023	0.172	0.251	2.36634e-05	4	Ing4
6.36415e-09	0.685465	0.204	0.295	0.000116273	4	Zhx3
0.000138087	0.684178	0.46	0.589	1	4	Slc36a2
7.8493e-07	0.683619	0.239	0.338	0.0143407	4	Tut4
1.3169e-33	0.68292	0.539	0.602	2.40598e-29	4	Bclaf1
7.49758e-09	0.68206	0.246	0.36	0.000136981	4	Atf7
2.73676e-07	0.676945	0.242	0.346	0.00500006	4	Prrc1
4.24487e-11	0.676914	0.203	0.302	7.75537e-07	4	Mecp2
8.36955e-06	0.674304	0.278	0.396	0.152912	4	Cdk14
3.30518e-12	0.673606	0.18	0.271	6.03856e-08	4	Pcgf5
0.000440244	0.673401	0.448	0.579	1	4	Tnrc6b
1.28112e-08	0.673358	0.229	0.331	0.000234061	4	Axin2
2.63857e-12	0.670689	0.193	0.291	4.82068e-08	4	Smad5
1.9777e-14	0.669172	0.165	0.256	3.61326e-10	4	Srebf2
1.14836e-82	0.668525	0.702	0.786	2.09805e-78	4	Mbnl1
4.69104e-15	0.666365	0.174	0.271	8.57053e-11	4	Lin7c
1.06707e-34	0.665946	0.608	0.722	1.94954e-30	4	Celf2
8.8564e-10	0.665843	0.197	0.288	1.61806e-05	4	Rapgef6
1.48847e-07	0.665115	0.284	0.417	0.00271943	4	Rgl1
1.91108e-12	0.664591	0.203	0.307	3.49155e-08	4	Eml4
2.16002e-10	0.663079	0.178	0.263	3.94636e-06	4	Slc44a2
3.43634e-14	0.663014	0.168	0.26	6.27819e-10	4	Prkd3
7.58884e-05	0.662132	0.259	0.359	1	4	Mpdz
3.65364e-11	0.661652	0.173	0.258	6.67519e-07	4	Mapk14
2.84353e-06	0.659776	0.253	0.358	0.0519512	4	Med13l
1.44827e-07	0.658538	0.226	0.322	0.00264599	4	Ccnt1
2.67163e-13	0.656402	0.21	0.321	4.88107e-09	4	Epn2
1.60479e-14	0.654816	0.161	0.25	2.93195e-10	4	Frs2
3.74679e-12	0.654774	0.199	0.301	6.84538e-08	4	Fmr1
3.36133e-06	0.652103	0.241	0.337	0.0614116	4	Slc8a1
9.47177e-08	0.651543	0.248	0.361	0.00173049	4	Wdr33
3.41532e-17	0.651288	0.177	0.283	6.2398e-13	4	Chordc1
8.48859e-22	0.650878	0.524	0.62	1.55087e-17	4	Arhgef12
0.00201206	0.650811	0.318	0.444	1	4	N4bp2l2
1.15835e-15	0.648798	0.161	0.254	2.1163e-11	4	Marveld1
2.19257e-10	0.648398	0.187	0.274	4.00582e-06	4	Lsp1
6.24115e-08	0.648001	0.246	0.356	0.00114026	4	Itgav
7.41353e-10	0.647307	0.2	0.292	1.35445e-05	4	Apc
4.82075e-14	0.6471	0.206	0.315	8.8075e-10	4	Hoxb4
3.23612e-06	0.64657	0.199	0.272	0.0591239	4	Fndc1
2.50338e-07	0.646247	0.249	0.357	0.00457368	4	Lifr
3.149e-13	0.64622	0.183	0.279	5.75322e-09	4	Glt8d1
0.000152215	0.64594	0.284	0.396	1	4	Med13
4.19072e-13	0.64487	0.197	0.299	7.65645e-09	4	Cyp2d22
3.19929e-13	0.644726	0.183	0.28	5.8451e-09	4	Sidt2
0.00020217	0.64398	0.306	0.435	1	4	Brd1
9.31188e-117	0.643522	0.966	0.981	1.70128e-112	4	Col3a1
1.42096e-13	0.642775	0.169	0.258	2.59609e-09	4	Zmym4
4.53816e-15	0.642247	0.185	0.289	8.29121e-11	4	Arid1a
3.7021e-13	0.640844	0.173	0.264	6.76375e-09	4	Arhgef7
1.88032e-06	0.640023	0.273	0.391	0.0343534	4	Erbin
4.45622e-10	0.639657	0.211	0.311	8.14151e-06	4	Irak1
3.22616e-21	0.63918	0.565	0.682	5.8942e-17	4	Atp1a2
1.05222e-14	0.638962	0.176	0.274	1.92241e-10	4	9930021J03Rik
3.98444e-08	0.637892	0.215	0.304	0.000727957	4	Trp53inp1
1.02282e-204	0.637871	0.917	0.926	1.8687e-200	4	Ddx5
2.75859e-13	0.637074	0.195	0.296	5.03994e-09	4	Usp16
2.63176e-14	0.636257	0.174	0.269	4.80823e-10	4	Ranbp9
3.19458e-17	0.633371	0.162	0.259	5.8365e-13	4	Srpk1
2.18092e-12	0.633154	0.213	0.323	3.98454e-08	4	Fam120a
5.64144e-06	0.63239	0.312	0.45	0.103069	4	Zmiz1
0.00230878	0.63163	0.29	0.393	1	4	Ppp1r10
3.10047e-06	0.631292	0.263	0.373	0.0566456	4	Ptk7
6.05499e-10	0.627617	0.181	0.265	1.10625e-05	4	Epc1
4.70405e-17	0.627515	0.157	0.252	8.59429e-13	4	Sh3pxd2b
9.74067e-11	0.627457	0.234	0.349	1.77962e-06	4	Hipk1
4.87375e-08	0.626299	0.236	0.327	0.000890435	4	Vcan
0.00033957	0.624721	0.308	0.432	1	4	Ablim3
8.47277e-15	0.623827	0.165	0.256	1.54798e-10	4	Stat5b
1.53582e-12	0.623808	0.18	0.271	2.80595e-08	4	Yap1
4.61797e-09	0.621629	0.279	0.413	8.43702e-05	4	Rsbn1l
1.01102e-14	0.620822	0.166	0.258	1.84713e-10	4	Gata5
4.56396e-08	0.620352	0.256	0.372	0.000833835	4	Tnpo1
1.31564e-08	0.619461	0.23	0.33	0.000240368	4	Cgnl1
4.17163e-14	0.61881	0.171	0.264	7.62156e-10	4	Reps2
7.30383e-07	0.618431	0.264	0.378	0.0133441	4	Stag1
1.71593e-37	0.616526	0.747	0.811	3.135e-33	4	Fn1
3.79968e-08	0.616256	0.281	0.413	0.000694202	4	Xiap
2.18395e-09	0.615172	0.276	0.407	3.99008e-05	4	Boc
5.99222e-16	0.613378	0.203	0.319	1.09478e-11	4	Larp4
0.000217387	0.613012	0.268	0.368	1	4	Setbp1
1.51855e-14	0.612664	0.231	0.359	2.77438e-10	4	Dab2ip
0.00121849	0.612271	0.317	0.44	1	4	Sh3pxd2a
2.15953e-10	0.609446	0.276	0.414	3.94546e-06	4	Gatad2b
1.52632e-20	0.609069	0.599	0.722	2.78858e-16	4	Col4a1
0	2.93058	0.681	0.169	0	5	Hist1h4d
1.07167e-151	1.54687	0.266	0.101	1.95793e-147	5	Gm11361
0	1.48441	0.673	0.26	0	5	Gm10260
2.054e-89	1.22491	0.262	0.127	3.75265e-85	5	Polr2l
2.84915e-101	1.18008	0.32	0.163	5.20541e-97	5	Gm11808
1.89881e-216	1.14589	0.664	0.388	3.46913e-212	5	Smim4
0	1.09522	1	1	0	5	Gm42418
1.25773e-197	1.01141	0.824	0.589	2.29787e-193	5	Cdo1
9.08791e-117	0.97676	0.373	0.188	1.66036e-112	5	Hist1h1e
1.81524e-221	0.897303	0.922	0.722	3.31644e-217	5	Ppp1r14a
2.94858e-62	0.894926	0.271	0.15	5.38705e-58	5	Msmo1
1.5727e-69	0.87136	0.294	0.159	2.87332e-65	5	Chrdl1
6.95552e-56	0.865821	0.314	0.192	1.27077e-51	5	Fdps
3.77703e-44	0.865487	0.258	0.158	6.90064e-40	5	Prxl2a
9.77437e-122	0.857285	0.609	0.395	1.78578e-117	5	Tsc22d3
5.46003e-184	0.837239	0.771	0.511	9.97547e-180	5	Dpm3
8.85967e-214	0.83469	0.838	0.581	1.61866e-209	5	Tomm7
2.78793e-45	0.834603	0.379	0.26	5.09355e-41	5	Lgals3
0	0.829924	0.996	0.904	0	5	Tmsb10
1.284e-145	0.825592	0.592	0.337	2.34587e-141	5	Angptl4
5.55914e-180	0.823018	0.762	0.511	1.01565e-175	5	Ndufb1-ps
4.42028e-67	0.821222	0.308	0.176	8.07585e-63	5	Rpp25l
1.35732e-68	0.815364	0.352	0.208	2.47981e-64	5	Ccl19
4.01305e-82	0.812721	0.439	0.277	7.33183e-78	5	Bola2
1.03389e-54	0.808778	0.314	0.191	1.88892e-50	5	Faim2
5.21581e-124	0.800556	0.631	0.418	9.52928e-120	5	Anapc13
2.23644e-82	0.794067	0.358	0.197	4.08597e-78	5	Gm14964
0	0.793861	0.958	0.836	0	5	Lars2
3.38998e-165	0.777602	0.761	0.516	6.1935e-161	5	Atp5k
1.91875e-143	0.773601	0.683	0.446	3.50555e-139	5	Snhg8
4.56819e-53	0.76167	0.306	0.187	8.34609e-49	5	Smim27
7.07253e-227	0.758726	0.962	0.785	1.29215e-222	5	Gng11
0	0.756888	0.997	0.959	0	5	Inmt
6.50524e-122	0.75151	0.778	0.545	1.18851e-117	5	Gsta3
2.77723e-225	0.746132	0.915	0.694	5.074e-221	5	Sec61g
4.19699e-176	0.737205	0.844	0.594	7.6679e-172	5	Uqcr11
1.52806e-69	0.736679	0.404	0.25	2.79177e-65	5	Wnt2
5.98812e-114	0.731431	0.548	0.338	1.09403e-109	5	Rbis
7.12435e-163	0.722332	0.816	0.567	1.30162e-158	5	Ndufb4
6.07854e-64	0.715757	0.432	0.284	1.11055e-59	5	Pin4
5.63246e-135	0.708844	0.746	0.513	1.02905e-130	5	Tmem256
5.3139e-151	0.708419	0.766	0.533	9.7085e-147	5	Ndufa5
1.11589e-109	0.707934	0.632	0.422	2.03873e-105	5	Ndufa3
2.64638e-217	0.69737	0.937	0.72	4.83494e-213	5	Atp5e
3.25645e-113	0.695219	0.617	0.397	5.94953e-109	5	Uba52
9.01469e-87	0.690585	0.53	0.349	1.64698e-82	5	Eif3j1
6.8918e-188	0.688627	0.932	0.735	1.25913e-183	5	Gas5
4.07949e-138	0.684772	0.782	0.549	7.45322e-134	5	Romo1
8.33929e-82	0.682963	0.506	0.336	1.52359e-77	5	Polr2i
9.40132e-134	0.682909	0.866	0.659	1.71762e-129	5	Selenbp1
1.28966e-40	0.680977	0.298	0.195	2.35622e-36	5	Cmbl
6.60052e-34	0.67827	0.356	0.257	1.20592e-29	5	Bcas3
4.59351e-137	0.677663	0.763	0.534	8.39234e-133	5	Mrpl52
0	0.672213	0.998	0.923	0	5	Fau
2.05965e-121	0.671836	0.758	0.539	3.76298e-117	5	Cox17
6.4459e-106	0.670522	0.974	0.9	1.17767e-101	5	S100a6
4.80136e-177	0.669223	0.889	0.665	8.77209e-173	5	Atp5j2
4.75206e-46	0.665593	0.309	0.198	8.68202e-42	5	Spint2
1.02114e-85	0.662727	0.562	0.377	1.86563e-81	5	Nol7
2.82666e-140	0.662438	0.814	0.578	5.16431e-136	5	Snrpg
9.42182e-68	0.660001	0.458	0.304	1.72137e-63	5	Fmc1
2.03078e-223	0.659383	0.957	0.771	3.71023e-219	5	Selenow
5.89276e-125	0.652588	0.728	0.502	1.07661e-120	5	Tuba1b
5.96385e-39	0.647631	0.296	0.195	1.0896e-34	5	Smim26
1.7268e-102	0.647126	0.723	0.525	3.15487e-98	5	Pdap1
6.958e-63	0.640329	0.522	0.372	1.27123e-58	5	Acyp2
1.25351e-198	0.632449	0.94	0.74	2.29017e-194	5	Cox7c
2.46343e-144	0.629337	0.851	0.626	4.50068e-140	5	Ndufa2
1.67757e-211	0.627743	0.956	0.773	3.06492e-207	5	Cox8a
3.40641e-170	0.624865	0.94	0.748	6.22351e-166	5	Gstm1
2.84831e-157	0.623939	0.885	0.654	5.20386e-153	5	Cox6b1
1.43791e-29	0.622204	0.257	0.172	2.62706e-25	5	Gng8
1.02735e-195	0.620499	0.963	0.772	1.87697e-191	5	Pfdn5
0	0.619919	0.998	0.93	0	5	Ftl1
2.28386e-88	0.618571	0.64	0.458	4.17261e-84	5	Tmem258
7.51405e-46	0.617729	0.349	0.231	1.37282e-41	5	Mrps18c
6.22601e-54	0.616862	0.34	0.213	1.13749e-49	5	Cdc42ep2
6.46697e-42	0.61265	0.489	0.367	1.18152e-37	5	Stbd1
3.51726e-89	0.611856	0.634	0.449	6.42603e-85	5	Snrpf
3.89536e-107	0.610299	0.747	0.533	7.11683e-103	5	Ndufc1
6.90268e-176	0.60574	0.949	0.772	1.26112e-171	5	Fxyd1
3.30756e-91	0.604886	0.634	0.445	6.04292e-87	5	Ndufa1
4.30266e-45	0.603556	0.351	0.234	7.86095e-41	5	Psmg4
1.93205e-174	0.599253	0.978	0.888	3.52985e-170	5	Ogn
5.83577e-209	0.598306	0.956	0.78	1.0662e-204	5	Rabac1
6.1495e-105	0.59734	0.719	0.506	1.12351e-100	5	Ndufb2
2.87356e-72	0.596687	0.894	0.759	5.24999e-68	5	Mettl7a1
1.08298e-96	0.595605	0.688	0.483	1.9786e-92	5	Atp5mpl
2.19881e-45	0.592303	0.402	0.281	4.01722e-41	5	Nol3
1.18414e-53	0.591269	0.423	0.287	2.16343e-49	5	Ndufaf8
1.21048e-274	0.590793	0.993	0.885	2.21155e-270	5	Ppia
1.77012e-90	0.588666	0.722	0.529	3.234e-86	5	Mif
8.33283e-117	0.584064	0.798	0.576	1.52241e-112	5	Ndufa6
2.48001e-89	0.584029	0.685	0.486	4.53098e-85	5	Acaa2
4.81792e-47	0.582746	0.403	0.278	8.80234e-43	5	Mtln
4.98222e-37	0.58261	0.364	0.255	9.10252e-33	5	Bmyc
5.00543e-49	0.577496	0.468	0.331	9.14491e-45	5	Cdkn1c
5.57776e-84	0.575972	0.612	0.427	1.01906e-79	5	Ddt
2.02758e-26	0.571131	0.26	0.178	3.70439e-22	5	Hmgn2
8.16129e-114	0.571115	0.826	0.609	1.49107e-109	5	Uqcr10
1.9085e-38	0.569652	0.287	0.187	3.48683e-34	5	Phb
1.19659e-95	0.567241	0.718	0.512	2.18617e-91	5	Atp5md
4.04144e-79	0.564852	0.636	0.456	7.38372e-75	5	Por
1.47153e-60	0.564081	0.558	0.402	2.68848e-56	5	Nt5dc2
1.70008e-60	0.561357	0.577	0.419	3.10604e-56	5	2410006H16Rik
8.00425e-25	0.559634	0.258	0.18	1.46238e-20	5	Slc1a4
6.89662e-39	0.559165	0.356	0.246	1.26001e-34	5	Chchd7
1.04852e-122	0.55899	0.966	0.87	1.91564e-118	5	Gpx3
1.74904e-115	0.557216	0.875	0.673	3.1955e-111	5	Cyba
4.88998e-28	0.556282	0.262	0.179	8.93399e-24	5	Hebp1
2.85778e-86	0.554962	0.675	0.48	5.22117e-82	5	Ndufs6
5.53603e-126	0.553761	0.887	0.674	1.01143e-121	5	Krtcap2
3.61954e-91	0.551755	0.791	0.591	6.6129e-87	5	Tmco1
2.14902e-106	0.551014	0.828	0.61	3.92626e-102	5	Tomm6
8.08921e-87	0.549512	0.697	0.5	1.4779e-82	5	Tmem205
4.30959e-50	0.546692	0.397	0.268	7.87363e-46	5	Pet100
3.15669e-57	0.545241	0.493	0.345	5.76728e-53	5	Slirp
3.80959e-35	0.544769	0.25	0.156	6.96012e-31	5	Slc7a10
6.898e-57	0.540681	0.541	0.389	1.26027e-52	5	Fdx1
2.10605e-45	0.540567	0.419	0.295	3.84776e-41	5	Naa38
1.84828e-90	0.536047	0.776	0.584	3.37681e-86	5	Snhg18
4.44483e-38	0.536035	0.329	0.224	8.1207e-34	5	Pam16
1.86453e-92	0.535815	0.806	0.618	3.40649e-88	5	Prdx6
2.76119e-77	0.535533	0.696	0.508	5.0447e-73	5	Use1
7.19183e-129	0.532804	0.923	0.733	1.31395e-124	5	Atp5l
2.35034e-76	0.532395	0.613	0.421	4.29408e-72	5	1810010H24Rik
2.53561e-36	0.53188	0.285	0.188	4.63255e-32	5	Tmem222
1.52849e-77	0.530739	0.653	0.464	2.79254e-73	5	Cops9
1.98985e-87	0.527297	0.683	0.488	3.63545e-83	5	Ndufb8
2.938e-101	0.52608	0.867	0.677	5.36773e-97	5	Dbi
7.39427e-46	0.524237	0.359	0.238	1.35093e-41	5	Gstp1
2.27818e-65	0.522115	0.539	0.38	4.16224e-61	5	Snrpd1
5.02903e-30	0.51988	0.31	0.218	9.18804e-26	5	Gstk1
4.9036e-87	0.519627	0.777	0.587	8.95888e-83	5	Drap1
6.39205e-30	0.519409	0.263	0.175	1.16783e-25	5	Scd1
6.13704e-26	0.517556	0.281	0.197	1.12124e-21	5	Myl9
1.16547e-154	0.50994	0.964	0.808	2.12931e-150	5	Cox6c
7.66404e-128	0.506874	0.92	0.735	1.40022e-123	5	Elob
3.10694e-87	0.506713	0.815	0.617	5.67639e-83	5	Gstm2
1.23771e-44	0.505678	0.473	0.34	2.2613e-40	5	Hmgn5
2.94211e-68	0.505327	0.678	0.508	5.37523e-64	5	Nop10
2.05128e-70	0.504497	0.608	0.438	3.74769e-66	5	Arpp19
9.95355e-218	0.503194	1	0.968	1.81851e-213	5	Tpt1
6.62746e-54	0.501802	0.498	0.354	1.21084e-49	5	Pfdn1
1.85056e-153	3.54926	0.293	0.104	3.38098e-149	6	Homer1
6.25505e-259	3.47465	0.384	0.121	1.1428e-254	6	Gm17056
2.97096e-257	3.29658	0.441	0.161	5.42795e-253	6	Hk2
1.57157e-279	3.29028	0.465	0.173	2.87127e-275	6	Arid5a
4.60063e-271	3.13135	0.547	0.247	8.40535e-267	6	Sbno2
8.19244e-282	3.07477	0.576	0.267	1.49676e-277	6	Nr4a2
4.08351e-90	2.89822	0.312	0.16	7.46058e-86	6	Dot1l
2.9274e-81	2.86027	0.26	0.122	5.34836e-77	6	Pde12
2.38194e-85	2.84094	0.321	0.173	4.3518e-81	6	Gm12216
9.46369e-203	2.81976	0.444	0.188	1.72902e-198	6	Nr4a3
1.26365e-211	2.73979	0.569	0.334	2.30868e-207	6	Arl5b
1.7688e-89	2.71884	0.329	0.174	3.2316e-85	6	Birc3
0	2.66877	0.903	0.575	0	6	Ccnl1
4.22823e-291	2.61737	0.688	0.391	7.72498e-287	6	Hspa1b
0	2.59304	0.874	0.474	0	6	Fosb
2.78278e-93	2.54664	0.484	0.359	5.08414e-89	6	Arih1
8.99237e-33	2.52041	0.256	0.173	1.64291e-28	6	Cstf3
2.34435e-238	2.51926	0.589	0.317	4.28314e-234	6	Irf1
1.23958e-62	2.47209	0.263	0.136	2.2647e-58	6	Serpine1
1.48819e-173	2.45572	0.528	0.317	2.71893e-169	6	Nup98
2.29592e-56	2.44712	0.282	0.166	4.19465e-52	6	Nfkb2
1.86371e-105	2.41597	0.285	0.118	3.40499e-101	6	Il6
5.98297e-96	2.38953	0.522	0.391	1.09309e-91	6	Tnfaip2
5.27006e-125	2.38317	0.46	0.283	9.6284e-121	6	Ripk1
1.16201e-241	2.37196	0.634	0.383	2.12299e-237	6	Fosl2
0	2.37138	0.793	0.591	0	6	Slc38a2
7.34671e-59	2.36126	0.299	0.178	1.34224e-54	6	Gm26532
7.54624e-44	2.31564	0.271	0.172	1.3787e-39	6	Slc5a3
9.74616e-84	2.29774	0.47	0.343	1.78062e-79	6	Nop58
4.18892e-158	2.29726	0.697	0.593	7.65316e-154	6	Sat1
2.65854e-88	2.29318	0.39	0.234	4.85715e-84	6	Bhlhe40
4.91159e-148	2.28671	0.534	0.321	8.97348e-144	6	Klf4
4.20253e-66	2.27012	0.405	0.286	7.67803e-62	6	Odc1
9.39973e-211	2.25962	0.658	0.473	1.71733e-206	6	Skil
0	2.2385	0.817	0.598	0	6	Tra2a
1.34195e-145	2.23165	0.619	0.472	2.45175e-141	6	Icam1
2.27892e-256	2.20777	0.758	0.599	4.16359e-252	6	Ifrd1
6.33148e-62	2.19651	0.382	0.266	1.15676e-57	6	Tiparp
2.13423e-56	2.18473	0.345	0.232	3.89924e-52	6	Irs2
0	2.18297	0.843	0.509	0	6	Nfkbiz
1.03825e-24	2.18198	0.25	0.184	1.89689e-20	6	Ints6
0	2.17349	0.839	0.59	0	6	Clk1
1.01979e-75	2.17272	0.397	0.27	1.86315e-71	6	Mir22hg
0	2.15694	0.748	0.465	0	6	Tsix
4.62934e-34	2.13441	0.27	0.184	8.45781e-30	6	Sowahc
2.05844e-267	2.12948	0.827	0.698	3.76077e-263	6	Thbs1
5.00574e-262	2.11979	0.732	0.45	9.14549e-258	6	Hspa1a
1.30707e-18	2.09831	0.262	0.212	2.38801e-14	6	Ell2
2.19554e-67	2.0978	0.392	0.273	4.01125e-63	6	Azin1
3.785e-30	2.08978	0.275	0.2	6.91519e-26	6	Mpp7
4.23899e-27	2.07721	0.258	0.185	7.74464e-23	6	Pde4b
1.87668e-44	2.06209	0.352	0.264	3.42869e-40	6	Casp4
4.02151e-98	2.05191	0.511	0.382	7.34729e-94	6	Jmjd1c
4.01271e-74	2.04192	0.386	0.245	7.33122e-70	6	Maff
2.03889e-169	2.03538	0.576	0.345	3.72505e-165	6	Dnajb1
6.28688e-21	2.00817	0.366	0.338	1.14861e-16	6	Nfkb1
5.65697e-69	2.00339	0.391	0.266	1.03353e-64	6	Pcf11
9.24664e-47	1.98043	0.335	0.233	1.68936e-42	6	Adamts9
2.27359e-209	1.97302	0.682	0.5	4.15384e-205	6	Wsb1
4.46882e-44	1.97226	0.307	0.201	8.16454e-40	6	1200007C13Rik
4.59935e-56	1.9657	0.44	0.357	8.40302e-52	6	Kdm6b
0	1.95814	0.848	0.751	0	6	Ube2d3
8.56276e-100	1.95015	0.537	0.405	1.56442e-95	6	Kcnq1ot1
9.90715e-57	1.92097	0.409	0.313	1.81004e-52	6	Rlim
9.52895e-228	1.91574	0.738	0.588	1.74094e-223	6	Bclaf1
4.07611e-27	1.91032	0.49	0.51	7.44706e-23	6	Eprs
4.72914e-242	1.89833	0.782	0.678	8.64014e-238	6	Sf3b1
6.75344e-107	1.89716	0.469	0.306	1.23385e-102	6	Gm10115
4.11359e-192	1.89446	0.698	0.534	7.51553e-188	6	Coq10b
1.2441e-62	1.8764	0.31	0.178	2.27298e-58	6	Csrnp1
0	1.87425	0.87	0.577	0	6	Nr4a1
6.21051e-23	1.83237	0.322	0.275	1.13466e-18	6	Zfp131
1.01587e-133	1.82099	0.524	0.318	1.85599e-129	6	Gm26917
3.94462e-31	1.79702	0.328	0.258	7.20682e-27	6	Tsc22d2
7.8303e-12	1.79474	0.32	0.313	1.4306e-07	6	Ugdh
0	1.79139	0.895	0.748	0	6	Fus
1.26941e-47	1.75827	0.347	0.246	2.31922e-43	6	Lncpint
2.31638e-95	1.75757	0.583	0.503	4.23203e-91	6	Ythdc1
1.19776e-14	1.75464	0.289	0.256	2.1883e-10	6	Gfpt2
0	1.73963	0.838	0.677	0	6	Hnrnph1
1.23411e-18	1.73523	0.27	0.22	2.25472e-14	6	Atxn7
8.38818e-62	1.7056	0.507	0.443	1.53252e-57	6	Gls
1.25887e-35	1.68609	0.465	0.445	2.29996e-31	6	Rbbp6
2.7158e-41	1.66741	0.299	0.197	4.96176e-37	6	Fam193b
1.27327e-38	1.66175	0.363	0.284	2.32627e-34	6	Brwd1
4.28382e-51	1.65552	0.521	0.504	7.82654e-47	6	BC005537
1.10531e-93	1.65153	0.483	0.332	2.0194e-89	6	Stard9
3.75421e-17	1.64197	0.308	0.276	6.85894e-13	6	Midn
4.5274e-149	1.63219	0.634	0.431	8.27156e-145	6	Ppp1r15a
1.42093e-18	1.62185	0.331	0.302	2.59604e-14	6	Ndel1
7.91048e-83	1.62137	0.349	0.183	1.44525e-78	6	Cxcl1
0	1.61909	0.924	0.716	0	6	Zfp36
5.61937e-114	1.60782	0.614	0.528	1.02666e-109	6	Tra2b
2.00198e-63	1.60771	0.454	0.343	3.65762e-59	6	Sned1
3.01e-272	1.60367	0.819	0.691	5.49927e-268	6	Nktr
2.54628e-233	1.58799	0.812	0.713	4.65205e-229	6	Ddx3x
1.75454e-109	1.5871	0.646	0.591	3.20554e-105	6	Tpm3
0	1.57523	0.962	0.78	0	6	Jun
5.27703e-52	1.57069	0.452	0.379	9.64113e-48	6	Ppp1r10
2.57122e-06	1.56062	0.255	0.254	0.0469763	6	Rassf1
5.89935e-24	1.54736	0.341	0.296	1.07781e-19	6	Hivep2
2.23395e-142	1.54611	0.651	0.543	4.08142e-138	6	Sfpq
1.21385e-46	1.51957	0.45	0.371	2.21771e-42	6	Pim1
1.15466e-24	1.51956	0.292	0.226	2.10956e-20	6	Paxbp1
3.55839e-20	1.50777	0.346	0.315	6.50119e-16	6	Clasp2
7.02037e-94	1.5059	0.602	0.548	1.28262e-89	6	Srsf7
7.18871e-20	1.50348	0.279	0.225	1.31338e-15	6	Dock10
3.41192e-31	1.50056	0.479	0.479	6.23357e-27	6	Osmr
0	1.49908	0.986	0.8	0	6	Egr1
4.68748e-63	1.49819	0.54	0.502	8.56402e-59	6	Stat3
7.08781e-114	1.49417	0.753	0.712	1.29494e-109	6	Mat2a
1.42203e-86	1.48572	0.569	0.496	2.59806e-82	6	Huwe1
4.04261e-13	1.48025	0.266	0.231	7.38585e-09	6	Ankrd44
0	1.47826	0.919	0.851	0	6	Hnrnpa2b1
8.15652e-20	1.47542	0.298	0.25	1.4902e-15	6	Tmcc1
5.15587e-22	1.47402	0.278	0.215	9.41978e-18	6	Cacna1c
1.95804e-67	1.4664	0.492	0.398	3.57733e-63	6	Ccnl2
3.06215e-77	1.46476	0.643	0.593	5.59456e-73	6	Adamts1
4.61281e-121	1.46446	0.65	0.562	8.4276e-117	6	Tnxb
3.37301e-19	1.45739	0.318	0.275	6.16248e-15	6	Taf1d
1.04346e-06	1.45702	0.279	0.281	0.0190641	6	Tob2
1.5209e-138	1.45567	0.715	0.658	2.77868e-134	6	Top1
1.59132e-20	1.45174	0.326	0.281	2.90734e-16	6	Ago3
2.9348e-40	1.44462	0.439	0.357	5.36187e-36	6	Gem
3.55233e-83	1.43937	0.621	0.588	6.4901e-79	6	Zfand5
0	1.43216	0.988	0.862	0	6	Junb
1.10857e-34	1.4281	0.413	0.363	2.02536e-30	6	4932438A13Rik
5.47229e-15	1.42781	0.33	0.311	9.99788e-11	6	Ccnt1
1.01693e-163	1.42566	0.765	0.704	1.85794e-159	6	Dock4
0.000313044	1.42342	0.254	0.262	1	6	Yap1
1.4116e-14	1.4176	0.39	0.397	2.57899e-10	6	Cdk11b
3.67911e-81	1.41696	0.698	0.735	6.72174e-77	6	Slc25a3
5.96253e-34	1.40056	0.388	0.324	1.08935e-29	6	Smg1
4.56422e-18	1.391	0.367	0.343	8.33882e-14	6	Runx1
1.44828e-28	1.39005	0.439	0.427	2.64602e-24	6	Nufip2
1.7538e-22	1.38527	0.389	0.365	3.2042e-18	6	Birc2
2.44274e-94	1.38242	0.602	0.513	4.46289e-90	6	Syne1
9.57454e-37	1.38168	0.5	0.47	1.74927e-32	6	Ier5
1.58343e-07	1.37913	0.302	0.304	0.00289293	6	Ap3m1
2.22911e-26	1.37856	0.381	0.338	4.07259e-22	6	Rictor
3.22506e-17	1.37769	0.315	0.277	5.89219e-13	6	Ascc3
4.50443e-136	1.37341	0.692	0.594	8.22959e-132	6	Mir99ahg
2.5556e-76	1.36988	0.608	0.58	4.66909e-72	6	Spag9
8.20056e-52	1.36834	0.572	0.583	1.49824e-47	6	Pabpc1
5.91846e-70	1.36633	0.561	0.503	1.0813e-65	6	Nfat5
2.06056e-13	1.36503	0.315	0.295	3.76464e-09	6	Ppp6r3
5.65394e-16	1.36455	0.256	0.207	1.03297e-11	6	Mapk8ip3
1.15019e-47	1.36315	0.521	0.49	2.10139e-43	6	Setd5
1.70031e-18	1.36195	0.36	0.32	3.10647e-14	6	Errfi1
3.73783e-154	1.36109	0.743	0.663	6.82902e-150	6	Mcl1
1.74064e-23	1.34993	0.384	0.351	3.18016e-19	6	Cpeb4
2.26007e-16	1.34673	0.342	0.319	4.12915e-12	6	Ino80d
5.0666e-21	1.3438	0.326	0.277	9.25668e-17	6	Zc3h7a
7.96389e-160	1.33945	0.774	0.704	1.455e-155	6	Hmcn1
2.63661e-62	1.33812	0.523	0.455	4.81709e-58	6	Zcchc7
3.34739e-18	1.32683	0.32	0.281	6.11569e-14	6	Pds5a
1.95067e-09	1.32466	0.328	0.331	3.56387e-05	6	Ets2
4.82216e-16	1.32366	0.305	0.269	8.81009e-12	6	Safb2
9.98249e-122	1.32194	0.677	0.58	1.8238e-117	6	Adamts10
0.000479599	1.31989	0.259	0.271	1	6	Csnk1d
6.6733e-65	1.31933	0.552	0.512	1.21921e-60	6	Akap13
1.18374e-19	1.31849	0.341	0.3	2.16269e-15	6	Leng8
0	1.31819	0.962	0.842	0	6	Btg2
9.88084e-59	1.3161	0.613	0.623	1.80523e-54	6	Dnajb4
9.34897e-13	1.31181	0.315	0.298	1.70806e-08	6	Celf1
0.00161886	1.30936	0.26	0.277	1	6	Senp2
1.32274e-12	1.30291	0.334	0.324	2.41665e-08	6	Cacnb2
3.30662e-44	1.28927	0.502	0.465	6.0412e-40	6	Syne2
9.4446e-29	1.28901	0.452	0.434	1.72553e-24	6	Slc3a2
6.50104e-12	1.28283	0.311	0.293	1.18774e-07	6	Zmym5
1.5587e-34	1.27516	0.487	0.461	2.84774e-30	6	Raph1
1.11271e-15	1.27411	0.383	0.378	2.03292e-11	6	Ppp1r12b
7.16086e-79	1.26894	0.602	0.545	1.30829e-74	6	Dst
1.94458e-10	1.2631	0.321	0.313	3.55275e-06	6	Slc1a5
2.49988e-17	1.25963	0.349	0.322	4.56728e-13	6	R3hdm1
1.08998e-14	1.25565	0.339	0.318	1.99139e-10	6	Dmd
8.6149e-07	1.25498	0.275	0.272	0.0157394	6	Ep400
2.19963e-26	1.25285	0.421	0.393	4.01872e-22	6	Ubn2
2.17313e-16	1.2513	0.355	0.33	3.97031e-12	6	Sik1
0.000105678	1.24293	0.269	0.276	1	6	BC005561
3.05532e-09	1.24093	0.295	0.287	5.58206e-05	6	Sbf2
1.28667e-207	1.23503	0.834	0.789	2.35075e-203	6	Srsf5
2.0354e-96	1.23496	0.751	0.743	3.71868e-92	6	Dnaja1
5.87206e-23	1.23216	0.42	0.403	1.07282e-18	6	Dennd4a
1.71947e-41	1.23036	0.496	0.461	3.14148e-37	6	Phip
4.4073e-14	1.22724	0.305	0.272	8.05214e-10	6	Tet2
4.18024e-23	1.227	0.416	0.399	7.63731e-19	6	Trps1
1.1403e-12	1.22669	0.363	0.367	2.08333e-08	6	Smchd1
4.13755e-18	1.21845	0.375	0.352	7.55931e-14	6	Adgrl3
1.10982e-07	1.21454	0.27	0.257	0.00202764	6	Pan3
3.06274e-78	1.20989	0.661	0.669	5.59562e-74	6	Picalm
1.35896e-71	1.20732	0.668	0.674	2.48282e-67	6	Btg1
7.80946e-11	1.20714	0.284	0.259	1.42679e-06	6	Srcap
3.52877e-253	1.20608	0.883	0.823	6.44706e-249	6	Srrm2
0.000372695	1.2028	0.321	0.36	1	6	Impact
5.99224e-32	1.20201	0.469	0.452	1.09478e-27	6	Ranbp2
1.58149e-28	1.19765	0.42	0.381	2.88939e-24	6	Herc1
9.08159e-176	1.19597	0.762	0.559	1.65921e-171	6	Gadd45b
0	1.18863	0.938	0.872	0	6	Son
3.49198e-197	1.18068	0.819	0.756	6.37985e-193	6	Nisch
1.2611e-79	1.17977	0.588	0.443	2.30403e-75	6	Ier3
8.56399e-17	1.17934	0.402	0.401	1.56464e-12	6	Mga
8.17458e-86	1.17644	0.63	0.586	1.4935e-81	6	Snrnp70
1.80375e-81	1.17644	0.63	0.584	3.29544e-77	6	Ogt
3.43173e-05	1.17098	0.265	0.268	0.626977	6	Plekhh2
7.15311e-08	1.16489	0.329	0.315	0.00130687	6	Ltbp2
2.31193e-09	1.16478	0.355	0.37	4.2239e-05	6	Frmd4b
3.60531e-65	1.15839	0.582	0.542	6.58691e-61	6	Mycbp2
1.15603e-60	1.1557	0.614	0.62	2.11207e-56	6	Srsf2
4.28855e-06	1.15322	0.304	0.315	0.0783517	6	Stx5a
1.08141e-69	1.15141	0.464	0.296	1.97574e-65	6	Atf3
9.25664e-22	1.14691	0.416	0.405	1.69119e-17	6	Ankrd17
3.59706e-05	1.13516	0.262	0.261	0.657183	6	Fam193a
7.63377e-32	1.13368	0.452	0.381	1.39469e-27	6	Socs3
1.71308e-121	1.13257	0.832	0.77	3.1298e-117	6	Hsp90aa1
7.19451e-05	1.1313	0.272	0.278	1	6	Ssh2
1.92966e-09	1.1296	0.402	0.447	3.5255e-05	6	Sertad2
1.24062e-52	1.12745	0.565	0.557	2.26661e-48	6	Wnk1
8.87543e-07	1.12565	0.407	0.472	0.0162154	6	Brd2
5.7007e-70	1.12449	0.6	0.557	1.04152e-65	6	AC149090.1
1.42573e-10	1.12407	0.369	0.385	2.6048e-06	6	Med13
5.02708e-05	1.12248	0.289	0.302	0.918447	6	Herc2
0.000215591	1.11622	0.258	0.259	1	6	Cspp1
6.42911e-75	1.11027	0.65	0.627	1.1746e-70	6	Prpf4b
0.00716484	1.10869	0.252	0.269	1	6	Ecpas
1.3276e-302	1.10501	0.989	0.983	2.42552e-298	6	Macf1
5.32027e-11	1.10424	0.362	0.363	9.72014e-07	6	Rev3l
6.5284e-05	1.10381	0.258	0.258	1	6	Hjurp
7.14304e-10	1.10215	0.429	0.475	1.30503e-05	6	Smad7
0.00513648	1.09624	0.269	0.291	1	6	Emsy
5.04392e-12	1.09477	0.38	0.389	9.21525e-08	6	Hspg2
9.26002e-25	1.09448	0.471	0.482	1.69181e-20	6	Camk2d
1.91541e-57	1.08912	0.604	0.595	3.49945e-53	6	Ankrd11
9.77391e-18	1.08685	0.491	0.542	1.78569e-13	6	Chd4
1.34306e-103	1.08614	0.704	0.663	2.45377e-99	6	Cacna1d
2.20984e-31	1.08498	0.492	0.488	4.03737e-27	6	Mical3
9.73555e-08	1.08423	0.341	0.349	0.00177868	6	A330076H08Rik
3.89087e-26	1.08103	0.5	0.528	7.10862e-22	6	Aff4
2.4415e-215	1.07995	0.888	0.858	4.46062e-211	6	Lrp1
5.65046e-12	1.07605	0.343	0.33	1.03234e-07	6	Prpf39
9.33196e-41	1.07268	0.66	0.726	1.70495e-36	6	Arf4
1.60653e-06	1.06822	0.307	0.31	0.0293513	6	Zfp950
4.8255e-22	1.06621	0.444	0.444	8.81618e-18	6	Dync1h1
0.000115809	1.06606	0.295	0.313	1	6	Tmem245
0.00085224	1.06599	0.258	0.267	1	6	Maml3
8.42415e-91	1.0653	0.693	0.666	1.53909e-86	6	Pnisr
5.76098e-53	1.06481	0.566	0.536	1.05253e-48	6	Pkd1
0.00127338	1.05881	0.181	0.251	1	6	Nolc1
2.67927e-07	1.05724	0.331	0.345	0.00489503	6	Map4k3
6.60789e-12	1.05607	0.387	0.398	1.20726e-07	6	Kmt2c
3.14652e-12	1.05165	0.398	0.408	5.74869e-08	6	Sltm
4.47515e-09	1.0513	0.361	0.373	8.17609e-05	6	Golga4
3.41821e-11	1.05116	0.405	0.435	6.24508e-07	6	Mast4
8.43103e-52	1.04983	0.603	0.621	1.54035e-47	6	Flna
0.0026002	1.04764	0.276	0.295	1	6	Cep350
1.15064e-06	1.0473	0.326	0.339	0.0210223	6	Mdm4
3.49128e-105	1.04244	0.75	0.761	6.37857e-101	6	Csnk1a1
0.00229834	1.04133	0.288	0.314	1	6	Brd9
0.00974191	1.03893	0.242	0.254	1	6	Sertad1
1.64516e-11	1.03877	0.349	0.337	3.0057e-07	6	Gm47283
1.18378e-127	1.03391	0.819	0.81	2.16277e-123	6	Col6a3
0.0032881	1.03327	0.271	0.289	1	6	Tnik
1.30787e-07	1.02999	0.381	0.416	0.00238949	6	Pla2r1
0.00558607	1.02965	0.262	0.28	1	6	Dnmt3a
1.12077e-10	1.0273	0.399	0.428	2.04765e-06	6	Sh3pxd2a
3.3807e-27	1.02599	0.482	0.485	6.17654e-23	6	Nsd1
1.45624e-17	1.02365	0.436	0.446	2.66055e-13	6	Birc6
1.10454e-13	1.02323	0.418	0.438	2.01799e-09	6	Mkln1
2.22575e-08	1.02269	0.385	0.421	0.000406645	6	Tut7
2.96156e-26	1.0218	0.506	0.519	5.41077e-22	6	Mrc2
1.2604e-149	1.02151	0.803	0.786	2.30275e-145	6	Luc7l2
8.20148e-13	1.0192	0.403	0.421	1.49841e-08	6	Phf20l1
1.65561e-13	1.01876	0.429	0.452	3.0248e-09	6	Col5a1
9.27945e-06	1.01873	0.371	0.416	0.169535	6	Auts2
2.66854e-09	1.01713	0.363	0.376	4.87543e-05	6	Cblb
9.10869e-67	1.01662	0.63	0.612	1.66416e-62	6	Nbeal1
1.25881e-13	1.01654	0.396	0.4	2.29984e-09	6	Chd2
4.76093e-05	1.01626	0.31	0.329	0.869821	6	Zfp445
3.55898e-11	1.01459	0.405	0.436	6.50225e-07	6	Nsd3
8.95594e-116	1.00762	0.75	0.72	1.63625e-111	6	Atrx
2.68249e-11	1.00506	0.47	0.55	4.90091e-07	6	Tgoln1
2.90916e-52	1.0029	0.603	0.61	5.31504e-48	6	Arhgef12
1.02458e-05	0.99989	0.329	0.342	0.187191	6	Pdzd2
5.13621e-22	0.998722	0.481	0.503	9.38386e-18	6	Usp34
0.00631057	0.995168	0.278	0.301	1	6	Myo9a
2.37724e-06	0.993334	0.352	0.38	0.0434322	6	Plod2
2.72752e-07	0.991916	0.373	0.408	0.00498318	6	Ewsr1
2.71188e-12	0.990142	0.408	0.429	4.9546e-08	6	Utrn
0.000247024	0.989935	0.323	0.354	1	6	Gtf3c1
1.64565e-09	0.987919	0.373	0.39	3.00661e-05	6	Cdk12
4.1002e-29	0.986011	0.506	0.512	7.49107e-25	6	Kmt2a
9.63812e-19	0.98564	0.474	0.507	1.76088e-14	6	Vps13c
1.63114e-53	0.984936	0.61	0.61	2.98009e-49	6	Kif1b
0.000207458	0.983625	0.331	0.363	1	6	Col27a1
0.000623517	0.978412	0.321	0.354	1	6	Kdm5a
5.10628e-06	0.975253	0.363	0.398	0.0932917	6	Itpr1
2.01287e-223	0.97199	0.942	0.908	3.67752e-219	6	Zbtb20
4.55174e-11	0.966232	0.39	0.401	8.31603e-07	6	Shroom3
0.00490748	0.964919	0.345	0.4	1	6	Gria3
9.89701e-07	0.955049	0.371	0.405	0.0180818	6	Xdh
4.57329e-46	0.951547	0.599	0.606	8.35539e-42	6	Ash1l
3.98385e-15	0.949	0.445	0.477	7.27849e-11	6	Tnrc6a
1.54012e-19	0.948353	0.503	0.548	2.81381e-15	6	Usp9x
8.1347e-26	0.947019	0.537	0.577	1.48621e-21	6	Lama2
0.000192341	0.946335	0.294	0.302	1	6	Nav2
8.89008e-06	0.943816	0.381	0.424	0.162422	6	Tasor
3.40276e-14	0.943392	0.469	0.495	6.21684e-10	6	Scn3a
0.00162716	0.942461	0.307	0.336	1	6	Dmxl1
6.7697e-07	0.93503	0.342	0.359	0.0123682	6	Setd2
2.22309e-07	0.928028	0.37	0.399	0.00406158	6	Chd6
0.000662217	0.919545	0.351	0.401	1	6	Srsf6
4.03362e-06	0.915759	0.349	0.371	0.0736942	6	Fhod1
9.4045e-07	0.909923	0.389	0.429	0.017182	6	Baz2b
0.00053711	0.908319	0.331	0.366	1	6	Cdc42bpa
1.87281e-119	0.907024	0.874	0.898	3.42162e-115	6	Ahnak
4.59095e-14	0.906109	0.463	0.51	8.38767e-10	6	Bptf
5.77632e-15	0.905077	0.465	0.497	1.05533e-10	6	Svep1
1.23119e-05	0.9046	0.37	0.406	0.224939	6	Krit1
4.11885e-07	0.903369	0.446	0.528	0.00752514	6	Ubap2l
3.71808e-07	0.902919	0.396	0.437	0.00679294	6	Unc5c
1.73625e-41	0.901978	0.63	0.668	3.17214e-37	6	Slit2
8.51027e-05	0.899822	0.312	0.329	1	6	Lamb2
0.00263817	0.897974	0.341	0.387	1	6	Ccdc82
3.93743e-10	0.892726	0.421	0.454	7.19368e-06	6	Stard13
0.000250049	0.892294	0.358	0.405	1	6	Chd9
2.21389e-11	0.889724	0.411	0.421	4.04477e-07	6	Vegfa
0.000154796	0.88904	0.444	0.536	1	6	Rora
4.33984e-07	0.888375	0.406	0.456	0.00792889	6	Tead1
0.00471842	0.886895	0.305	0.34	1	6	Zfp292
2.76357e-08	0.885177	0.179	0.279	0.000504904	6	Supt5
3.62391e-31	0.885129	0.598	0.648	6.62089e-27	6	Adarb1
2.74484e-05	0.877862	0.403	0.472	0.501482	6	Skap2
2.4663e-49	0.877391	0.627	0.659	4.50593e-45	6	Tcf25
5.38325e-10	0.873279	0.455	0.514	9.83519e-06	6	Sptan1
3.05844e-08	0.871558	0.411	0.449	0.000558777	6	Meis1
3.64685e-33	0.867217	0.599	0.65	6.6628e-29	6	Arglu1
8.50431e-16	0.865859	0.495	0.546	1.55374e-11	6	Myof
0.00795492	0.863468	0.312	0.345	1	6	4632427E13Rik
1.60014e-27	0.863395	0.694	0.773	2.92345e-23	6	C4b
2.51607e-05	0.86104	0.399	0.462	0.459686	6	Ubr5
0.00908899	0.860361	0.382	0.453	1	6	Ankrd12
3.79411e-98	0.857804	0.779	0.768	6.93184e-94	6	Ptprd
3.17456e-23	0.857788	0.547	0.602	5.79993e-19	6	Qk
7.10176e-10	0.855752	0.443	0.492	1.29749e-05	6	Akap9
2.4254e-28	0.855731	0.554	0.588	4.4312e-24	6	Ddx17
6.50815e-10	0.848273	0.463	0.521	1.18904e-05	6	Fubp1
7.95917e-08	0.830806	0.452	0.532	0.00145414	6	Tnrc6c
3.21574e-40	0.82667	0.643	0.692	5.87516e-36	6	Rock2
1.7352e-06	0.821171	0.418	0.48	0.0317021	6	Acin1
5.52233e-21	0.821009	0.293	0.496	1.00893e-16	6	Iigp1
7.65284e-40	0.820432	0.629	0.664	1.39817e-35	6	Lama4
4.97037e-157	0.811712	0.911	0.895	9.08087e-153	6	Mylk
6.5474e-11	0.811409	0.462	0.519	1.19621e-06	6	Ptprs
2.62993e-54	0.808533	0.75	0.798	4.80488e-50	6	Fbn1
3.79338e-90	0.807378	0.832	0.795	6.9305e-86	6	Cebpd
0.00216548	0.796096	0.193	0.265	1	6	Pip4p1
0.000689778	0.79598	0.23	0.326	1	6	Etf1
4.10523e-15	0.792614	0.504	0.57	7.50026e-11	6	Prrc2b
0.00713466	0.789477	0.365	0.425	1	6	Rb1cc1
1.11787e-08	0.781195	0.471	0.552	0.000204235	6	Hnrnpdl
7.119e-06	0.779093	0.495	0.607	0.130064	6	Sqstm1
6.9872e-15	0.777895	0.534	0.601	1.27656e-10	6	Rbm25
1.52466e-08	0.76481	0.437	0.489	0.000278555	6	Rbm5
0.00262951	0.763736	0.408	0.495	1	6	Plec
8.12718e-07	0.760196	0.184	0.278	0.0148484	6	Topors
4.1315e-06	0.759699	0.447	0.527	0.0754826	6	Map4k4
2.34137e-36	0.759375	0.658	0.703	4.27769e-32	6	Srsf3
2.81141e-138	0.75633	0.928	0.925	5.13645e-134	6	Ddx5
0.000484535	0.754834	0.416	0.491	1	6	Atf4
3.62778e-11	0.752645	0.448	0.473	6.62796e-07	6	Mir100hg
2.1087e-48	0.750009	0.69	0.739	3.8526e-44	6	Mef2a
0.00270097	0.747055	0.184	0.252	1	6	Srpk1
0.00552451	0.746097	0.398	0.486	1	6	Strn3
0.000178747	0.740818	0.212	0.301	1	6	Zfp945
7.0377e-09	0.740491	0.485	0.569	0.000128579	6	Tnrc6b
1.06465e-16	0.738889	0.566	0.639	1.94512e-12	6	Nebl
3.32472e-17	0.738466	0.595	0.685	6.07426e-13	6	Hnrnpu
0.00851019	0.736703	0.23	0.314	1	6	Bcl10
0.000711213	0.73575	0.418	0.487	1	6	Robo2
7.56231e-08	0.734969	0.496	0.583	0.00138163	6	Vcl
3.53121e-27	0.733441	0.61	0.672	6.45151e-23	6	Dlc1
0.0077627	0.732375	0.204	0.273	1	6	Luc7l
2.61879e-47	0.73234	0.856	0.885	4.78453e-43	6	Eln
4.34744e-05	0.731197	0.183	0.265	0.794278	6	Shoc2
7.74005e-09	0.729816	0.473	0.548	0.000141411	6	Zmynd11
0.00913616	0.728181	0.187	0.25	1	6	Stat5b
1.5577e-09	0.727441	0.16	0.26	2.84593e-05	6	Cwc25
3.30645e-163	0.72545	0.937	0.79	6.04088e-159	6	Fos
0.00420982	0.724001	0.474	0.595	1	6	Pakap-1
0.00918582	0.716747	0.212	0.282	1	6	Igsf3
0.000103917	0.714643	0.19	0.27	1	6	Larp4b
0.0013419	0.714434	0.207	0.286	1	6	Kank3
0.00785798	0.710614	0.205	0.268	1	6	Plk2
6.65106e-05	0.71029	0.176	0.252	1	6	Mapk14
0.0020578	0.708966	0.215	0.294	1	6	Fmr1
4.4817e-10	0.708156	0.521	0.616	8.18806e-06	6	Aopep
2.80861e-18	0.707762	0.586	0.673	5.13133e-14	6	Lamb1
0.000645311	0.703613	0.219	0.307	1	6	Esyt1
0.00345171	0.702886	0.188	0.254	1	6	Iws1
0.00132539	0.702342	0.224	0.311	1	6	Larp4
0.00238353	0.701551	0.247	0.342	1	6	Polr2a
0.000446684	0.698397	0.185	0.258	1	6	Trpc4ap
1.72048e-68	0.696951	0.835	0.842	3.14331e-64	6	Tns1
3.19324e-12	0.695314	0.54	0.642	5.83405e-08	6	Srsf11
0.00474571	0.693277	0.229	0.311	1	6	Peli1
2.60093e-71	0.69064	0.811	0.837	4.7519e-67	6	Prex2
7.43876e-28	0.69057	0.484	0.421	1.35906e-23	6	Mt1
0.00092928	0.688658	0.201	0.279	1	6	Kif13a
0.00136813	0.688645	0.199	0.272	1	6	Cdc73
0.000138402	0.685901	0.434	0.518	1	6	Taok1
2.52282e-05	0.684005	0.181	0.259	0.46092	6	Wdr44
8.93825e-27	0.682154	0.635	0.691	1.63302e-22	6	Peak1
1.62338e-06	0.680808	0.166	0.25	0.0296591	6	Samd4b
1.42926e-32	0.679381	0.659	0.734	2.61125e-28	6	Prrc2c
1.10388e-05	0.678421	0.186	0.271	0.20168	6	Lysmd3
0.000131536	0.67706	0.221	0.317	1	6	Spty2d1
0.00183853	0.676739	0.209	0.286	1	6	Uhrf2
1.41179e-06	0.676121	0.28	0.424	0.0257934	6	Wac
3.7161e-08	0.671043	0.52	0.6	0.000678932	6	Specc1l
3.93678e-60	0.668938	0.898	0.942	7.1925e-56	6	Col1a1
0.00145194	0.667703	0.187	0.256	1	6	Zdhhc20
0.000290067	0.666857	0.204	0.286	1	6	Apc
9.38001e-07	0.666815	0.226	0.341	0.0171373	6	Ptbp1
1.40095e-05	0.665042	0.213	0.305	0.255954	6	Ccnd2
5.05885e-32	0.664301	0.653	0.713	9.24252e-28	6	Celf2
0.00325771	0.662367	0.234	0.324	1	6	Ssbp2
0.00800368	0.660199	0.442	0.555	1	6	Rsrc2
0.00296501	0.658466	0.428	0.514	1	6	Ktn1
0.00285824	0.653193	0.213	0.29	1	6	Safb
3.81003e-05	0.652876	0.455	0.539	0.696093	6	Nipbl
0.00814807	0.647492	0.233	0.314	1	6	Sf1
4.67633e-22	0.647198	0.542	0.529	8.54365e-18	6	Nfkbia
0.000184777	0.646427	0.447	0.532	1	6	Iqgap1
0.00583318	0.645855	0.458	0.56	1	6	Adamts2
1.48832e-14	0.645192	0.748	0.807	2.71916e-10	6	Fn1
9.97756e-06	0.644511	0.173	0.253	0.18229	6	Usp15
0.000992682	0.642954	0.228	0.317	1	6	Tns2
0.0011848	0.642528	0.182	0.25	1	6	Larp1
0.0019999	0.642516	0.424	0.506	1	6	Ptar1
7.27084e-60	0.638868	0.832	0.871	1.32838e-55	6	Ltbp4
7.5576e-06	0.636772	0.192	0.282	0.138077	6	Taf1
1.48022e-05	0.636163	0.183	0.268	0.270437	6	9930021J03Rik
2.51013e-07	0.635174	0.542	0.645	0.004586	6	Eif4a1
0.00117058	0.633676	0.254	0.356	1	6	Ccar1
0.00659539	0.632291	0.229	0.309	1	6	Rab11fip2
2.42094e-14	0.630224	0.595	0.69	4.42307e-10	6	Heg1
2.32748e-05	0.628526	0.201	0.291	0.425231	6	Gnl3
5.20285e-05	0.628031	0.199	0.285	0.950561	6	Tnrc18
0.00748091	0.624818	0.217	0.287	1	6	Plekha6
2.18577e-70	0.624313	0.845	0.863	3.99341e-66	6	Pbx1
4.0294e-05	0.624283	0.196	0.283	0.736171	6	Rapgef6
5.36178e-40	0.622648	0.716	0.784	9.79597e-36	6	Scn7a
0.000149081	0.622028	0.184	0.261	1	6	Tle3
9.16931e-06	0.621139	0.246	0.364	0.167523	6	Abi1
6.47428e-13	0.617448	0.571	0.656	1.18285e-08	6	Ddr2
0.00102359	0.612151	0.27	0.379	1	6	Meis2
0.000218805	0.611009	0.185	0.26	1	6	Nhlrc2
0.00042457	0.610204	0.258	0.368	1	6	Ptbp3
3.25751e-12	0.607759	0.608	0.714	5.95147e-08	6	Col4a1
0.00132601	0.606032	0.23	0.317	1	6	Clk4
5.64827e-15	0.60426	0.197	0.344	1.03194e-10	6	Emd
0.00113717	0.604201	0.284	0.399	1	6	Boc
7.50453e-06	0.602699	0.189	0.277	0.137108	6	Fam172a
5.32549e-07	0.602574	0.258	0.389	0.00972967	6	Tmed5
8.39099e-11	0.601635	0.571	0.662	1.53303e-06	6	Pid1
6.2722e-05	0.600974	0.175	0.25	1	6	Srebf2
2.51481e-13	0.599962	0.577	0.668	4.59456e-09	6	Rbms1
6.61408e-76	0.597615	0.889	0.851	1.20839e-71	6	Hspa8
2.1563e-14	0.597397	0.624	0.733	3.93956e-10	6	Hnrnpa3
0.000225548	0.596871	0.23	0.323	1	6	Pdzrn3
8.59102e-06	0.592878	0.179	0.263	0.156958	6	Ranbp9
1.21269e-05	0.589045	0.311	0.449	0.221559	6	Arrdc3
0.000641424	0.588883	0.214	0.298	1	6	Gbf1
1.9117e-06	0.587847	0.218	0.326	0.0349268	6	Klc1
0.000518097	0.587595	0.323	0.466	1	6	Dctn4
1.20755e-07	0.586151	0.209	0.318	0.0022062	6	Dab2
9.37954e-05	0.584211	0.238	0.338	1	6	Tcf7l2
7.22966e-56	0.584162	0.814	0.857	1.32086e-51	6	Tcf4
1.17059e-07	0.580567	0.165	0.255	0.00213868	6	Hivep1
2.92983e-38	0.579981	0.749	0.722	5.3528e-34	6	Ier2
0.0010807	0.577554	0.193	0.263	1	6	Crebzf
5.63414e-06	0.577422	0.229	0.34	0.102936	6	Gnaq
5.1765e-14	0.577324	0.595	0.674	9.45746e-10	6	Atp1a2
2.18238e-05	0.575031	0.232	0.337	0.398721	6	Fam133b
7.63943e-06	0.573858	0.177	0.259	0.139572	6	Agfg1
0.000792469	0.573731	0.297	0.427	1	6	Dusp11
9.75196e-05	0.572408	0.234	0.333	1	6	Tut4
1.48635e-05	0.572005	0.173	0.25	0.271556	6	Pcsk5
0.00018161	0.568688	0.202	0.285	1	6	Arfgef1
0.000283304	0.56574	0.251	0.358	1	6	Hnrnph3
2.45973e-07	0.563295	0.194	0.293	0.00449392	6	Creb3l2
6.4148e-40	0.562795	0.759	0.827	1.17198e-35	6	Rbm39
2.3142e-06	0.560277	0.184	0.274	0.0422805	6	Snrk
1.54756e-07	0.560235	0.193	0.293	0.00282739	6	Cyp2d22
0.00203741	0.559789	0.316	0.447	1	6	Dapk1
3.11336e-09	0.559617	0.352	0.538	5.68811e-05	6	Klf6
0.000177201	0.558758	0.228	0.32	1	6	Clip1
5.30936e-06	0.556138	0.173	0.255	0.097002	6	Ralgps2
0.00240836	0.555625	0.304	0.424	1	6	Ablim3
6.19277e-05	0.5554	0.537	0.662	1	6	Lamc1
0	4.72815	0.41	0.027	0	7	Gdf15
3.4694e-210	3.74468	0.421	0.098	6.3386e-206	7	Chchd10
0	2.95294	0.945	0.315	0	7	Cdkn1a
5.99781e-218	2.74867	0.26	0.036	1.0958e-213	7	Ass1
1.195e-173	2.29809	0.338	0.072	2.18327e-169	7	Snhg15
3.30327e-181	2.25074	0.62	0.216	6.03508e-177	7	Mdm2
2.99612e-145	2.16357	0.691	0.318	5.47391e-141	7	Ddit3
1.93063e-86	2.13483	0.326	0.107	3.52726e-82	7	Srxn1
1.22153e-78	2.02085	0.503	0.24	2.23174e-74	7	Zfas1
1.13379e-167	1.98421	0.335	0.071	2.07144e-163	7	Sulf2
4.67968e-210	1.93917	0.738	0.292	8.54978e-206	7	Ephx1
5.03766e-210	1.91829	0.538	0.146	9.20381e-206	7	Aen
8.43351e-95	1.89775	0.574	0.273	1.5408e-90	7	Hist1h1c
3.95963e-136	1.82913	0.336	0.084	7.23424e-132	7	Eda2r
1.01482e-185	1.78834	0.677	0.256	1.85408e-181	7	Ccng1
5.98752e-81	1.76295	0.408	0.164	1.09392e-76	7	1110038B12Rik
2.38661e-170	1.72463	0.7	0.284	4.36033e-166	7	Trp53inp1
8.09439e-188	1.71545	0.878	0.55	1.47884e-183	7	Phlda3
2.14907e-186	1.71222	0.78	0.38	3.92635e-182	7	Bax
3.03511e-50	1.69656	0.36	0.163	5.54515e-46	7	Mt2
1.64357e-64	1.69407	0.371	0.153	3.0028e-60	7	Epb41l4aos
4.94669e-58	1.65831	0.303	0.117	9.0376e-54	7	Gclc
1.50781e-44	1.63339	0.466	0.264	2.75477e-40	7	Lgals3
1.3939e-96	1.62442	0.462	0.179	2.54665e-92	7	Gadd45a
2.73044e-87	1.6208	0.323	0.104	4.98852e-83	7	Tmem178
9.11893e-85	1.61733	0.715	0.424	1.66603e-80	7	2410006H16Rik
2.55631e-83	1.59894	0.461	0.196	4.67038e-79	7	Des
6.08094e-128	1.55655	0.554	0.213	1.11099e-123	7	Ak1
1.75296e-59	1.54576	0.809	0.574	3.20266e-55	7	Cryab
3.6338e-70	1.53707	0.303	0.106	6.63896e-66	7	9230114K14Rik
4.37745e-78	1.53007	0.897	0.697	7.9976e-74	7	Hspb1
2.11128e-80	1.51852	0.428	0.176	3.85731e-76	7	Dcxr
3.5536e-76	1.51615	0.491	0.226	6.49242e-72	7	Tnfrsf12a
2.62107e-88	1.51018	0.353	0.12	4.78869e-84	7	Thyn1
9.29033e-145	1.49573	0.994	0.934	1.69734e-140	7	Ftl1
1.69315e-86	1.46336	0.431	0.168	3.09339e-82	7	Hspb8
3.49006e-129	1.42971	0.481	0.16	6.37634e-125	7	Zmat3
2.86287e-112	1.41955	0.455	0.159	5.23046e-108	7	Fat1
1.36136e-88	1.38337	0.446	0.177	2.4872e-84	7	Rgs10
3.83808e-61	1.38139	0.499	0.255	7.01217e-57	7	Gclm
2.06209e-110	1.34629	0.811	0.493	3.76744e-106	7	H2afj
2.57578e-101	1.33815	0.759	0.425	4.70595e-97	7	Tubb4b
1.98669e-70	1.33434	0.311	0.109	3.62968e-66	7	Pgpep1
5.13818e-40	1.33349	0.519	0.299	9.38746e-36	7	Atf3
1.37753e-57	1.30605	0.333	0.136	2.51675e-53	7	Hist3h2a
4.00119e-76	1.28108	0.582	0.297	7.31017e-72	7	Snhg1
6.98576e-57	1.27452	0.525	0.283	1.2763e-52	7	Snhg12
2.60808e-57	1.25947	0.694	0.418	4.76497e-53	7	Mt1
1.78924e-88	1.25885	0.685	0.381	3.26895e-84	7	Hspa9
5.47794e-90	1.25881	0.37	0.126	1.00082e-85	7	Mrps18b
2.70694e-57	1.2567	0.269	0.097	4.94557e-53	7	Ermard
4.56264e-48	1.25402	0.355	0.164	8.33594e-44	7	Pgd
7.00345e-65	1.22344	0.314	0.115	1.27953e-60	7	Uap1l1
3.09974e-54	1.2212	0.282	0.106	5.66323e-50	7	Gm5617
4.1253e-59	1.21847	0.738	0.498	7.53692e-55	7	Hist1h2bc
3.16662e-56	1.20243	0.309	0.12	5.78541e-52	7	Dnajc9
1.79416e-89	1.19833	0.712	0.405	3.27793e-85	7	Psmd8
3.21697e-99	1.19753	0.871	0.595	5.8774e-95	7	Sqstm1
2.01924e-44	1.18374	0.305	0.133	3.68914e-40	7	Polr2l
2.73998e-50	1.1687	0.341	0.15	5.00594e-46	7	Cyb5r1
4.77537e-56	1.14805	0.77	0.529	8.72459e-52	7	Cstb
1.12994e-60	1.14373	0.852	0.628	2.0644e-56	7	Gpx1
6.5276e-70	1.13999	0.49	0.227	1.19259e-65	7	Tmem43
8.06138e-63	1.13503	0.349	0.14	1.47281e-58	7	Cdc34
8.58317e-54	1.13172	0.285	0.109	1.56814e-49	7	Cpox
2.65103e-73	1.1234	0.552	0.275	4.84343e-69	7	Atp6v1d
2.07471e-44	1.11272	0.258	0.103	3.7905e-40	7	Ptp4a3
5.01552e-55	1.11114	0.314	0.125	9.16336e-51	7	Lrrfip1
4.73655e-45	1.11093	0.733	0.518	8.65368e-41	7	Esd
1.20183e-55	1.1087	0.253	0.088	2.19575e-51	7	Ubtd1
1.57439e-50	1.10678	0.289	0.115	2.87641e-46	7	Slc39a6
2.69482e-87	1.10545	0.615	0.298	4.92344e-83	7	Vps36
3.79663e-57	1.09212	0.315	0.124	6.93644e-53	7	Pqlc3
1.90251e-36	1.09159	0.292	0.135	3.47588e-32	7	Acot2
1.13875e-52	1.08114	0.659	0.415	2.0805e-48	7	Plin2
1.20703e-49	1.07854	0.363	0.167	2.20525e-45	7	Txnl4a
2.29595e-38	1.07746	0.9	0.746	4.19471e-34	7	Gas5
8.74293e-58	1.07636	0.315	0.122	1.59733e-53	7	Timm10
7.65425e-60	1.0731	0.402	0.173	1.39843e-55	7	Tob1
2.43423e-55	1.07041	0.59	0.331	4.44734e-51	7	Polr2a
3.88857e-36	1.06421	0.376	0.198	7.10442e-32	7	Tppp3
1.21426e-41	1.05988	0.256	0.105	2.21846e-37	7	Nr1d1
2.33128e-60	1.05536	0.585	0.326	4.25924e-56	7	Sars
1.00667e-56	1.05179	0.295	0.111	1.83919e-52	7	Rnf169
3.99692e-66	1.04859	0.549	0.278	7.30237e-62	7	Grpel1
1.37194e-57	1.04838	0.346	0.141	2.50653e-53	7	Gm17018
2.85828e-50	1.04396	0.258	0.096	5.22208e-46	7	Tsr3
9.14415e-45	1.04102	0.312	0.136	1.67064e-40	7	Oser1
2.7968e-43	1.03119	0.349	0.164	5.10976e-39	7	Snhg6
1.30735e-42	1.02538	0.299	0.129	2.38852e-38	7	9130401M01Rik
9.93696e-34	1.02322	0.288	0.137	1.81548e-29	7	Snhg5
6.11971e-84	1.02176	0.695	0.391	1.11807e-79	7	Commd3
1.2289e-47	1.02114	0.365	0.168	2.24519e-43	7	Gars
6.27643e-36	1.01916	0.363	0.188	1.1467e-31	7	Gt(ROSA)26Sor
1.32131e-63	1.01578	0.423	0.183	2.41403e-59	7	Dnajc2
1.12547e-35	1.01519	0.276	0.126	2.05623e-31	7	Gsto1
1.90745e-39	1.01313	0.25	0.103	3.48491e-35	7	Syt11
3.81533e-44	1.00508	0.322	0.143	6.9706e-40	7	Nip7
6.49636e-73	0.97269	0.801	0.537	1.18689e-68	7	Mif
3.77338e-55	0.970798	0.376	0.163	6.89397e-51	7	0610010K14Rik
6.53923e-46	0.966069	0.288	0.119	1.19472e-41	7	Bloc1s2
4.05125e-56	0.964754	0.335	0.135	7.40163e-52	7	Mrto4
6.50579e-61	0.962277	0.38	0.157	1.18861e-56	7	Carhsp1
5.12935e-54	0.960398	0.492	0.254	9.37132e-50	7	Trp53
8.63637e-41	0.945012	0.325	0.15	1.57786e-36	7	Abhd4
2.42787e-58	0.944039	0.615	0.353	4.43571e-54	7	Siva1
9.73188e-33	0.942769	0.253	0.115	1.77801e-28	7	Nudt18
2.09336e-46	0.939099	0.342	0.152	3.82456e-42	7	Rap2b
1.26014e-55	0.93579	0.621	0.374	2.30228e-51	7	Ppp1r14b
2.03414e-27	0.934608	0.364	0.208	3.71637e-23	7	Ahnak2
1.31929e-34	0.93351	0.304	0.146	2.41034e-30	7	Atp6v1b2
7.77918e-43	0.930823	0.696	0.465	1.42126e-38	7	Atf5
1.82269e-91	0.930677	0.994	0.925	3.33005e-87	7	H3f3b
1.96087e-66	0.926757	0.54	0.264	3.5825e-62	7	Eif2s1
2.46251e-59	0.925405	0.434	0.195	4.49901e-55	7	Emc6
1.32644e-51	0.924513	0.379	0.17	2.4234e-47	7	Mrpl2
1.87066e-53	0.923416	0.531	0.287	3.4177e-49	7	Ei24
1.35891e-64	0.916397	0.744	0.472	2.48273e-60	7	Rhoc
1.37776e-38	0.913724	0.258	0.108	2.51716e-34	7	Ngrn
2.51334e-29	0.912875	0.367	0.202	4.59187e-25	7	Rcan1
1.2353e-41	0.912743	0.321	0.148	2.2569e-37	7	Ngdn
1.52283e-49	0.910953	0.485	0.254	2.78221e-45	7	Scn1b
4.73794e-46	0.905414	0.367	0.17	8.65621e-42	7	Hax1
2.2035e-18	0.904915	0.355	0.217	4.0258e-14	7	Gadd45g
1.6419e-42	0.904378	0.385	0.189	2.99975e-38	7	Jpt1
3.01352e-31	0.903893	0.257	0.119	5.50569e-27	7	Zpr1
4.55008e-55	0.901716	0.614	0.366	8.31299e-51	7	Glrx3
9.14065e-44	0.899932	0.528	0.304	1.67e-39	7	Slc48a1
1.28941e-62	0.899682	0.624	0.35	2.35576e-58	7	Cycs
[truncated: 1,033 more rows]

## Sheet: Sup 4i_AF1 subset #s
sample	seurat_clusters	count	total	percentage
Saline	0	23	3868	0.594623
Saline	1	227	3868	5.86867
Saline	2	900	3868	23.2678
Saline	3	55	3868	1.42192
Saline	4	308	3868	7.96277
Saline	5	2148	3868	55.5326
Saline	6	134	3868	3.46432
Saline	7	10	3868	0.258532
Saline	8	58	3868	1.49948
Saline	9	5	3868	0.129266
Bleo_d14	0	251	11069	2.26759
Bleo_d14	1	3466	11069	31.3127
Bleo_d14	2	2662	11069	24.0491
Bleo_d14	3	1118	11069	10.1003
Bleo_d14	4	1741	11069	15.7286
Bleo_d14	5	238	11069	2.15015
Bleo_d14	6	829	11069	7.48938
Bleo_d14	7	468	11069	4.22802
Bleo_d14	8	226	11069	2.04174
Bleo_d14	9	70	11069	0.632397
Bleo_d30	0	7144	9616	74.2928
Bleo_d30	1	818	9616	8.50666
Bleo_d30	2	141	9616	1.46631
Bleo_d30	3	458	9616	4.7629
Bleo_d30	4	562	9616	5.84443
Bleo_d30	5	31	9616	0.322379
Bleo_d30	6	46	9616	0.478369
Bleo_d30	7	140	9616	1.45591
Bleo_d30	8	221	9616	2.29825
Bleo_d30	9	55	9616	0.571963
Bleo_d60	0	658	9373	7.02016
Bleo_d60	1	2095	9373	22.3514
Bleo_d60	2	1642	9373	17.5184
Bleo_d60	3	2943	9373	31.3987
Bleo_d60	4	985	9373	10.5089
Bleo_d60	5	106	9373	1.13091
Bleo_d60	6	612	9373	6.52939
Bleo_d60	7	195	9373	2.08044
Bleo_d60	8	133	9373	1.41897
Bleo_d60	9	4	9373	0.0426758

## Sheet: Fig 7a+b_HLCA DEGs
p_val	avg_log2FC	pct.1	pct.2	p_val_adj	cluster	gene	feature_name	Ensembl_ID
0	267.216	0.284	0.126	0	AF1	ENSG00000146555	SDK1	ENSG00000146555
0	223.935	0.874	0.707	0	AF1	ENSG00000175899	A2M	ENSG00000175899
0	174.883	0.488	0.091	0	AF1	ENSG00000183287	CCBE1	ENSG00000183287
0	164.785	0.341	0.093	0	AF1	ENSG00000155849	ELMO1	ENSG00000155849
0	154.234	0.688	0.393	0	AF1	ENSG00000250722	SELENOP	ENSG00000250722
0	137.373	0.624	0.262	0	AF1	ENSG00000145147	SLIT2	ENSG00000145147
0	122.946	0.578	0.213	0	AF1	ENSG00000165072	MAMDC2	ENSG00000165072
0	115.487	0.731	0.232	0	AF1	ENSG00000136546	SCN7A	ENSG00000136546
0	113.29	0.281	0.136	0	AF1	ENSG00000153707	PTPRD	ENSG00000153707
0	111.405	0.499	0.244	0	AF1	ENSG00000185565	LSAMP	ENSG00000185565
1.43146e-277	106.892	0.418	0.522	8.05041e-273	AF1	ENSG00000130522	JUND	ENSG00000130522
3.54265e-197	106.832	0.429	0.505	1.99235e-192	AF1	ENSG00000044574	HSPA5	ENSG00000044574
0	102.749	0.354	0.134	0	AF1	ENSG00000185008	ROBO2	ENSG00000185008
0	88.3216	0.291	0.182	0	AF1	ENSG00000198682	PAPSS2	ENSG00000198682
0	85.436	0.601	0.43	0	AF1	ENSG00000049540	ELN	ENSG00000049540
0.000113823	85.3413	0.324	0.334	1	AF1	ENSG00000115963	RND3	ENSG00000115963
0	82.621	0.773	0.393	0	AF1	ENSG00000127603	MACF1	ENSG00000127603
0	81.1064	0.41	0.155	0	AF1	ENSG00000128512	DOCK4	ENSG00000128512
0	74.332	0.628	0.315	0	AF1	ENSG00000118526	TCF21	ENSG00000118526
0	69.4281	0.541	0.405	0	AF1	ENSG00000118689	FOXO3	ENSG00000118689
0	65.6554	0.731	0.218	0	AF1	ENSG00000064042	LIMCH1	ENSG00000064042
0	62.3532	0.268	0.134	0	AF1	ENSG00000173559	NABP1	ENSG00000173559
1.67536e-252	60.4993	0.706	0.584	9.42204e-248	AF1	ENSG00000166482	MFAP4	ENSG00000166482
0	57.5978	0.652	0.243	0	AF1	ENSG00000152527	PLEKHH2	ENSG00000152527
6.55838e-49	52.2543	0.572	0.635	3.68837e-44	AF1	ENSG00000160888	IER2	ENSG00000160888
0	52.2543	0.546	0.231	0	AF1	ENSG00000241644	INMT	ENSG00000241644
1.7287e-143	47.2947	0.294	0.231	9.72201e-139	AF1	ENSG00000177565	TBL1XR1	ENSG00000177565
1.12794e-170	46.4574	0.346	0.428	6.34341e-166	AF1	ENSG00000154734	ADAMTS1	ENSG00000154734
6.46481e-193	44.2376	0.261	0.185	3.63575e-188	AF1	ENSG00000158270	COLEC12	ENSG00000158270
0	43.5241	0.35	0.205	0	AF1	ENSG00000065243	PKN2	ENSG00000065243
0	41.2452	0.457	0.273	0	AF1	ENSG00000103994	ZNF106	ENSG00000103994
7.57648e-06	40.6309	0.282	0.297	0.426094	AF1	ENSG00000071205	ARHGAP10	ENSG00000071205
0	39.3833	0.285	0.103	0	AF1	ENSG00000069535	MAOB	ENSG00000069535
0	39.2963	0.562	0.179	0	AF1	ENSG00000154188	ANGPT1	ENSG00000154188
0	39.0905	0.404	0.279	0	AF1	ENSG00000144724	PTPRG	ENSG00000144724
0	38.5175	0.412	0.109	0	AF1	ENSG00000197381	ADARB1	ENSG00000197381
0	37.8958	0.42	0.274	0	AF1	ENSG00000069667	RORA	ENSG00000069667
0	37.8534	0.495	0.324	0	AF1	ENSG00000135862	LAMC1	ENSG00000135862
0	34.9415	0.549	0.231	0	AF1	ENSG00000165092	ALDH1A1	ENSG00000165092
0	33.7754	0.29	0.136	0	AF1	ENSG00000150995	ITPR1	ENSG00000150995
0	32.3084	0.254	0.143	0	AF1	ENSG00000169855	ROBO1	ENSG00000169855
1.24817e-141	32.0566	0.573	0.526	7.01959e-137	AF1	ENSG00000133142	TCEAL4	ENSG00000133142
1.40277e-218	32.0566	0.562	0.472	7.88904e-214	AF1	ENSG00000134294	SLC38A2	ENSG00000134294
0	32.0486	0.556	0.428	0	AF1	ENSG00000109906	ZBTB16	ENSG00000109906
0	31.5854	0.492	0.598	0	AF1	ENSG00000131981	LGALS3	ENSG00000131981
0	31.1302	0.333	0.159	0	AF1	ENSG00000143341	HMCN1	ENSG00000143341
4.43463e-143	31.0633	0.284	0.221	2.49399e-138	AF1	ENSG00000079102	RUNX1T1	ENSG00000079102
0	30.4308	0.746	0.509	0	AF1	ENSG00000151914	DST	ENSG00000151914
0	29.0976	0.311	0.04	0	AF1	ENSG00000164879	CA3	ENSG00000164879
0	27.7822	0.325	0.196	0	AF1	ENSG00000047648	ARHGAP6	ENSG00000047648
4.64166e-123	27.7286	0.712	0.767	2.61042e-118	AF1	ENSG00000177606	JUN	ENSG00000177606
2.0927e-113	27.7249	0.204	0.266	1.17691e-108	AF1	ENSG00000132780	NASP	ENSG00000132780
0	27.2711	0.52	0.179	0	AF1	ENSG00000046653	GPM6B	ENSG00000046653
0	26.1043	0.337	0.064	0	AF1	ENSG00000078114	NEBL	ENSG00000078114
3.97297e-07	25.6885	0.412	0.396	0.0223436	AF1	ENSG00000005483	KMT2E	ENSG00000005483
0	24.8431	0.711	0.223	0	AF1	ENSG00000094963	FMO2	ENSG00000094963
2.57866e-20	24.8228	0.267	0.25	1.45021e-15	AF1	ENSG00000134480	CCNH	ENSG00000134480
0	24.8119	0.634	0.26	0	AF1	ENSG00000198848	CES1	ENSG00000198848
0	23.7555	0.327	0.091	0	AF1	ENSG00000112175	BMP5	ENSG00000112175
0	23.3966	0.136	0.297	0	AF1	ENSG00000151929	BAG3	ENSG00000151929
3.98734e-50	22.8838	0.428	0.46	2.24244e-45	AF1	ENSG00000143384	MCL1	ENSG00000143384
2.97424e-156	21.9558	0.463	0.407	1.67268e-151	AF1	ENSG00000181722	ZBTB20	ENSG00000181722
0	21.9265	0.277	0.172	0	AF1	ENSG00000079931	MOXD1	ENSG00000079931
0	20.4984	0.57	0.325	0	AF1	ENSG00000116260	QSOX1	ENSG00000116260
2.76242e-23	20.4975	0.465	0.497	1.55356e-18	AF1	ENSG00000163660	CCNL1	ENSG00000163660
0	19.1424	0.468	0.285	0	AF1	ENSG00000109686	SH3D19	ENSG00000109686
1.35621e-89	19.0706	0.408	0.465	7.62718e-85	AF1	ENSG00000154553	PDLIM3	ENSG00000154553
0	18.9808	0.403	0.175	0	AF1	ENSG00000189221	MAOA	ENSG00000189221
0	17.5676	0.254	0.073	0	AF1	ENSG00000144868	TMEM108	ENSG00000144868
5.37239e-14	17.5566	0.504	0.519	3.02138e-09	AF1	ENSG00000153187	HNRNPU	ENSG00000153187
1.87017e-185	16.8574	0.211	0.29	1.05177e-180	AF1	ENSG00000168140	VASN	ENSG00000168140
0	16.5108	0.297	0.176	0	AF1	ENSG00000079691	CARMIL1	ENSG00000079691
0	16.3771	0.342	0.084	0	AF1	ENSG00000134917	ADAMTS8	ENSG00000134917
0	16.1907	0.309	0.09	0	AF1	ENSG00000140945	CDH13	ENSG00000140945
0	16.1869	0.338	0.214	0	AF1	ENSG00000230590	FTX	ENSG00000230590
0	16.1868	0.377	0.126	0	AF1	ENSG00000145555	MYO10	ENSG00000145555
1.50827e-182	16.1843	0.365	0.283	8.48238e-178	AF1	ENSG00000131018	SYNE1	ENSG00000131018
1.43224e-179	16.1834	0.514	0.591	8.05477e-175	AF1	ENSG00000125740	FOSB	ENSG00000125740
1.42239e-212	16.05	0.248	0.334	7.99939e-208	AF1	ENSG00000136826	KLF4	ENSG00000136826
0	15.7486	0.736	0.199	0	AF1	ENSG00000147257	GPC3	ENSG00000147257
2.6845e-12	15.7337	0.535	0.516	1.50973e-07	AF1	ENSG00000189067	LITAF	ENSG00000189067
0	15.6556	0.301	0.159	0	AF1	ENSG00000151414	NEK7	ENSG00000151414
2.12691e-05	15.6386	0.256	0.246	1	AF1	ENSG00000102786	INTS6	ENSG00000102786
0	15.2198	0.254	0.076	0	AF1	ENSG00000185274	GALNT17	ENSG00000185274
1.46469e-147	15.1117	0.422	0.353	8.23726e-143	AF1	ENSG00000079308	TNS1	ENSG00000079308
0	14.8106	0.385	0.23	0	AF1	ENSG00000162545	CAMK2N1	ENSG00000162545
0	14.7442	0.633	0.749	0	AF1	ENSG00000128016	ZFP36	ENSG00000128016
0	14.6857	0.418	0.121	0	AF1	ENSG00000124440	HIF3A	ENSG00000124440
1.77704e-136	13.9938	0.322	0.386	9.99392e-132	AF1	ENSG00000105223	PLD3	ENSG00000105223
0	13.9333	0.4	0.233	0	AF1	ENSG00000111666	CHPT1	ENSG00000111666
4.02926e-193	13.8731	0.31	0.401	2.26602e-188	AF1	ENSG00000077380	DYNC1I2	ENSG00000077380
0	13.511	0.315	0.091	0	AF1	ENSG00000140807	NKD1	ENSG00000140807
0	12.6635	0.345	0.228	0	AF1	ENSG00000136560	TANK	ENSG00000136560
0	12.2634	0.304	0.417	0	AF1	ENSG00000084623	EIF3I	ENSG00000084623
1.48418e-226	11.8593	0.72	0.645	8.34686e-222	AF1	ENSG00000187109	NAP1L1	ENSG00000187109
0	11.8589	0.308	0.121	0	AF1	ENSG00000008311	AASS	ENSG00000008311
0	11.8093	0.421	0.255	0	AF1	ENSG00000185432	METTL7A	ENSG00000185432
0	11.5742	0.36	0.035	0	AF1	ENSG00000165197	VEGFD	ENSG00000165197
1.56602e-23	11.288	0.433	0.463	8.80713e-19	AF1	ENSG00000115875	SRSF7	ENSG00000115875
0	10.9777	0.458	0.128	0	AF1	ENSG00000168743	NPNT	ENSG00000168743
0	10.4847	0.374	0.252	0	AF1	ENSG00000168615	ADAM9	ENSG00000168615
0	10.4182	0.272	0.114	0	AF1	ENSG00000106511	MEOX2	ENSG00000106511
0	10.4162	0.772	0.841	0	AF1	ENSG00000198886	MT-ND4	ENSG00000198886
0	10.4162	0.319	0.193	0	AF1	ENSG00000113448	PDE4D	ENSG00000113448
3.24976e-268	10.4156	0.381	0.273	1.82763e-263	AF1	ENSG00000150636	CCDC102B	ENSG00000150636
4.13873e-119	10.3425	0.302	0.366	2.32758e-114	AF1	ENSG00000096746	HNRNPH3	ENSG00000096746
0	10.3356	0.261	0.152	0	AF1	ENSG00000237187	NR2F1-AS1	ENSG00000237187
7.73416e-60	10.14	0.32	0.369	4.34961e-55	AF1	ENSG00000215301	DDX3X	ENSG00000215301
0	9.75327	0.325	0.118	0	AF1	ENSG00000145506	NKD2	ENSG00000145506
1.29404e-10	9.67345	0.412	0.391	7.27753e-06	AF1	ENSG00000092964	DPYSL2	ENSG00000092964
0	9.16825	0.364	0.102	0	AF1	ENSG00000157388	CACNA1D	ENSG00000157388
0	8.97477	0.322	0.222	0	AF1	ENSG00000143995	MEIS1	ENSG00000143995
0	8.97347	0.56	0.256	0	AF1	ENSG00000140937	CDH11	ENSG00000140937
9.58933e-70	8.93251	0.348	0.399	5.39295e-65	AF1	ENSG00000111011	RSRC2	ENSG00000111011
0	8.77969	0.262	0.137	0	AF1	ENSG00000173166	RAPH1	ENSG00000173166
0	8.51398	0.38	0.514	0	AF1	ENSG00000023191	RNH1	ENSG00000023191
6.89819e-210	8.38326	0.254	0.18	3.87947e-205	AF1	ENSG00000157216	SSBP3	ENSG00000157216
0	8.32085	0.311	0.169	0	AF1	ENSG00000105281	SLC1A5	ENSG00000105281
0	7.84662	0.479	0.06	0	AF1	ENSG00000160867	FGFR4	ENSG00000160867
0	7.7425	0.295	0.181	0	AF1	ENSG00000144366	GULP1	ENSG00000144366
4.30623e-304	7.52037	0.276	0.181	2.42178e-299	AF1	ENSG00000244879	GABPB1-AS1	ENSG00000244879
7.29712e-129	7.51926	0.404	0.474	4.10383e-124	AF1	ENSG00000136527	TRA2B	ENSG00000136527
1.42761e-81	7.29179	0.376	0.316	8.02874e-77	AF1	ENSG00000136436	CALCOCO2	ENSG00000136436
5.98488e-22	7.24456	0.376	0.345	3.36584e-17	AF1	ENSG00000144674	GOLGA4	ENSG00000144674
1.34636e-157	7.19568	0.291	0.221	7.57178e-153	AF1	ENSG00000166128	RAB8B	ENSG00000166128
3.01231e-70	6.94713	0.26	0.217	1.6941e-65	AF1	ENSG00000196712	NF1	ENSG00000196712
0	6.70505	0.369	0.242	0	AF1	ENSG00000121310	ECHDC2	ENSG00000121310
0	6.33077	0.315	0.208	0	AF1	ENSG00000111885	MAN1A1	ENSG00000111885
0	6.22348	0.332	0.134	0	AF1	ENSG00000185950	IRS2	ENSG00000185950
3.2256e-160	6.13504	0.281	0.208	1.81405e-155	AF1	ENSG00000119004	CYP20A1	ENSG00000119004
0	6.08256	0.446	0.279	0	AF1	ENSG00000262655	SPON1	ENSG00000262655
1.65846e-65	5.86632	0.329	0.283	9.327e-61	AF1	ENSG00000005020	SKAP2	ENSG00000005020
3.02508e-235	5.72293	0.237	0.331	1.70128e-230	AF1	ENSG00000103266	STUB1	ENSG00000103266
5.36149e-25	5.57836	0.464	0.499	3.01525e-20	AF1	ENSG00000266964	FXYD1	ENSG00000266964
0	5.3785	0.398	0.064	0	AF1	ENSG00000167642	SPINT2	ENSG00000167642
2.08404e-154	5.23486	0.466	0.405	1.17204e-149	AF1	ENSG00000169554	ZEB2	ENSG00000169554
0	4.64538	0.418	0.306	0	AF1	ENSG00000134318	ROCK2	ENSG00000134318
0	4.64538	0.592	0.456	0	AF1	ENSG00000115306	SPTBN1	ENSG00000115306
1.77507e-134	4.56759	0.351	0.293	9.98283e-130	AF1	ENSG00000152818	UTRN	ENSG00000152818
0	4.42834	0.239	0.359	0	AF1	ENSG00000126457	PRMT1	ENSG00000126457
0	4.17915	0.293	0.148	0	AF1	ENSG00000138036	DYNC2LI1	ENSG00000138036
0	4.1211	0.292	0.186	0	AF1	ENSG00000109220	CHIC2	ENSG00000109220
2.74764e-221	4.04049	0.217	0.307	1.54524e-216	AF1	ENSG00000205937	RNPS1	ENSG00000205937
0	4.03968	0.598	0.322	0	AF1	ENSG00000050165	DKK3	ENSG00000050165
1.21278e-97	3.89521	0.317	0.261	6.82056e-93	AF1	ENSG00000106443	PHF14	ENSG00000106443
4.01887e-20	3.87771	0.384	0.36	2.26017e-15	AF1	ENSG00000141027	NCOR1	ENSG00000141027
6.3159e-179	3.84132	0.313	0.237	3.552e-174	AF1	ENSG00000107771	CCSER2	ENSG00000107771
0	3.76359	0.163	0.267	0	AF1	ENSG00000116649	SRM	ENSG00000116649
7.66159e-150	3.69601	0.285	0.216	4.3088e-145	AF1	ENSG00000160013	PTGIR	ENSG00000160013
3.16143e-29	3.67616	0.304	0.275	1.77796e-24	AF1	ENSG00000146247	PHIP	ENSG00000146247
0	3.57173	0.25	0.05	0	AF1	ENSG00000197467	COL13A1	ENSG00000197467
2.76929e-261	3.50862	0.301	0.213	1.55742e-256	AF1	ENSG00000052841	TTC17	ENSG00000052841
0	3.44727	0.257	0.117	0	AF1	ENSG00000127955	GNAI1	ENSG00000127955
4.9244e-40	3.33772	0.262	0.226	2.76943e-35	AF1	ENSG00000144560	VGLL4	ENSG00000144560
0	3.19987	0.255	0.065	0	AF1	ENSG00000266524	GDF10	ENSG00000266524
1.6501e-229	3.10749	0.276	0.195	9.27999e-225	AF1	ENSG00000185658	BRWD1	ENSG00000185658
1.96345e-117	3.09849	0.278	0.343	1.10422e-112	AF1	ENSG00000187735	TCEA1	ENSG00000187735
0.000427867	3.04695	0.351	0.336	1	AF1	ENSG00000117616	RSRP1	ENSG00000117616
1.36944e-239	3.00016	0.314	0.229	7.7016e-235	AF1	ENSG00000090905	TNRC6A	ENSG00000090905
3.57502e-16	2.98403	0.288	0.26	2.01055e-11	AF1	ENSG00000148450	MSRB2	ENSG00000148450
0	2.78643	0.324	0.13	0	AF1	ENSG00000154864	PIEZO2	ENSG00000154864
2.09646e-136	2.52528	0.218	0.287	1.17903e-131	AF1	ENSG00000174780	SRP72	ENSG00000174780
1.09633e-214	2.41054	0.296	0.217	6.16564e-210	AF1	ENSG00000123636	BAZ2B	ENSG00000123636
0	2.24159	0.396	0.236	0	AF1	ENSG00000117859	OSBPL9	ENSG00000117859
8.68712e-251	2.15767	0.272	0.187	4.88555e-246	AF1	ENSG00000242086	MUC20-OT1	ENSG00000242086
0	1.95336	0.413	0.279	0	AF1	ENSG00000149084	HSD17B12	ENSG00000149084
0	1.90141	0.327	0.201	0	AF1	ENSG00000152217	SETBP1	ENSG00000152217
0	1.77717	0.526	0.356	0	AF1	ENSG00000112769	LAMA4	ENSG00000112769
0	1.7582	0.28	0.176	0	AF1	ENSG00000172260	NEGR1	ENSG00000172260
2.0128e-254	1.7335	0.406	0.506	1.13198e-249	AF1	ENSG00000183722	LHFPL6	ENSG00000183722
0.000530926	1.59628	0.273	0.264	1	AF1	ENSG00000164548	TRA2A	ENSG00000164548
0	1.58286	0.121	0.257	0	AF1	ENSG00000065911	MTHFD2	ENSG00000065911
4.70648e-237	1.57596	0.172	0.262	2.64688e-232	AF1	ENSG00000185627	PSMD13	ENSG00000185627
7.7215e-146	1.54922	0.316	0.251	4.3425e-141	AF1	ENSG00000198873	GRK5	ENSG00000198873
0	1.54422	0.295	0.107	0	AF1	ENSG00000006468	ETV1	ENSG00000006468
7.66537e-187	1.49663	0.305	0.235	4.31093e-182	AF1	ENSG00000142599	RERE	ENSG00000142599
1.42784e-48	1.4846	0.303	0.263	8.03001e-44	AF1	ENSG00000109920	FNBP4	ENSG00000109920
6.65633e-218	1.43154	0.175	0.259	3.74345e-213	AF1	ENSG00000112773	TENT5A	ENSG00000112773
2.22971e-96	1.36869	0.261	0.21	1.25397e-91	AF1	ENSG00000085832	EPS15	ENSG00000085832
2.49006e-188	1.3071	0.258	0.343	1.40038e-183	AF1	ENSG00000165389	SPTSSA	ENSG00000165389
7.47607e-114	1.21177	0.192	0.253	4.20447e-109	AF1	ENSG00000102401	ARMCX3	ENSG00000102401
0	1.20762	0.313	0.13	0	AF1	ENSG00000163644	PPM1K	ENSG00000163644
0	0.886105	0.262	0.147	0	AF1	ENSG00000011566	MAP4K3	ENSG00000011566
0	0.869786	0.265	0.166	0	AF1	ENSG00000077254	USP33	ENSG00000077254
0	0.848334	0.194	0.301	0	AF1	ENSG00000225921	NOL7	ENSG00000225921
7.74429e-213	0.705778	0.305	0.219	4.35531e-208	AF1	ENSG00000163512	AZI2	ENSG00000163512
8.79241e-104	0.546285	0.263	0.206	4.94477e-99	AF1	ENSG00000149557	FEZ1	ENSG00000149557
0	611.168	0.729	0.326	0	AF2.1	ENSG00000166147	FBN1	ENSG00000166147
0	531.82	0.511	0.029	0	AF2.1	ENSG00000164530	PI16	ENSG00000164530
0	409.191	0.927	0.602	0	AF2.1	ENSG00000148180	GSN	ENSG00000148180
0	386.107	0.667	0.481	0	AF2.1	ENSG00000115461	IGFBP5	ENSG00000115461
1.09747e-134	355.811	0.395	0.322	6.17208e-130	AF2.1	ENSG00000109861	CTSC	ENSG00000109861
0	344.269	0.958	0.583	0	AF2.1	ENSG00000077942	FBLN1	ENSG00000077942
0	311.087	0.77	0.272	0	AF2.1	ENSG00000118849	RARRES1	ENSG00000118849
0	286.561	0.665	0.038	0	AF2.1	ENSG00000197614	MFAP5	ENSG00000197614
0	260.567	0.909	0.766	0	AF2.1	ENSG00000145592	RPL37	ENSG00000145592
0	257.708	0.583	0.44	0	AF2.1	ENSG00000205364	MT1M	ENSG00000205364
0	240.395	0.949	0.791	0	AF2.1	ENSG00000101439	CST3	ENSG00000101439
0	234.624	0.374	0.139	0	AF2.1	ENSG00000099139	PCSK5	ENSG00000099139
0	229.738	0.257	0.052	0	AF2.1	ENSG00000154736	ADAMTS5	ENSG00000154736
0	224.522	0.823	0.458	0	AF2.1	ENSG00000163430	FSTL1	ENSG00000163430
0	190.864	0.515	0.031	0	AF2.1	ENSG00000163710	PCOLCE2	ENSG00000163710
0	176.915	0.876	0.582	0	AF2.1	ENSG00000166741	NNMT	ENSG00000166741
0	174.031	0.505	0.131	0	AF2.1	ENSG00000138061	CYP1B1	ENSG00000138061
0	165.372	0.62	0.163	0	AF2.1	ENSG00000174807	CD248	ENSG00000174807
0	162.49	0.845	0.512	0	AF2.1	ENSG00000196616	ADH1B	ENSG00000196616
0	156.719	0.955	0.859	0	AF2.1	ENSG00000198727	MT-CYB	ENSG00000198727
0	149.505	0.441	0.086	0	AF2.1	ENSG00000180447	GAS1	ENSG00000180447
0	143.737	0.524	0.173	0	AF2.1	ENSG00000170801	HTRA3	ENSG00000170801
0	139.403	0.417	0.103	0	AF2.1	ENSG00000117525	F3_ENSG00000117525	ENSG00000117525
0	137.897	0.689	0.083	0	AF2.1	ENSG00000168079	SCARA5	ENSG00000168079
0	130.75	0.85	0.727	0	AF2.1	ENSG00000213741	RPS29	ENSG00000213741
0	129.281	0.867	0.48	0	AF2.1	ENSG00000141753	IGFBP4	ENSG00000141753
0	126.422	0.902	0.656	0	AF2.1	ENSG00000159403	C1R	ENSG00000159403
3.80645e-232	126.396	0.243	0.363	2.14071e-227	AF2.1	ENSG00000130203	APOE	ENSG00000130203
0	119.209	0.6	0.163	0	AF2.1	ENSG00000017427	IGF1	ENSG00000017427
0	116.297	0.74	0.434	0	AF2.1	ENSG00000142227	EMP3	ENSG00000142227
0	109.11	0.824	0.567	0	AF2.1	ENSG00000189129	PLAC9	ENSG00000189129
0	109.109	0.726	0.433	0	AF2.1	ENSG00000188783	PRELP	ENSG00000188783
0	107.693	0.344	0.026	0	AF2.1	ENSG00000144476	ACKR3	ENSG00000144476
0	107.667	0.723	0.201	0	AF2.1	ENSG00000117143	UAP1	ENSG00000117143
0	104.782	0.817	0.696	0	AF2.1	ENSG00000125691	RPL23	ENSG00000125691
0	96.1257	0.585	0.441	0	AF2.1	ENSG00000117318	ID3	ENSG00000117318
1.02184e-179	94.683	0.397	0.304	5.74674e-175	AF2.1	ENSG00000100320	RBFOX2	ENSG00000100320
0	94.6812	0.482	0.27	0	AF2.1	ENSG00000187955	COL14A1	ENSG00000187955
0	93.0338	0.527	0.158	0	AF2.1	ENSG00000109814	UGDH	ENSG00000109814
0	91.7705	0.512	0.36	0	AF2.1	ENSG00000185630	PBX1	ENSG00000185630
0	90.3549	0.9	0.793	0	AF2.1	ENSG00000156482	RPL30	ENSG00000156482
0	90.3549	0.832	0.704	0	AF2.1	ENSG00000096384	HSP90AB1	ENSG00000096384
0	88.9122	0.487	0.185	0	AF2.1	ENSG00000185885	IFITM1	ENSG00000185885
0	88.9118	0.414	0.283	0	AF2.1	ENSG00000168209	DDIT4	ENSG00000168209
0	88.8521	0.325	0.083	0	AF2.1	ENSG00000139910	NOVA1	ENSG00000139910
0	87.4709	0.445	0.103	0	AF2.1	ENSG00000187134	AKR1C1	ENSG00000187134
0	86.0269	0.45	0.123	0	AF2.1	ENSG00000104368	PLAT	ENSG00000104368
0	84.5842	0.865	0.619	0	AF2.1	ENSG00000182718	ANXA2	ENSG00000182718
0	84.5842	0.839	0.311	0	AF2.1	ENSG00000115380	EFEMP1	ENSG00000115380
0	83.3246	0.924	0.664	0	AF2.1	ENSG00000182326	C1S	ENSG00000182326
0	77.3488	0.689	0.211	0	AF2.1	ENSG00000174348	PODN	ENSG00000174348
0	77.3008	0.7	0.486	0	AF2.1	ENSG00000265972	TXNIP	ENSG00000265972
0	75.928	0.623	0.395	0	AF2.1	ENSG00000112936	C7_ENSG00000112936	ENSG00000112936
0	74.4853	0.468	0.133	0	AF2.1	ENSG00000075223	SEMA3C	ENSG00000075223
0	72.6746	0.524	0.076	0	AF2.1	ENSG00000104213	PDGFRL	ENSG00000104213
0	71.5606	0.34	0.208	0	AF2.1	ENSG00000160752	FDPS	ENSG00000160752
0	70.4938	0.381	0.034	0	AF2.1	ENSG00000131386	GALNT15	ENSG00000131386
0	70.2164	0.767	0.394	0	AF2.1	ENSG00000123384	LRP1	ENSG00000123384
0	70.1572	0.853	0.588	0	AF2.1	ENSG00000163191	S100A11	ENSG00000163191
0	70.1572	0.947	0.859	0	AF2.1	ENSG00000198899	MT-ATP6	ENSG00000198899
0	69.9666	0.26	0.024	0	AF2.1	ENSG00000167244	IGF2	ENSG00000167244
0	68.4934	0.617	0.484	0	AF2.1	ENSG00000102317	RBM3	ENSG00000102317
0	67.7145	0.803	0.451	0	AF2.1	ENSG00000087245	MMP2	ENSG00000087245
6.3732e-195	67.2452	0.265	0.178	3.58422e-190	AF2.1	ENSG00000165029	ABCA1	ENSG00000165029
0	65.8291	0.473	0.141	0	AF2.1	ENSG00000196352	CD55	ENSG00000196352
0	64.3824	0.539	0.32	0	AF2.1	ENSG00000176014	TUBB6	ENSG00000176014
1.47983e-29	64.1791	0.372	0.34	8.32239e-25	AF2.1	ENSG00000124766	SOX4	ENSG00000124766
0	58.6156	0.922	0.796	0	AF2.1	ENSG00000233927	RPS28	ENSG00000233927
5.55196e-164	58.6156	0.464	0.379	3.12236e-159	AF2.1	ENSG00000169439	SDC2	ENSG00000169439
0	58.6144	0.799	0.197	0	AF2.1	ENSG00000008394	MGST1	ENSG00000008394
5.85353e-53	58.612	0.389	0.344	3.29197e-48	AF2.1	ENSG00000144426	NBEAL1	ENSG00000144426
0	52.3929	0.5	0.106	0	AF2.1	ENSG00000116678	LEPR	ENSG00000116678
0	51.544	0.565	0.269	0	AF2.1	ENSG00000163683	SMIM14	ENSG00000163683
0	51.3912	0.895	0.774	0	AF2.1	ENSG00000114391	RPL24	ENSG00000114391
0	51.219	0.362	0.024	0	AF2.1	ENSG00000104332	SFRP1	ENSG00000104332
0	49.957	0.265	0.017	0	AF2.1	ENSG00000224259	LINC01133	ENSG00000224259
0	48.6106	0.332	0.167	0	AF2.1	ENSG00000129038	LOXL1	ENSG00000129038
0	48.5163	0.302	0.019	0	AF2.1	ENSG00000082196	C1QTNF3	ENSG00000082196
0	48.3799	0.54	0.357	0	AF2.1	ENSG00000051108	HERPUD1	ENSG00000051108
0	47.2519	0.669	0.459	0	AF2.1	ENSG00000179218	CALR	ENSG00000179218
0	47.004	0.654	0.106	0	AF2.1	ENSG00000124212	PTGIS	ENSG00000124212
0	46.8874	0.255	0.077	0	AF2.1	ENSG00000082397	EPB41L3	ENSG00000082397
0	45.6314	0.663	0.328	0	AF2.1	ENSG00000038427	VCAN	ENSG00000038427
0	45.5221	0.354	0.235	0	AF2.1	ENSG00000100600	LGMN	ENSG00000100600
0	45.4384	0.648	0.463	0	AF2.1	ENSG00000115053	NCL	ENSG00000115053
0	45.3863	0.486	0.23	0	AF2.1	ENSG00000188643	S100A16	ENSG00000188643
0	45.1376	0.482	0.227	0	AF2.1	ENSG00000134853	PDGFRA	ENSG00000134853
0	44.1887	0.358	0.226	0	AF2.1	ENSG00000120694	HSPH1	ENSG00000120694
0	44.1887	0.407	0.237	0	AF2.1	ENSG00000127528	KLF2	ENSG00000127528
0	44.1887	0.486	0.248	0	AF2.1	ENSG00000198431	TXNRD1	ENSG00000198431
0	44.1887	0.519	0.295	0	AF2.1	ENSG00000154096	THY1	ENSG00000154096
0	44.1882	0.774	0.656	0	AF2.1	ENSG00000160789	LMNA	ENSG00000160789
0	44.0063	0.555	0.419	0	AF2.1	ENSG00000116560	SFPQ	ENSG00000116560
1.68886e-176	43.6395	0.313	0.22	9.49797e-172	AF2.1	ENSG00000138814	PPP3CA	ENSG00000138814
0	43.1517	0.3	0.127	0	AF2.1	ENSG00000154856	APCDD1	ENSG00000154856
0	42.746	0.414	0.194	0	AF2.1	ENSG00000086062	B4GALT1	ENSG00000086062
0	42.746	0.421	0.097	0	AF2.1	ENSG00000133083	DCLK1	ENSG00000133083
0	42.746	0.697	0.322	0	AF2.1	ENSG00000154175	ABI3BP	ENSG00000154175
4.16908e-26	42.746	0.497	0.455	2.34465e-21	AF2.1	ENSG00000213853	EMP2	ENSG00000213853
0	42.746	0.318	0.106	0	AF2.1	ENSG00000162496	DHRS3	ENSG00000162496
0	42.7434	0.306	0.109	0	AF2.1	ENSG00000118596	SLC16A7	ENSG00000118596
0	42.728	0.596	0.355	0	AF2.1	ENSG00000182551	ADI1	ENSG00000182551
0	42.0564	0.651	0.362	0	AF2.1	ENSG00000162576	MXRA8	ENSG00000162576
0	41.6614	0.287	0.099	0	AF2.1	ENSG00000106080	FKBP14	ENSG00000106080
0	41.1114	0.839	0.62	0	AF2.1	ENSG00000197746	PSAP	ENSG00000197746
0	39.9336	0.583	0.223	0	AF2.1	ENSG00000163513	TGFBR2	ENSG00000163513
0	39.8606	0.894	0.788	0	AF2.1	ENSG00000171863	RPS7	ENSG00000171863
2.14244e-197	39.6003	0.301	0.21	1.20488e-192	AF2.1	ENSG00000170430	MGMT	ENSG00000170430
0	38.5835	0.571	0.395	0	AF2.1	ENSG00000131507	NDFIP1	ENSG00000131507
0	38.4179	0.575	0.397	0	AF2.1	ENSG00000119138	KLF9	ENSG00000119138
0	38.4177	0.478	0.349	0	AF2.1	ENSG00000128951	DUT	ENSG00000128951
0	38.4143	0.748	0.562	0	AF2.1	ENSG00000228474	OST4	ENSG00000228474
0	38.4082	0.811	0.622	0	AF2.1	ENSG00000197728	RPS26	ENSG00000197728
0	38.0896	0.599	0.404	0	AF2.1	ENSG00000104979	C19orf53	ENSG00000104979
0	36.8622	0.677	0.446	0	AF2.1	ENSG00000135821	GLUL	ENSG00000135821
0	36.6411	0.667	0.528	0	AF2.1	ENSG00000089280	FUS	ENSG00000089280
8.09387e-296	36.4452	0.274	0.172	4.55191e-291	AF2.1	ENSG00000196465	MYL6B	ENSG00000196465
5.8522e-297	35.9473	0.346	0.234	3.29122e-292	AF2.1	ENSG00000155090	KLF10	ENSG00000155090
2.48423e-129	35.532	0.396	0.312	1.3971e-124	AF2.1	ENSG00000205362	MT1A	ENSG00000205362
0	35.2282	0.446	0.108	0	AF2.1	ENSG00000113758	DBN1	ENSG00000113758
0	35.0806	0.282	0.096	0	AF2.1	ENSG00000184254	ALDH1A3	ENSG00000184254
0	35.0731	0.25	0.031	0	AF2.1	ENSG00000138615	CILP	ENSG00000138615
0	34.6737	0.359	0.057	0	AF2.1	ENSG00000143429	LSP1P4	ENSG00000143429
0	34.5933	0.451	0.227	0	AF2.1	ENSG00000164330	EBF1	ENSG00000164330
0	34.5404	0.451	0.156	0	AF2.1	ENSG00000079257	LXN	ENSG00000079257
1.59274e-74	34.0898	0.449	0.397	8.95739e-70	AF2.1	ENSG00000124762	CDKN1A	ENSG00000124762
0	34.0898	0.699	0.677	0	AF2.1	ENSG00000204628	RACK1	ENSG00000204628
7.88282e-111	32.6313	0.267	0.199	4.43322e-106	AF2.1	ENSG00000206538	VGLL3	ENSG00000206538
0	32.2301	0.64	0.27	0	AF2.1	ENSG00000116132	PRRX1	ENSG00000116132
0	31.2874	0.524	0.103	0	AF2.1	ENSG00000102802	MEDAG	ENSG00000102802
0	31.2741	0.642	0.517	0	AF2.1	ENSG00000124614	RPS10	ENSG00000124614
0	31.2044	0.784	0.551	0	AF2.1	ENSG00000166598	HSP90B1	ENSG00000166598
0	31.109	0.478	0.18	0	AF2.1	ENSG00000197965	MPZL1	ENSG00000197965
0	31.1009	0.277	0.161	0	AF2.1	ENSG00000055332	EIF2AK2	ENSG00000055332
0	31.0541	0.332	0.191	0	AF2.1	ENSG00000165655	ZNF503	ENSG00000165655
0	30.7454	0.361	0.146	0	AF2.1	ENSG00000152137	HSPB8	ENSG00000152137
0	29.7617	0.584	0.394	0	AF2.1	ENSG00000162407	PLPP3	ENSG00000162407
0	29.7617	0.77	0.676	0	AF2.1	ENSG00000172757	CFL1	ENSG00000172757
0	29.7617	0.837	0.728	0	AF2.1	ENSG00000120129	DUSP1	ENSG00000120129
2.24342e-92	29.7545	0.27	0.213	1.26167e-87	AF2.1	ENSG00000175197	DDIT3	ENSG00000175197
1.90979e-247	29.7351	0.336	0.226	1.07405e-242	AF2.1	ENSG00000148516	ZEB1	ENSG00000148516
0	29.6912	0.661	0.456	0	AF2.1	ENSG00000124942	AHNAK	ENSG00000124942
0	29.5654	0.616	0.33	0	AF2.1	ENSG00000186395	KRT10	ENSG00000186395
0	29.3039	0.314	0.164	0	AF2.1	ENSG00000129757	CDKN1C	ENSG00000129757
0	28.7611	0.344	0.16	0	AF2.1	ENSG00000091527	CDV3	ENSG00000091527
0	28.3191	0.363	0.204	0	AF2.1	ENSG00000165124	SVEP1	ENSG00000165124
0	28.319	0.504	0.162	0	AF2.1	ENSG00000101938	CHRDL1	ENSG00000101938
0	28.3094	0.514	0.191	0	AF2.1	ENSG00000007237	GAS7	ENSG00000007237
9.3161e-147	28.2816	0.51	0.427	5.23928e-142	AF2.1	ENSG00000159388	BTG2	ENSG00000159388
0	28.2119	0.301	0.181	0	AF2.1	ENSG00000198121	LPAR1	ENSG00000198121
0	28.1359	0.398	0.086	0	AF2.1	ENSG00000101000	PROCR	ENSG00000101000
0	27.803	0.268	0.04	0	AF2.1	ENSG00000099377	HSD3B7	ENSG00000099377
0	26.9266	0.275	0.111	0	AF2.1	ENSG00000120837	NFYB	ENSG00000120837
0	26.8764	0.563	0.441	0	AF2.1	ENSG00000155366	RHOC	ENSG00000155366
0	26.8657	0.474	0.248	0	AF2.1	ENSG00000130429	ARPC1B	ENSG00000130429
0	26.8014	0.635	0.299	0	AF2.1	ENSG00000071967	CYBRD1	ENSG00000071967
0	26.7906	0.713	0.473	0	AF2.1	ENSG00000129562	DAD1	ENSG00000129562
0	25.8671	0.322	0.154	0	AF2.1	ENSG00000128228	SDF2L1	ENSG00000128228
0	25.6287	0.485	0.178	0	AF2.1	ENSG00000164647	STEAP1	ENSG00000164647
0	25.4337	0.687	0.46	0	AF2.1	ENSG00000134352	IL6ST	ENSG00000134352
0	25.4337	0.306	0.139	0	AF2.1	ENSG00000185215	TNFAIP2	ENSG00000185215
0	25.4245	0.627	0.403	0	AF2.1	ENSG00000050405	LIMA1	ENSG00000050405
0	25.3752	0.456	0.257	0	AF2.1	ENSG00000110108	TMEM109	ENSG00000110108
0	25.3555	0.476	0.327	0	AF2.1	ENSG00000119335	SET	ENSG00000119335
0	25.1766	0.268	0.063	0	AF2.1	ENSG00000182704	TSKU	ENSG00000182704
0	24.6381	0.688	0.398	0	AF2.1	ENSG00000035862	TIMP2	ENSG00000035862
0	24.4408	0.756	0.49	0	AF2.1	ENSG00000144746	ARL6IP5	ENSG00000144746
6.97719e-307	23.991	0.771	0.683	3.9239e-302	AF2.1	ENSG00000221869	CEBPD	ENSG00000221869
4.71198e-300	23.9909	0.703	0.61	2.64997e-295	AF2.1	ENSG00000120738	EGR1	ENSG00000120738
0	23.9909	0.399	0.225	0	AF2.1	ENSG00000172380	GNG12	ENSG00000172380
0	23.9908	0.377	0.131	0	AF2.1	ENSG00000146592	CREB5	ENSG00000146592
0	23.9826	0.5	0.186	0	AF2.1	ENSG00000101955	SRPX	ENSG00000101955
1.94697e-172	23.9209	0.666	0.587	1.09496e-167	AF2.1	ENSG00000099860	GADD45B	ENSG00000099860
0	23.9147	0.637	0.25	0	AF2.1	ENSG00000148700	ADD3	ENSG00000148700
0	23.8959	0.441	0.335	0	AF2.1	ENSG00000154582	ELOC	ENSG00000154582
0	23.8774	0.395	0.167	0	AF2.1	ENSG00000116194	ANGPTL1	ENSG00000116194
0	23.8507	0.267	0.161	0	AF2.1	ENSG00000169689	CENPX	ENSG00000169689
0	23.5296	0.346	0.227	0	AF2.1	ENSG00000167470	MIDN	ENSG00000167470
0	23.0392	0.399	0.149	0	AF2.1	ENSG00000100106	TRIOBP	ENSG00000100106
0	22.9711	0.672	0.506	0	AF2.1	ENSG00000100650	SRSF5	ENSG00000100650
0	22.5496	0.408	0.156	0	AF2.1	ENSG00000171621	SPSB1	ENSG00000171621
0	22.5483	0.699	0.497	0	AF2.1	ENSG00000196230	TUBB	ENSG00000196230
2.60958e-286	22.5483	0.68	0.583	1.4676e-281	AF2.1	ENSG00000142871	CCN1	ENSG00000142871
0	22.5445	0.81	0.584	0	AF2.1	ENSG00000176046	NUPR1	ENSG00000176046
0	22.5187	0.554	0.416	0	AF2.1	ENSG00000164924	YWHAZ	ENSG00000164924
0	22.3245	0.328	0.114	0	AF2.1	ENSG00000154258	ABCA9	ENSG00000154258
3.39962e-211	21.9658	0.282	0.195	1.91191e-206	AF2.1	ENSG00000169189	NSMCE1	ENSG00000169189
0	21.7446	0.317	0.162	0	AF2.1	ENSG00000121644	DESI2	ENSG00000121644
0	21.5478	0.465	0.313	0	AF2.1	ENSG00000099901	RANBP1	ENSG00000099901
0	21.1426	0.372	0.15	0	AF2.1	ENSG00000118508	RAB32	ENSG00000118508
0	21.1316	0.281	0.086	0	AF2.1	ENSG00000104635	SLC39A14	ENSG00000104635
0	21.1056	0.78	0.635	0	AF2.1	ENSG00000181163	NPM1	ENSG00000181163
0	21.1056	0.658	0.493	0	AF2.1	ENSG00000132341	RAN	ENSG00000132341
8.75879e-192	21.1018	0.35	0.248	4.92586e-187	AF2.1	ENSG00000196935	SRGAP1	ENSG00000196935
0	21.1013	0.485	0.277	0	AF2.1	ENSG00000183011	NAA38	ENSG00000183011
0	21.0795	0.648	0.464	0	AF2.1	ENSG00000110958	PTGES3	ENSG00000110958
0	21.0701	0.321	0.174	0	AF2.1	ENSG00000112977	DAP	ENSG00000112977
0	21.035	0.41	0.25	0	AF2.1	ENSG00000122565	CBX3	ENSG00000122565
0	20.9388	0.55	0.369	0	AF2.1	ENSG00000152082	MZT2B	ENSG00000152082
0	20.9149	0.47	0.252	0	AF2.1	ENSG00000174851	YIF1A	ENSG00000174851
3.09744e-106	19.8722	0.312	0.246	1.74197e-101	AF2.1	ENSG00000127324	TSPAN8	ENSG00000127324
0	19.8599	0.435	0.298	0	AF2.1	ENSG00000138668	HNRNPD	ENSG00000138668
0	19.7398	0.348	0.225	0	AF2.1	ENSG00000105426	PTPRS	ENSG00000105426
0	19.6629	0.891	0.277	0	AF2.1	ENSG00000125730	C3_ENSG00000125730	ENSG00000125730
0	19.6629	0.479	0.232	0	AF2.1	ENSG00000113657	DPYSL3	ENSG00000113657
0	19.6624	0.579	0.334	0	AF2.1	ENSG00000164733	CTSB	ENSG00000164733
1.17512e-256	19.6615	0.524	0.423	6.60876e-252	AF2.1	ENSG00000126777	KTN1	ENSG00000126777
0	19.6454	0.393	0.167	0	AF2.1	ENSG00000114115	RBP1	ENSG00000114115
0	19.5584	0.311	0.16	0	AF2.1	ENSG00000204386	NEU1	ENSG00000204386
0	19.5004	0.567	0.277	0	AF2.1	ENSG00000090013	BLVRB	ENSG00000090013
0	19.4829	0.401	0.199	0	AF2.1	ENSG00000116285	ERRFI1	ENSG00000116285
0	19.1167	0.397	0.242	0	AF2.1	ENSG00000150779	TIMM8B	ENSG00000150779
0	19.007	0.559	0.373	0	AF2.1	ENSG00000100804	PSMB5	ENSG00000100804
0	18.8407	0.42	0.268	0	AF2.1	ENSG00000005810	MYCBP2	ENSG00000005810
0	18.8011	0.385	0.187	0	AF2.1	ENSG00000126218	F10_ENSG00000126218	ENSG00000126218
4.28089e-232	18.4059	0.508	0.412	2.40753e-227	AF2.1	ENSG00000147274	RBMX	ENSG00000147274
0	18.2623	0.261	0.06	0	AF2.1	ENSG00000143382	ADAMTSL4	ENSG00000143382
0	18.237	0.433	0.208	0	AF2.1	ENSG00000173221	GLRX	ENSG00000173221
0	18.2364	0.316	0.043	0	AF2.1	ENSG00000161642	ZNF385A	ENSG00000161642
0	18.2299	0.486	0.33	0	AF2.1	ENSG00000167863	ATP5PD	ENSG00000167863
4.0171e-24	18.2283	0.265	0.307	2.25918e-19	AF2.1	ENSG00000277443	MARCKS	ENSG00000277443
0	18.2202	0.389	0.248	0	AF2.1	ENSG00000270276	H4C15	ENSG00000270276
9.85994e-238	18.2198	0.466	0.341	5.54513e-233	AF2.1	ENSG00000144642	RBMS3	ENSG00000144642
5.96146e-293	18.1749	0.352	0.241	3.35266e-288	AF2.1	ENSG00000269821	KCNQ1OT1	ENSG00000269821
1.13126e-110	18.1423	0.425	0.338	6.36211e-106	AF2.1	ENSG00000164741	DLC1	ENSG00000164741
0	18.0615	0.327	0.188	0	AF2.1	ENSG00000073584	SMARCE1	ENSG00000073584
0	18.0465	0.33	0.205	0	AF2.1	ENSG00000113068	PFDN1	ENSG00000113068
0	18.0278	0.364	0.181	0	AF2.1	ENSG00000034677	RNF19A	ENSG00000034677
0	17.977	0.265	0.144	0	AF2.1	ENSG00000178951	ZBTB7A	ENSG00000178951
0	17.8962	0.621	0.324	0	AF2.1	ENSG00000100979	PLTP	ENSG00000100979
0	17.7682	0.757	0.541	0	AF2.1	ENSG00000067560	RHOA	ENSG00000067560
0	17.6361	0.268	0.11	0	AF2.1	ENSG00000158042	MRPL17	ENSG00000158042
8.16872e-208	17.6158	0.351	0.257	4.594e-203	AF2.1	ENSG00000138495	COX17	ENSG00000138495
0	17.589	0.561	0.359	0	AF2.1	ENSG00000197894	ADH5	ENSG00000197894
0	17.5779	0.399	0.226	0	AF2.1	ENSG00000136603	SKIL	ENSG00000136603
0	17.1846	0.347	0.148	0	AF2.1	ENSG00000122042	UBL3	ENSG00000122042
0	17.069	0.331	0.149	0	AF2.1	ENSG00000105355	PLIN3	ENSG00000105355
0	16.9947	0.509	0.307	0	AF2.1	ENSG00000146701	MDH2	ENSG00000146701
0	16.8751	0.476	0.261	0	AF2.1	ENSG00000102189	EEA1	ENSG00000102189
0	16.7773	0.475	0.12	0	AF2.1	ENSG00000162493	PDPN	ENSG00000162493
5.84807e-19	16.7759	0.276	0.242	3.2889e-14	AF2.1	ENSG00000204217	BMPR2	ENSG00000204217
0	16.7258	0.557	0.432	0	AF2.1	ENSG00000162704	ARPC5	ENSG00000162704
0	16.7035	0.767	0.57	0	AF2.1	ENSG00000232112	TMA7	ENSG00000232112
0	16.7014	0.474	0.303	0	AF2.1	ENSG00000145390	USP53	ENSG00000145390
0	16.6972	0.416	0.238	0	AF2.1	ENSG00000167085	PHB1	ENSG00000167085
0	16.3256	0.924	0.8	0	AF2.1	ENSG00000138326	RPS24	ENSG00000138326
1.45393e-38	16.3255	0.231	0.278	8.17677e-34	AF2.1	ENSG00000124831	LRRFIP1	ENSG00000124831
0	16.273	0.487	0.259	0	AF2.1	ENSG00000143549	TPM3	ENSG00000143549
5.55907e-144	16.2702	0.386	0.308	3.12636e-139	AF2.1	ENSG00000204256	BRD2	ENSG00000204256
5.11054e-248	16.1598	0.409	0.321	2.87412e-243	AF2.1	ENSG00000241468	ATP5MF	ENSG00000241468
0	15.9038	0.338	0.169	0	AF2.1	ENSG00000122694	GLIPR2	ENSG00000122694
0	15.8665	0.656	0.455	0	AF2.1	ENSG00000166913	YWHAB	ENSG00000166913
0	15.8384	0.307	0.082	0	AF2.1	ENSG00000142657	PGD	ENSG00000142657
0	15.7871	0.645	0.25	0	AF2.1	ENSG00000141338	ABCA8	ENSG00000141338
0	15.7775	0.374	0.042	0	AF2.1	ENSG00000146374	RSPO3	ENSG00000146374
0	15.717	0.591	0.315	0	AF2.1	ENSG00000109472	CPE	ENSG00000109472
0	15.2933	0.384	0.159	0	AF2.1	ENSG00000182534	MXRA7	ENSG00000182534
0	15.271	0.609	0.49	0	AF2.1	ENSG00000116754	SRSF11	ENSG00000116754
0	15.2603	0.4	0.091	0	AF2.1	ENSG00000127083	OMD	ENSG00000127083
0	15.2248	0.487	0.325	0	AF2.1	ENSG00000175756	AURKAIP1	ENSG00000175756
0	15.0132	0.465	0.272	0	AF2.1	ENSG00000099800	TIMM13	ENSG00000099800
0	14.9627	0.296	0.18	0	AF2.1	ENSG00000175606	TMEM70	ENSG00000175606
0	14.8717	0.386	0.128	0	AF2.1	ENSG00000166173	LARP6	ENSG00000166173
0	14.8704	0.368	0.189	0	AF2.1	ENSG00000147454	SLC25A37	ENSG00000147454
0	14.7444	0.596	0.264	0	AF2.1	ENSG00000070081	NUCB2	ENSG00000070081
0	14.7365	0.252	0.139	0	AF2.1	ENSG00000169905	TOR1AIP2	ENSG00000169905
0	14.4007	0.3	0.081	0	AF2.1	ENSG00000160211	G6PD	ENSG00000160211
0	14.3478	0.48	0.276	0	AF2.1	ENSG00000162733	DDR2	ENSG00000162733
0	14.3052	0.57	0.348	0	AF2.1	ENSG00000169813	HNRNPF	ENSG00000169813
0	14.2224	0.53	0.338	0	AF2.1	ENSG00000109113	RAB34	ENSG00000109113
0	13.9815	0.593	0.359	0	AF2.1	ENSG00000155368	DBI	ENSG00000155368
1.81296e-181	13.9004	0.393	0.304	1.01959e-176	AF2.1	ENSG00000234545	FAM133B	ENSG00000234545
5.4604e-215	13.8931	0.288	0.198	3.07087e-210	AF2.1	ENSG00000224032	EPB41L4A-AS1	ENSG00000224032
0	13.8921	0.64	0.301	0	AF2.1	ENSG00000140285	FGF7	ENSG00000140285
9.38684e-15	13.8921	0.43	0.464	5.27906e-10	AF2.1	ENSG00000162772	ATF3	ENSG00000162772
0	13.8918	0.369	0.11	0	AF2.1	ENSG00000134369	NAV1	ENSG00000134369
2.26527e-92	13.8908	0.518	0.458	1.27397e-87	AF2.1	ENSG00000107372	ZFAND5	ENSG00000107372
0	13.8903	0.306	0.146	0	AF2.1	ENSG00000107738	VSIR	ENSG00000107738
0	13.8862	0.637	0.477	0	AF2.1	ENSG00000100632	ERH	ENSG00000100632
0	13.8845	0.31	0.059	0	AF2.1	ENSG00000167157	PRRX2	ENSG00000167157
0	13.8224	0.4	0.04	0	AF2.1	ENSG00000177363	LRRN4CL	ENSG00000177363
0	13.7868	0.449	0.32	0	AF2.1	ENSG00000146425	DYNLT1	ENSG00000146425
0	13.7841	0.479	0.256	0	AF2.1	ENSG00000197712	FAM114A1	ENSG00000197712
0	13.7091	0.615	0.336	0	AF2.1	ENSG00000076043	REXO2	ENSG00000076043
0	13.6848	0.464	0.048	0	AF2.1	ENSG00000078596	ITM2A	ENSG00000078596
0	13.5814	0.353	0.115	0	AF2.1	ENSG00000173511	VEGFB	ENSG00000173511
0	13.5502	0.366	0.196	0	AF2.1	ENSG00000125733	TRIP10	ENSG00000125733
0	13.4963	0.256	0.134	0	AF2.1	ENSG00000117748	RPA2	ENSG00000117748
0	13.2484	0.465	0.2	0	AF2.1	ENSG00000131446	MGAT1	ENSG00000131446
0	13.2347	0.364	0.227	0	AF2.1	ENSG00000132670	PTPRA	ENSG00000132670
0	13.2016	0.526	0.304	0	AF2.1	ENSG00000134202	GSTM3	ENSG00000134202
0	13.0562	0.505	0.314	0	AF2.1	ENSG00000140941	MAP1LC3B	ENSG00000140941
0	12.9328	0.559	0.432	0	AF2.1	ENSG00000141002	TCF25	ENSG00000141002
0	12.8594	0.428	0.098	0	AF2.1	ENSG00000131370	SH3BP5	ENSG00000131370
0	12.6324	0.551	0.399	0	AF2.1	ENSG00000179820	MYADM	ENSG00000179820
0	12.6124	0.63	0.404	0	AF2.1	ENSG00000163565	IFI16	ENSG00000163565
0	12.5376	0.454	0.201	0	AF2.1	ENSG00000170876	TMEM43	ENSG00000170876
0	12.5197	0.788	0.61	0	AF2.1	ENSG00000255302	EID1	ENSG00000255302
4.21837e-192	12.4974	0.283	0.198	2.37237e-187	AF2.1	ENSG00000105856	HBP1	ENSG00000105856
0	12.4494	0.403	0.206	0	AF2.1	ENSG00000102172	SMS	ENSG00000102172
0	12.4494	0.742	0.193	0	AF2.1	ENSG00000163520	FBLN2	ENSG00000163520
0	12.3337	0.491	0.306	0	AF2.1	ENSG00000105401	CDC37	ENSG00000105401
1.03042e-234	12.2843	0.316	0.219	5.79499e-230	AF2.1	ENSG00000091640	SPAG7	ENSG00000091640
5.19448e-205	12.2622	0.316	0.213	2.92132e-200	AF2.1	ENSG00000084676	NCOA1	ENSG00000084676
0	12.2542	0.302	0.157	0	AF2.1	ENSG00000008513	ST3GAL1	ENSG00000008513
0	12.1807	0.402	0.215	0	AF2.1	ENSG00000119396	RAB14	ENSG00000119396
0	12.1295	0.262	0.09	0	AF2.1	ENSG00000119929	CUTC	ENSG00000119929
0	12.1256	0.298	0.064	0	AF2.1	ENSG00000121316	PLBD1	ENSG00000121316
0	11.9833	0.625	0.521	0	AF2.1	ENSG00000112081	SRSF3	ENSG00000112081
0	11.9598	0.4	0.092	0	AF2.1	ENSG00000136717	BIN1	ENSG00000136717
0	11.9117	0.482	0.344	0	AF2.1	ENSG00000184990	SIVA1	ENSG00000184990
0	11.896	0.276	0.17	0	AF2.1	ENSG00000112308	C6orf62	ENSG00000112308
0	11.8718	0.295	0.105	0	AF2.1	ENSG00000171155	C1GALT1C1	ENSG00000171155
0	11.7246	0.507	0.313	0	AF2.1	ENSG00000109390	NDUFC1	ENSG00000109390
0	11.6873	0.587	0.306	0	AF2.1	ENSG00000163399	ATP1A1	ENSG00000163399
0	11.6645	0.275	0.024	0	AF2.1	ENSG00000077420	APBB1IP	ENSG00000077420
0	11.4465	0.492	0.222	0	AF2.1	ENSG00000260916	CCPG1	ENSG00000260916
0	11.307	0.327	0.106	0	AF2.1	ENSG00000167775	CD320	ENSG00000167775
0	11.2479	0.48	0.221	0	AF2.1	ENSG00000013364	MVP	ENSG00000013364
0	11.1606	0.39	0.148	0	AF2.1	ENSG00000177674	AGTRAP	ENSG00000177674
0	11.0068	0.433	0.243	0	AF2.1	ENSG00000145050	MANF	ENSG00000145050
5.42674e-290	11.0067	0.5	0.36	3.05194e-285	AF2.1	ENSG00000120594	PLXDC2	ENSG00000120594
0	11.0067	0.297	0.162	0	AF2.1	ENSG00000134882	UBAC2	ENSG00000134882
0	11.0066	0.337	0.156	0	AF2.1	ENSG00000162804	SNED1	ENSG00000162804
0	11.0051	0.424	0.271	0	AF2.1	ENSG00000100823	APEX1	ENSG00000100823
0	11.0046	0.274	0.119	0	AF2.1	ENSG00000068079	IFI35	ENSG00000068079
0	10.9904	0.713	0.466	0	AF2.1	ENSG00000134825	TMEM258	ENSG00000134825
0	10.9805	0.523	0.31	0	AF2.1	ENSG00000182117	NOP10	ENSG00000182117
0	10.9746	0.507	0.327	0	AF2.1	ENSG00000169976	SF3B5	ENSG00000169976
0	10.966	0.349	0.163	0	AF2.1	ENSG00000082781	ITGB5	ENSG00000082781
9.84752e-175	10.962	0.39	0.3	5.53815e-170	AF2.1	ENSG00000048649	RSF1	ENSG00000048649
1.54126e-294	10.9554	0.501	0.393	8.66787e-290	AF2.1	ENSG00000099783	HNRNPM	ENSG00000099783
0	10.9115	0.437	0.255	0	AF2.1	ENSG00000164346	NSA2	ENSG00000164346
0	10.8949	0.549	0.329	0	AF2.1	ENSG00000075142	SRI	ENSG00000075142
0	10.889	0.366	0.208	0	AF2.1	ENSG00000133104	SPART	ENSG00000133104
0	10.8621	0.561	0.352	0	AF2.1	ENSG00000125995	ROMO1	ENSG00000125995
0	10.8498	0.594	0.367	0	AF2.1	ENSG00000180817	PPA1	ENSG00000180817
3.41434e-218	10.8236	0.49	0.39	1.92019e-213	AF2.1	ENSG00000104765	BNIP3L	ENSG00000104765
0	10.7942	0.486	0.209	0	AF2.1	ENSG00000163931	TKT	ENSG00000163931
3.59683e-186	10.7138	0.362	0.27	2.02282e-181	AF2.1	ENSG00000100242	SUN2	ENSG00000100242
0	10.6845	0.701	0.407	0	AF2.1	ENSG00000134531	EMP1	ENSG00000134531
5.93869e-114	10.5548	0.433	0.364	3.33986e-109	AF2.1	ENSG00000143013	LMO4	ENSG00000143013
5.31366e-44	10.5545	0.377	0.333	2.98835e-39	AF2.1	ENSG00000196923	PDLIM7	ENSG00000196923
1.64706e-209	10.5448	0.309	0.216	9.26292e-205	AF2.1	ENSG00000196591	HDAC2	ENSG00000196591
0	10.5315	0.321	0.156	0	AF2.1	ENSG00000123179	EBPL	ENSG00000123179
0	10.4805	0.685	0.481	0	AF2.1	ENSG00000143761	ARF1	ENSG00000143761
0	10.4494	0.4	0.136	0	AF2.1	ENSG00000164294	GPX8	ENSG00000164294
0	10.3958	0.251	0.136	0	AF2.1	ENSG00000011198	ABHD5	ENSG00000011198
0	10.3624	0.59	0.433	0	AF2.1	ENSG00000147684	NDUFB9	ENSG00000147684
5.74634e-111	10.3149	0.337	0.272	3.23169e-106	AF2.1	ENSG00000138175	ARL3	ENSG00000138175
0	10.2603	0.398	0.26	0	AF2.1	ENSG00000180964	TCEAL8	ENSG00000180964
0	10.1546	0.324	0.075	0	AF2.1	ENSG00000153446	C16orf89	ENSG00000153446
0	10.1212	0.276	0.091	0	AF2.1	ENSG00000124104	SNX21	ENSG00000124104
0	10.0484	0.356	0.169	0	AF2.1	ENSG00000184164	CRELD2	ENSG00000184164
0	10.0231	0.545	0.073	0	AF2.1	ENSG00000174059	CD34	ENSG00000174059
0	9.98933	0.474	0.223	0	AF2.1	ENSG00000139112	GABARAPL1	ENSG00000139112
0	9.96976	0.496	0.336	0	AF2.1	ENSG00000182004	SNRPE	ENSG00000182004
0	9.95928	0.414	0.299	0	AF2.1	ENSG00000116459	ATP5PB	ENSG00000116459
0	9.93831	0.314	0.128	0	AF2.1	ENSG00000198721	ECI2	ENSG00000198721
0	9.89977	0.426	0.198	0	AF2.1	ENSG00000138600	SPPL2A	ENSG00000138600
0	9.80435	0.372	0.201	0	AF2.1	ENSG00000129103	SUMF2	ENSG00000129103
0	9.74395	0.511	0.382	0	AF2.1	ENSG00000119707	RBM25	ENSG00000119707
0	9.7343	0.359	0.197	0	AF2.1	ENSG00000188313	PLSCR1	ENSG00000188313
0	9.69266	0.485	0.358	0	AF2.1	ENSG00000119705	SLIRP	ENSG00000119705
0	9.63373	0.645	0.174	0	AF2.1	ENSG00000136235	GPNMB	ENSG00000136235
0	9.59152	0.348	0.078	0	AF2.1	ENSG00000196139	AKR1C3	ENSG00000196139
0	9.56402	0.455	0.241	0	AF2.1	ENSG00000143196	DPT	ENSG00000143196
0	9.56377	0.45	0.295	0	AF2.1	ENSG00000167601	AXL	ENSG00000167601
0	9.56344	0.322	0.14	0	AF2.1	ENSG00000117594	HSD11B1	ENSG00000117594
0	9.56095	0.507	0.109	0	AF2.1	ENSG00000138356	AOX1	ENSG00000138356
0	9.5585	0.593	0.427	0	AF2.1	ENSG00000147123	NDUFB11	ENSG00000147123
0	9.55833	0.286	0.153	0	AF2.1	ENSG00000163950	SLBP	ENSG00000163950
1.67049e-114	9.55541	0.356	0.285	9.39467e-110	AF2.1	ENSG00000106588	PSMA2	ENSG00000106588
0	9.55378	0.516	0.383	0	AF2.1	ENSG00000073712	FERMT2	ENSG00000073712
0	9.54112	0.436	0.263	0	AF2.1	ENSG00000108424	KPNB1	ENSG00000108424
0	9.53752	0.411	0.196	0	AF2.1	ENSG00000176971	FIBIN	ENSG00000176971
0	9.53497	0.619	0.361	0	AF2.1	ENSG00000137409	MTCH1	ENSG00000137409
0	9.49954	0.422	0.297	0	AF2.1	ENSG00000159199	ATP5MC1	ENSG00000159199
0	9.48275	0.452	0.27	0	AF2.1	ENSG00000070404	FSTL3	ENSG00000070404
0	9.43211	0.56	0.381	0	AF2.1	ENSG00000143977	SNRPG	ENSG00000143977
9.23754e-85	9.42239	0.254	0.199	5.1951e-80	AF2.1	ENSG00000095794	CREM	ENSG00000095794
5.43764e-40	9.39075	0.311	0.262	3.05808e-35	AF2.1	ENSG00000099250	NRP1	ENSG00000099250
0	9.37768	0.392	0.249	0	AF2.1	ENSG00000164985	PSIP1	ENSG00000164985
2.26085e-31	9.36829	0.272	0.229	1.27148e-26	AF2.1	ENSG00000104375	STK3	ENSG00000104375
0	9.31898	0.766	0.61	0	AF2.1	ENSG00000118680	MYL12B	ENSG00000118680
0	9.26601	0.279	0.119	0	AF2.1	ENSG00000196502	SULT1A1	ENSG00000196502
0	9.26362	0.388	0.191	0	AF2.1	ENSG00000119537	KDSR	ENSG00000119537
0	9.2585	0.543	0.348	0	AF2.1	ENSG00000145675	PIK3R1	ENSG00000145675
0	9.25346	0.377	0.228	0	AF2.1	ENSG00000116489	CAPZA1	ENSG00000116489
0	9.24946	0.375	0.234	0	AF2.1	ENSG00000105202	FBL	ENSG00000105202
0	9.24366	0.285	0.15	0	AF2.1	ENSG00000177885	GRB2	ENSG00000177885
0	9.16441	0.32	0.095	0	AF2.1	ENSG00000099864	PALM	ENSG00000099864
0	9.12858	0.436	0.282	0	AF2.1	ENSG00000204435	CSNK2B	ENSG00000204435
4.52393e-257	9.04979	0.405	0.3	2.54421e-252	AF2.1	ENSG00000111142	METAP2	ENSG00000111142
0	9.02014	0.472	0.329	0	AF2.1	ENSG00000136938	ANP32B	ENSG00000136938
0	9.00725	0.445	0.313	0	AF2.1	ENSG00000107581	EIF3A	ENSG00000107581
0	8.98295	0.397	0.172	0	AF2.1	ENSG00000156587	UBE2L6	ENSG00000156587
0	8.91566	0.515	0.284	0	AF2.1	ENSG00000177156	TALDO1	ENSG00000177156
0	8.82799	0.545	0.326	0	AF2.1	ENSG00000135506	OS9	ENSG00000135506
0	8.79296	0.376	0.252	0	AF2.1	ENSG00000173230	GOLGB1	ENSG00000173230
2.85139e-144	8.76937	0.415	0.339	1.6036e-139	AF2.1	ENSG00000197019	SERTAD1	ENSG00000197019
0	8.68621	0.256	0.102	0	AF2.1	ENSG00000243678	NME2	ENSG00000243678
0	8.68433	0.594	0.384	0	AF2.1	ENSG00000213625	LEPROT	ENSG00000213625
0	8.6674	0.334	0.176	0	AF2.1	ENSG00000010404	IDS	ENSG00000010404
0	8.58591	0.435	0.236	0	AF2.1	ENSG00000197451	HNRNPAB	ENSG00000197451
0	8.55574	0.373	0.203	0	AF2.1	ENSG00000155115	GTF3C6	ENSG00000155115
0	8.53892	0.703	0.424	0	AF2.1	ENSG00000116044	NFE2L2	ENSG00000116044
0	8.32367	0.357	0.194	0	AF2.1	ENSG00000090621	PABPC4	ENSG00000090621
0	8.30418	0.486	0.278	0	AF2.1	ENSG00000138279	ANXA7	ENSG00000138279
0	8.25804	0.492	0.319	0	AF2.1	ENSG00000025796	SEC63	ENSG00000025796
0	8.25697	0.848	0.673	0	AF2.1	ENSG00000084207	GSTP1	ENSG00000084207
0	8.25418	0.455	0.192	0	AF2.1	ENSG00000181061	HIGD1A	ENSG00000181061
1.18045e-138	8.24885	0.273	0.196	6.63875e-134	AF2.1	ENSG00000148737	TCF7L2	ENSG00000148737
0	8.232	0.327	0.192	0	AF2.1	ENSG00000173272	MZT2A	ENSG00000173272
0	8.17905	0.376	0.201	0	AF2.1	ENSG00000116586	LAMTOR2	ENSG00000116586
0	8.14951	0.474	0.275	0	AF2.1	ENSG00000108561	C1QBP	ENSG00000108561
0	8.12504	0.738	0.587	0	AF2.1	ENSG00000164919	COX6C	ENSG00000164919
0	8.12132	0.865	0.749	0	AF2.1	ENSG00000142534	RPS11	ENSG00000142534
0	8.12115	0.4	0.165	0	AF2.1	ENSG00000011422	PLAUR	ENSG00000011422
0	8.12043	0.318	0.195	0	AF2.1	ENSG00000114331	ACAP2	ENSG00000114331
8.62713e-223	8.11986	0.261	0.172	4.85181e-218	AF2.1	ENSG00000174307	PHLDA3	ENSG00000174307
0	8.11956	0.497	0.181	0	AF2.1	ENSG00000153823	PID1	ENSG00000153823
0	8.11856	0.459	0.333	0	AF2.1	ENSG00000131236	CAP1	ENSG00000131236
0	8.10733	0.434	0.301	0	AF2.1	ENSG00000120913	PDLIM2	ENSG00000120913
0	8.09992	0.349	0.201	0	AF2.1	ENSG00000103502	CDIPT	ENSG00000103502
0	8.07852	0.357	0.208	0	AF2.1	ENSG00000112110	MRPL18	ENSG00000112110
0	8.05122	0.814	0.666	0	AF2.1	ENSG00000196262	PPIA	ENSG00000196262
6.11368e-70	8.01546	0.347	0.278	3.43827e-65	AF2.1	ENSG00000145687	SSBP2	ENSG00000145687
0	8.00423	0.463	0.275	0	AF2.1	ENSG00000106244	PDAP1	ENSG00000106244
0	7.98089	0.566	0.389	0	AF2.1	ENSG00000142507	PSMB6	ENSG00000142507
0	7.94586	0.484	0.322	0	AF2.1	ENSG00000141522	ARHGDIA	ENSG00000141522
0	7.94521	0.282	0.121	0	AF2.1	ENSG00000117479	SLC19A2	ENSG00000117479
0	7.91861	0.407	0.276	0	AF2.1	ENSG00000120675	DNAJC15	ENSG00000120675
0	7.91575	0.361	0.201	0	AF2.1	ENSG00000221914	PPP2R2A	ENSG00000221914
0	7.85031	0.366	0.224	0	AF2.1	ENSG00000123505	AMD1	ENSG00000123505
0	7.73928	0.28	0.169	0	AF2.1	ENSG00000145216	FIP1L1	ENSG00000145216
0	7.68027	0.366	0.244	0	AF2.1	ENSG00000143369	ECM1	ENSG00000143369
0	7.66098	0.441	0.332	0	AF2.1	ENSG00000165629	ATP5F1C	ENSG00000165629
0	7.64666	0.423	0.247	0	AF2.1	ENSG00000135316	SYNCRIP	ENSG00000135316
0	7.62401	0.406	0.239	0	AF2.1	ENSG00000077147	TM9SF3	ENSG00000077147
0	7.62091	0.428	0.041	0	AF2.1	ENSG00000152377	SPOCK1	ENSG00000152377
0	7.61577	0.464	0.217	0	AF2.1	ENSG00000135926	TMBIM1	ENSG00000135926
0	7.60253	0.377	0.202	0	AF2.1	ENSG00000019144	PHLDB1	ENSG00000019144
0	7.59129	0.41	0.234	0	AF2.1	ENSG00000145907	G3BP1	ENSG00000145907
0	7.57101	0.287	0.133	0	AF2.1	ENSG00000106263	EIF3B	ENSG00000106263
0	7.56593	0.286	0.145	0	AF2.1	ENSG00000175701	MTLN	ENSG00000175701
0	7.53453	0.332	0.127	0	AF2.1	ENSG00000167315	ACAA2	ENSG00000167315
4.70895e-155	7.50554	0.299	0.22	2.64826e-150	AF2.1	ENSG00000184584	STING1	ENSG00000184584
0	7.49225	0.25	0.134	0	AF2.1	ENSG00000167797	CDK2AP2	ENSG00000167797
0	7.46221	0.267	0.103	0	AF2.1	ENSG00000148572	NRBF2	ENSG00000148572
0	7.33864	0.514	0.263	0	AF2.1	ENSG00000121064	SCPEP1	ENSG00000121064
0	7.32713	0.473	0.347	0	AF2.1	ENSG00000188529	SRSF10	ENSG00000188529
0	7.29345	0.252	0.132	0	AF2.1	ENSG00000109519	GRPEL1	ENSG00000109519
0	7.28639	0.531	0.382	0	AF2.1	ENSG00000079246	XRCC5	ENSG00000079246
4.08708e-289	7.26427	0.612	0.51	2.29853e-284	AF2.1	ENSG00000132424	PNISR	ENSG00000132424
0	7.25254	0.572	0.354	0	AF2.1	ENSG00000057608	GDI2	ENSG00000057608
0	7.2172	0.297	0.183	0	AF2.1	ENSG00000124193	SRSF6	ENSG00000124193
0	7.19744	0.399	0.227	0	AF2.1	ENSG00000126247	CAPNS1	ENSG00000126247
0	7.19091	0.313	0.161	0	AF2.1	ENSG00000135930	EIF4E2	ENSG00000135930
0	7.17727	0.535	0.396	0	AF2.1	ENSG00000148175	STOM	ENSG00000148175
0	7.14161	0.379	0.129	0	AF2.1	ENSG00000109787	KLF3	ENSG00000109787
0	7.1329	0.506	0.347	0	AF2.1	ENSG00000175550	DRAP1	ENSG00000175550
0	7.09846	0.358	0.099	0	AF2.1	ENSG00000184371	CSF1	ENSG00000184371
1.12088e-91	7.08165	0.465	0.398	6.3037e-87	AF2.1	ENSG00000127914	AKAP9	ENSG00000127914
0	7.04395	0.485	0.265	0	AF2.1	ENSG00000055211	GINM1	ENSG00000055211
0	7.03025	0.384	0.186	0	AF2.1	ENSG00000164040	PGRMC2	ENSG00000164040
3.40243e-262	7.02155	0.266	0.17	1.91349e-257	AF2.1	ENSG00000205339	IPO7	ENSG00000205339
2.28376e-149	7.01113	0.365	0.288	1.28436e-144	AF2.1	ENSG00000006652	IFRD1	ENSG00000006652
0	6.99293	0.433	0.298	0	AF2.1	ENSG00000104852	SNRNP70	ENSG00000104852
0	6.9647	0.28	0.111	0	AF2.1	ENSG00000196072	BLOC1S2	ENSG00000196072
0	6.94319	0.459	0.286	0	AF2.1	ENSG00000105677	TMEM147	ENSG00000105677
0	6.94234	0.617	0.335	0	AF2.1	ENSG00000143819	EPHX1	ENSG00000143819
3.15821e-225	6.93884	0.281	0.19	1.77614e-220	AF2.1	ENSG00000129680	MAP7D3	ENSG00000129680
0	6.91272	0.429	0.249	0	AF2.1	ENSG00000173141	MRPL57	ENSG00000173141
0	6.88582	0.282	0.124	0	AF2.1	ENSG00000103496	STX4	ENSG00000103496
0	6.85341	0.415	0.232	0	AF2.1	ENSG00000150753	CCT5	ENSG00000150753
0	6.81391	0.373	0.257	0	AF2.1	ENSG00000005075	POLR2J	ENSG00000005075
0	6.79738	0.393	0.25	0	AF2.1	ENSG00000130638	ATXN10	ENSG00000130638
0	6.75964	0.423	0.225	0	AF2.1	ENSG00000168056	LTBP3	ENSG00000168056
0	6.7338	0.422	0.26	0	AF2.1	ENSG00000006015	REX1BD	ENSG00000006015
2.72733e-163	6.71509	0.428	0.356	1.53382e-158	AF2.1	ENSG00000152234	ATP5F1A	ENSG00000152234
0	6.69674	0.259	0.056	0	AF2.1	ENSG00000089159	PXN	ENSG00000089159
0	6.68939	0.574	0.358	0	AF2.1	ENSG00000115738	ID2	ENSG00000115738
0	6.68831	0.848	0.546	0	AF2.1	ENSG00000135046	ANXA1	ENSG00000135046
0	6.67999	0.556	0.24	0	AF2.1	ENSG00000069702	TGFBR3	ENSG00000069702
0	6.67093	0.253	0.036	0	AF2.1	ENSG00000144649	GASK1A	ENSG00000144649
5.67416e-184	6.67075	0.263	0.18	3.19109e-179	AF2.1	ENSG00000169967	MAP3K2	ENSG00000169967
0	6.67046	0.253	0.15	0	AF2.1	ENSG00000165813	CCDC186	ENSG00000165813
6.81292e-185	6.66277	0.691	0.641	3.83152e-180	AF2.1	ENSG00000159140	SON	ENSG00000159140
0	6.66201	0.743	0.623	0	AF2.1	ENSG00000089220	PEBP1	ENSG00000089220
1.13619e-264	6.65711	0.409	0.3	6.38981e-260	AF2.1	ENSG00000167522	ANKRD11	ENSG00000167522
0	6.62921	0.276	0.171	0	AF2.1	ENSG00000080371	RAB21	ENSG00000080371
0	6.62783	0.324	0.152	0	AF2.1	ENSG00000095380	NANS	ENSG00000095380
0	6.62676	0.405	0.218	0	AF2.1	ENSG00000085719	CPNE3	ENSG00000085719
0	6.61312	0.327	0.174	0	AF2.1	ENSG00000181924	COA4	ENSG00000181924
0	6.60979	0.411	0.262	0	AF2.1	ENSG00000120438	TCP1	ENSG00000120438
0	6.58244	0.577	0.373	0	AF2.1	ENSG00000230989	HSBP1	ENSG00000230989
0	6.51812	0.455	0.289	0	AF2.1	ENSG00000165264	NDUFB6	ENSG00000165264
0	6.51293	0.43	0.311	0	AF2.1	ENSG00000182636	NDN	ENSG00000182636
0	6.50859	0.391	0.255	0	AF2.1	ENSG00000105258	POLR2I	ENSG00000105258
0	723.693	0.287	0.145	0	AF2.2	ENSG00000106819	ASPN	ENSG00000106819
3.5833e-29	590.965	0.518	0.543	2.01521e-24	AF2.2	ENSG00000161011	SQSTM1	ENSG00000161011
4.19788e-51	476.992	0.858	0.835	2.36085e-46	AF2.2	ENSG00000198840	MT-ND3	ENSG00000198840
1.13548e-55	404.857	0.418	0.383	6.38581e-51	AF2.2	ENSG00000107317	PTGDS	ENSG00000107317
4.57404e-134	361.576	0.806	0.783	2.57239e-129	AF2.2	ENSG00000140264	SERF2	ENSG00000140264
6.0592e-103	313.967	0.587	0.612	3.40763e-98	AF2.2	ENSG00000196154	S100A4	ENSG00000196154
5.95562e-22	277.9	0.562	0.525	3.34938e-17	AF2.2	ENSG00000136810	TXN	ENSG00000136810
1.99832e-213	231.734	0.644	0.561	1.12384e-208	AF2.2	ENSG00000103196	CRISPLD2	ENSG00000103196
2.52778e-27	200.979	0.558	0.599	1.4216e-22	AF2.2	ENSG00000157514	TSC22D3	ENSG00000157514
5.41748e-21	188.453	0.632	0.634	3.04674e-16	AF2.2	ENSG00000139329	LUM	ENSG00000139329
2.89146e-122	183.942	0.826	0.808	1.62613e-117	AF2.2	ENSG00000135404	CD63	ENSG00000135404
8.50259e-14	179.794	0.396	0.37	4.78177e-09	AF2.2	ENSG00000113811	SELENOK	ENSG00000113811
3.49947e-25	178.353	0.286	0.301	1.96806e-20	AF2.2	ENSG00000127920	GNG11	ENSG00000127920
2.75776e-25	175.469	0.353	0.328	1.55094e-20	AF2.2	ENSG00000172965	MIR4435-2HG	ENSG00000172965
0	175.372	0.261	0.15	0	AF2.2	ENSG00000143248	RGS5	ENSG00000143248
0	158.156	0.625	0.788	0	AF2.2	ENSG00000211445	GPX3	ENSG00000211445
4.10295e-30	158.156	0.535	0.492	2.30746e-25	AF2.2	ENSG00000177410	ZFAS1	ENSG00000177410
1.28605e-116	156.714	0.872	0.885	7.23264e-112	AF2.2	ENSG00000163041	H3-3A	ENSG00000163041
0.00337004	146.613	0.269	0.259	1	AF2.2	ENSG00000118985	ELL2	ENSG00000118985
5.24118e-206	143.729	0.348	0.439	2.94759e-201	AF2.2	ENSG00000004799	PDK4	ENSG00000004799
4.93747e-05	134.567	0.493	0.472	1	AF2.2	ENSG00000074800	ENO1	ENSG00000074800
0	129.302	0.664	0.577	0	AF2.2	ENSG00000182492	BGN	ENSG00000182492
8.11322e-116	124.974	0.397	0.34	4.56279e-111	AF2.2	ENSG00000069849	ATP1B3	ENSG00000069849
1.64006e-132	124.314	0.194	0.252	9.22356e-128	AF2.2	ENSG00000178104	PDE4DIP	ENSG00000178104
8.72063e-32	121.743	0.229	0.254	4.90439e-27	AF2.2	ENSG00000150907	FOXO1	ENSG00000150907
4.59808e-174	121.076	0.345	0.278	2.58591e-169	AF2.2	ENSG00000130635	COL5A1	ENSG00000130635
1.00737e-194	110.547	0.426	0.355	5.66534e-190	AF2.2	ENSG00000204262	COL5A2	ENSG00000204262
3.84143e-303	110.547	0.516	0.42	2.16038e-298	AF2.2	ENSG00000149257	SERPINH1	ENSG00000149257
2.5424e-65	110.544	0.56	0.519	1.42982e-60	AF2.2	ENSG00000106333	PCOLCE	ENSG00000106333
3.66567e-265	109.108	0.391	0.475	2.06153e-260	AF2.2	ENSG00000102760	RGCC	ENSG00000102760
2.55594e-27	109.105	0.393	0.41	1.43743e-22	AF2.2	ENSG00000160213	CSTB	ENSG00000160213
0	103.334	0.253	0.112	0	AF2.2	ENSG00000164932	CTHRC1	ENSG00000164932
8.21778e-126	103.334	0.614	0.583	4.6216e-121	AF2.2	ENSG00000158747	NBL1	ENSG00000158747
2.03612e-07	99.9077	0.331	0.345	0.0114509	AF2.2	ENSG00000091039	OSBPL8	ENSG00000091039
0	96.1203	0.463	0.288	0	AF2.2	ENSG00000164949	GEM	ENSG00000164949
3.80158e-173	95.6684	0.326	0.407	2.13797e-168	AF2.2	ENSG00000196569	LAMA2	ENSG00000196569
0	94.4924	0.491	0.369	0	AF2.2	ENSG00000010278	CD9	ENSG00000010278
4.30131e-08	91.7923	0.654	0.643	0.00241901	AF2.2	ENSG00000142156	COL6A1	ENSG00000142156
6.71672e-52	86.0213	0.321	0.28	3.77742e-47	AF2.2	ENSG00000141543	EIF4A3	ENSG00000141543
2.91223e-19	83.1361	0.673	0.686	1.63781e-14	AF2.2	ENSG00000106538	RARRES2	ENSG00000106538
4.25147e-59	78.7341	0.602	0.638	2.39099e-54	AF2.2	ENSG00000101608	MYL12A	ENSG00000101608
0	78.6152	0.801	0.749	0	AF2.2	ENSG00000170345	FOS	ENSG00000170345
1.04714e-33	77.3653	0.785	0.8	5.88898e-29	AF2.2	ENSG00000198918	RPL39	ENSG00000198918
6.77485e-27	73.9942	0.326	0.298	3.81011e-22	AF2.2	ENSG00000141756	FKBP10	ENSG00000141756
7.14054e-209	70.1257	0.802	0.84	4.01577e-204	AF2.2	ENSG00000184009	ACTG1	ENSG00000184009
2.03526e-108	70.0633	0.734	0.703	1.14461e-103	AF2.2	ENSG00000123349	PFDN5	ENSG00000123349
0.000562094	68.7092	0.745	0.748	1	AF2.2	ENSG00000142173	COL6A2	ENSG00000142173
9.51256e-223	67.2665	0.265	0.185	5.34977e-218	AF2.2	ENSG00000169908	TM4SF1	ENSG00000169908
0	65.8238	0.252	0.166	0	AF2.2	ENSG00000187608	ISG15	ENSG00000187608
1.0186e-141	65.8238	0.461	0.389	5.72849e-137	AF2.2	ENSG00000134871	COL4A2	ENSG00000134871
2.34254e-104	64.3811	0.365	0.297	1.31742e-99	AF2.2	ENSG00000214548	MEG3	ENSG00000214548
1.00544e-156	63.9291	0.285	0.221	5.65452e-152	AF2.2	ENSG00000107957	SH3PXD2A	ENSG00000107957
1.93091e-23	62.9386	0.366	0.39	1.08592e-18	AF2.2	ENSG00000136240	KDELR2	ENSG00000136240
1.61246e-111	62.9384	0.699	0.66	9.06831e-107	AF2.2	ENSG00000108518	PFN1	ENSG00000108518
1.04337e-06	61.4956	0.413	0.397	0.0586778	AF2.2	ENSG00000088832	FKBP1A	ENSG00000088832
2.72658e-33	61.3943	0.524	0.489	1.5334e-28	AF2.2	ENSG00000145012	LPP	ENSG00000145012
3.12495e-13	60.053	0.619	0.587	1.75744e-08	AF2.2	ENSG00000123416	TUBA1B	ENSG00000123416
4.00377e-55	60.0525	0.276	0.315	2.25168e-50	AF2.2	ENSG00000106991	ENG	ENSG00000106991
0	58.6103	0.481	0.311	0	AF2.2	ENSG00000108691	CCL2	ENSG00000108691
0	57.1674	0.338	0.176	0	AF2.2	ENSG00000143333	RGS16	ENSG00000143333
5.30394e-72	57.1412	0.606	0.561	2.98288e-67	AF2.2	ENSG00000124172	ATP5F1E	ENSG00000124172
1.1384e-73	56.5731	0.572	0.549	6.40226e-69	AF2.2	ENSG00000133639	BTG1	ENSG00000133639
1.13628e-173	55.7249	0.261	0.194	6.39031e-169	AF2.2	ENSG00000186340	THBS2	ENSG00000186340
1.35861e-10	55.6543	0.618	0.648	7.64068e-06	AF2.2	ENSG00000140416	TPM1	ENSG00000140416
0	54.2822	0.768	0.725	0	AF2.2	ENSG00000171223	JUNB	ENSG00000171223
7.26924e-36	54.2821	0.451	0.413	4.08815e-31	AF2.2	ENSG00000144381	HSPD1	ENSG00000144381
0.00760861	54.2786	0.253	0.253	1	AF2.2	ENSG00000122870	BICC1	ENSG00000122870
1.7064e-15	53.6932	0.376	0.358	9.59661e-11	AF2.2	ENSG00000116016	EPAS1	ENSG00000116016
1.68983e-11	53.5209	0.235	0.251	9.50346e-07	AF2.2	ENSG00000129636	ITFG1	ENSG00000129636
5.48215e-135	52.8395	0.885	0.876	3.08311e-130	AF2.2	ENSG00000122786	CALD1	ENSG00000122786
0.00358097	52.8395	0.681	0.669	1	AF2.2	ENSG00000171858	RPS21	ENSG00000171858
4.9106e-43	52.7683	0.354	0.314	2.76167e-38	AF2.2	ENSG00000177556	ATOX1	ENSG00000177556
1.45258e-05	51.3632	0.25	0.237	0.816917	AF2.2	ENSG00000153922	CHD1	ENSG00000153922
0.00476834	51.02	0.327	0.333	1	AF2.2	ENSG00000049449	RCN1	ENSG00000049449
4.86602e-217	48.5109	0.177	0.251	2.7366e-212	AF2.2	ENSG00000176171	BNIP3	ENSG00000176171
2.57109e-39	48.0687	0.393	0.418	1.44596e-34	AF2.2	ENSG00000074842	MYDGF	ENSG00000074842
0.000141823	47.0682	0.393	0.379	1	AF2.2	ENSG00000269893	SNHG8	ENSG00000269893
1.64263e-30	47.0541	0.324	0.348	9.23798e-26	AF2.2	ENSG00000114850	SSR3	ENSG00000114850
9.42114e-47	46.5505	0.349	0.311	5.29836e-42	AF2.2	ENSG00000168036	CTNNB1	ENSG00000168036
2.23519e-149	45.626	0.58	0.519	1.25705e-144	AF2.2	ENSG00000127540	UQCR11	ENSG00000127540
1.04539e-42	45.6132	0.415	0.44	5.87917e-38	AF2.2	ENSG00000113721	PDGFRB	ENSG00000113721
1.72616e-301	45.2749	0.493	0.401	9.70773e-297	AF2.2	ENSG00000186010	NDUFA13	ENSG00000186010
9.60305e-59	45.1741	0.374	0.412	5.40066e-54	AF2.2	ENSG00000152601	MBNL1	ENSG00000152601
4.66582e-89	45.1036	0.657	0.614	2.62401e-84	AF2.2	ENSG00000088986	DYNLL1	ENSG00000088986
1.99655e-84	44.1833	0.325	0.379	1.12284e-79	AF2.2	ENSG00000102024	PLS3	ENSG00000102024
1.60402e-08	44.1833	0.289	0.298	0.000902086	AF2.2	ENSG00000123131	PRDX4	ENSG00000123131
0.00090552	43.9126	0.303	0.296	1	AF2.2	ENSG00000169398	PTK2	ENSG00000169398
2.41544e-110	42.7407	0.423	0.361	1.35842e-105	AF2.2	ENSG00000187498	COL4A1	ENSG00000187498
4.20014e-88	42.6749	0.638	0.588	2.36212e-83	AF2.2	ENSG00000111669	TPI1	ENSG00000111669
3.22297e-19	41.9806	0.346	0.367	1.81256e-14	AF2.2	ENSG00000163463	KRTCAP2	ENSG00000163463
1.84996e-195	41.2236	0.357	0.283	1.0404e-190	AF2.2	ENSG00000169604	ANTXR1	ENSG00000169604
0	41.0177	0.295	0.182	0	AF2.2	ENSG00000128656	CHN1	ENSG00000128656
1.94917e-120	39.8553	0.847	0.845	1.0962e-115	AF2.2	ENSG00000105372	RPS19	ENSG00000105372
0.00226121	39.8553	0.539	0.535	1	AF2.2	ENSG00000106803	SEC61B	ENSG00000106803
2.95283e-15	39.8552	0.307	0.287	1.66064e-10	AF2.2	ENSG00000146457	WTAP	ENSG00000146457
1.17279e-05	39.8439	0.501	0.493	0.659565	AF2.2	ENSG00000196628	TCF4	ENSG00000196628
3.74538e-30	38.412	0.477	0.448	2.10637e-25	AF2.2	ENSG00000161281	COX7A1	ENSG00000161281
4.9652e-275	38.3759	0.602	0.53	2.79238e-270	AF2.2	ENSG00000000971	CFH	ENSG00000000971
0.00476648	38.3169	0.308	0.315	1	AF2.2	ENSG00000124570	SERPINB6	ENSG00000124570
3.85849e-11	38.2249	0.277	0.292	2.16998e-06	AF2.2	ENSG00000148672	GLUD1	ENSG00000148672
0.00188398	38.2197	0.484	0.497	1	AF2.2	ENSG00000107438	PDLIM1	ENSG00000107438
1.49834e-50	37.9388	0.346	0.387	8.42651e-46	AF2.2	ENSG00000048740	CELF2	ENSG00000048740
7.94993e-30	37.7774	0.357	0.384	4.47096e-25	AF2.2	ENSG00000102144	PGK1	ENSG00000102144
8.34854e-06	36.9699	0.476	0.47	0.469513	AF2.2	ENSG00000075785	RAB7A	ENSG00000075785
1.53916e-153	36.9699	0.604	0.552	8.65606e-149	AF2.2	ENSG00000102804	TSC22D1	ENSG00000102804
2.20704e-172	36.9695	0.299	0.227	1.24121e-167	AF2.2	ENSG00000133392	MYH11	ENSG00000133392
1.34311e-45	36.9663	0.257	0.221	7.55354e-41	AF2.2	ENSG00000185633	NDUFA4L2	ENSG00000185633
1.20132e-18	36.965	0.541	0.517	6.75611e-14	AF2.2	ENSG00000111716	LDHB	ENSG00000111716
1.24951e-227	36.7514	0.333	0.249	7.02711e-223	AF2.2	ENSG00000182463	TSHZ2	ENSG00000182463
2.64088e-116	36.5098	0.358	0.414	1.4852e-111	AF2.2	ENSG00000096060	FKBP5	ENSG00000096060
5.25599e-18	35.5272	0.531	0.501	2.95592e-13	AF2.2	ENSG00000106624	AEBP1	ENSG00000106624
2.86776e-88	35.5272	0.25	0.3	1.6128e-83	AF2.2	ENSG00000177119	ANO6	ENSG00000177119
9.8215e-90	35.5272	0.505	0.456	5.52351e-85	AF2.2	ENSG00000164032	H2AZ1	ENSG00000164032
4.52986e-107	35.5271	0.587	0.531	2.54755e-102	AF2.2	ENSG00000167552	TUBA1A	ENSG00000167552
7.56088e-20	35.5267	0.368	0.393	4.25216e-15	AF2.2	ENSG00000171988	JMJD1C	ENSG00000171988
1.28346e-81	35.5267	0.455	0.503	7.21803e-77	AF2.2	ENSG00000129116	PALLD	ENSG00000129116
4.68785e-94	35.4915	0.785	0.821	2.6364e-89	AF2.2	ENSG00000136156	ITM2B	ENSG00000136156
5.68938e-92	35.4788	0.533	0.474	3.19965e-87	AF2.2	ENSG00000090266	NDUFB2	ENSG00000090266
7.51371e-68	35.4569	0.529	0.479	4.22563e-63	AF2.2	ENSG00000132963	POMP	ENSG00000132963
4.18889e-05	35.4528	0.376	0.385	1	AF2.2	ENSG00000148834	GSTO1	ENSG00000148834
2.45058e-05	35.3307	0.434	0.415	1	AF2.2	ENSG00000125844	RRBP1	ENSG00000125844
4.43477e-90	34.9729	0.295	0.249	2.49407e-85	AF2.2	ENSG00000256235	SMIM3	ENSG00000256235
2.43899e-24	34.2611	0.279	0.25	1.37166e-19	AF2.2	ENSG00000153317	ASAP1	ENSG00000153317
3.14662e-06	34.0309	0.238	0.25	0.176963	AF2.2	ENSG00000122218	COPA	ENSG00000122218
3.57351e-84	33.989	0.501	0.457	2.00971e-79	AF2.2	ENSG00000161960	EIF4A1	ENSG00000161960
8.11904e-73	33.8083	0.248	0.29	4.56607e-68	AF2.2	ENSG00000118407	FILIP1	ENSG00000118407
2.7388e-63	33.0845	0.438	0.395	1.54027e-58	AF2.2	ENSG00000265681	RPL17	ENSG00000265681
1.85755e-90	33.0837	0.313	0.366	1.04467e-85	AF2.2	ENSG00000165795	NDRG2	ENSG00000165795
1.76834e-213	32.7134	0.495	0.418	9.94496e-209	AF2.2	ENSG00000173436	MICOS10	ENSG00000173436
2.55073e-38	32.6418	0.803	0.802	1.4345e-33	AF2.2	ENSG00000130255	RPL36	ENSG00000130255
8.07733e-91	32.6416	0.256	0.208	4.54261e-86	AF2.2	ENSG00000111348	ARHGDIB	ENSG00000111348
3.39798e-111	32.6377	0.324	0.263	1.91099e-106	AF2.2	ENSG00000143387	CTSK	ENSG00000143387
1.82864e-81	32.5232	0.635	0.599	1.02841e-76	AF2.2	ENSG00000107223	EDF1	ENSG00000107223
0.00267591	32.0448	0.288	0.294	1	AF2.2	ENSG00000153774	CFDP1	ENSG00000153774
1.02056e-25	31.0158	0.436	0.463	5.73955e-21	AF2.2	ENSG00000106615	RHEB	ENSG00000106615
2.31382e-96	30.9936	0.499	0.44	1.30127e-91	AF2.2	ENSG00000054148	PHPT1	ENSG00000054148
8.8034e-12	29.7575	0.359	0.338	4.95094e-07	AF2.2	ENSG00000042753	AP2S1	ENSG00000042753
2.13508e-53	29.7564	0.477	0.514	1.20075e-48	AF2.2	ENSG00000246705	H2AJ	ENSG00000246705
3.90118e-27	29.7561	0.235	0.261	2.19399e-22	AF2.2	ENSG00000055609	KMT2C	ENSG00000055609
8.84115e-62	29.7551	0.261	0.301	4.97217e-57	AF2.2	ENSG00000008294	SPAG9	ENSG00000008294
2.5144e-06	29.7467	0.457	0.435	0.141407	AF2.2	ENSG00000291237	SOD2	ENSG00000291237
2.57806e-113	29.57	0.636	0.573	1.44988e-108	AF2.2	ENSG00000168653	NDUFS5	ENSG00000168653
1.6249e-39	29.0673	0.519	0.482	9.1383e-35	AF2.2	ENSG00000173660	UQCRH	ENSG00000173660
8.64856e-88	28.3138	0.554	0.593	4.86386e-83	AF2.2	ENSG00000117592	PRDX6	ENSG00000117592
3.06981e-23	28.3137	0.6	0.62	1.72643e-18	AF2.2	ENSG00000147526	TACC1	ENSG00000147526
1.40053e-21	28.3137	0.485	0.457	7.87643e-17	AF2.2	ENSG00000067225	PKM	ENSG00000067225
8.42002e-17	28.3137	0.289	0.312	4.73534e-12	AF2.2	ENSG00000009413	REV3L	ENSG00000009413
3.76757e-202	28.2423	0.506	0.573	2.11884e-197	AF2.2	ENSG00000139644	TMBIM6	ENSG00000139644
0.000112999	28.2322	0.327	0.314	1	AF2.2	ENSG00000120727	PAIP2	ENSG00000120727
1.78906e-18	28.2206	0.352	0.325	1.00615e-13	AF2.2	ENSG00000106400	ZNHIT1	ENSG00000106400
0.000293398	27.7614	0.408	0.392	1	AF2.2	ENSG00000100219	XBP1	ENSG00000100219
0	26.871	0.338	0.226	0	AF2.2	ENSG00000198759	EGFL6	ENSG00000198759
5.67103e-266	26.871	0.712	0.645	3.18933e-261	AF2.2	ENSG00000198467	TPM2	ENSG00000198467
0	26.871	0.684	0.814	0	AF2.2	ENSG00000100234	TIMP3	ENSG00000100234
3.21244e-75	26.871	0.406	0.357	1.80664e-70	AF2.2	ENSG00000100345	MYH9	ENSG00000100345
3.46176e-152	26.8708	0.628	0.577	1.94686e-147	AF2.2	ENSG00000198832	SELENOM	ENSG00000198832
0.00170633	26.6239	0.243	0.252	1	AF2.2	ENSG00000175582	RAB6A	ENSG00000175582
0.00972587	26.3989	0.356	0.344	1	AF2.2	ENSG00000100300	TSPO	ENSG00000100300
1.9862e-59	25.4283	0.716	0.695	1.11702e-54	AF2.2	ENSG00000113558	SKP1	ENSG00000113558
1.48133e-111	25.4281	0.673	0.628	8.33084e-107	AF2.2	ENSG00000136238	RAC1	ENSG00000136238
1.2153e-22	25.4281	0.232	0.254	6.83475e-18	AF2.2	ENSG00000102908	NFAT5	ENSG00000102908
6.61299e-48	25.3677	0.258	0.221	3.71908e-43	AF2.2	ENSG00000142552	RCN3	ENSG00000142552
1.52632e-25	25.3415	0.452	0.418	8.58389e-21	AF2.2	ENSG00000141552	ANAPC11	ENSG00000141552
2.78066e-39	25.1807	0.267	0.294	1.56382e-34	AF2.2	ENSG00000164713	BRI3	ENSG00000164713
1.01096e-11	24.9302	0.402	0.38	5.68553e-07	AF2.2	ENSG00000179271	GADD45GIP1	ENSG00000179271
5.86923e-145	24.2678	0.524	0.457	3.30079e-140	AF2.2	ENSG00000164096	C4orf3	ENSG00000164096
2.29026e-54	23.9856	0.529	0.478	1.28802e-49	AF2.2	ENSG00000132432	SEC61G	ENSG00000132432
0.000113706	23.9849	0.277	0.268	1	AF2.2	ENSG00000053254	FOXN3	ENSG00000053254
5.40373e-09	23.9753	0.348	0.361	0.0003039	AF2.2	ENSG00000044115	CTNNA1	ENSG00000044115
8.99146e-26	23.946	0.55	0.521	5.05671e-21	AF2.2	ENSG00000150459	SAP18	ENSG00000150459
2.69726e-152	23.9015	0.341	0.277	1.51691e-147	AF2.2	ENSG00000171159	BBLN	ENSG00000171159
4.59926e-231	23.8019	0.353	0.275	2.58658e-226	AF2.2	ENSG00000176907	TCIM	ENSG00000176907
4.69606e-19	23.2452	0.377	0.352	2.64102e-14	AF2.2	ENSG00000111639	MRPL51	ENSG00000111639
1.71655e-237	22.707	0.42	0.329	9.65371e-233	AF2.2	ENSG00000143545	RAB13	ENSG00000143545
2.39224e-89	22.6973	0.481	0.428	1.34537e-84	AF2.2	ENSG00000128272	ATF4	ENSG00000128272
2.71318e-06	22.4725	0.752	0.753	0.152586	AF2.2	ENSG00000221983	UBA52	ENSG00000221983
8.30064e-12	22.4631	0.326	0.34	4.6682e-07	AF2.2	ENSG00000140836	ZFHX3	ENSG00000140836
4.63695e-132	22.1235	0.299	0.357	2.60777e-127	AF2.2	ENSG00000074695	LMAN1	ENSG00000074695
3.94838e-291	21.9915	0.351	0.261	2.22053e-286	AF2.2	ENSG00000105472	CLEC11A	ENSG00000105472
2.09988e-15	21.1002	0.833	0.844	1.18095e-10	AF2.2	ENSG00000173812	EIF1	ENSG00000173812
3.21992e-41	21.1002	0.825	0.833	1.81085e-36	AF2.2	ENSG00000182899	RPL35A	ENSG00000182899
0.00158961	21.0922	0.261	0.27	1	AF2.2	ENSG00000152558	TMEM123	ENSG00000152558
0	21.0901	0.547	0.647	0	AF2.2	ENSG00000109099	PMP22	ENSG00000109099
4.54924e-121	21.0901	0.223	0.28	2.55845e-116	AF2.2	ENSG00000241399	CD302	ENSG00000241399
4.39892e-49	21.0603	0.242	0.275	2.47391e-44	AF2.2	ENSG00000124783	SSR1	ENSG00000124783
3.27936e-36	21.0301	0.754	0.746	1.84428e-31	AF2.2	ENSG00000008988	RPS20	ENSG00000008988
1.44058e-29	20.8812	0.39	0.413	8.10169e-25	AF2.2	ENSG00000047849	MAP4	ENSG00000047849
2.40966e-38	20.8671	0.277	0.308	1.35517e-33	AF2.2	ENSG00000007168	PAFAH1B1	ENSG00000007168
3.61486e-05	20.8268	0.481	0.473	1	AF2.2	ENSG00000100243	CYB5R3	ENSG00000100243
1.77087e-07	20.2655	0.27	0.28	0.00995918	AF2.2	ENSG00000105379	ETFB	ENSG00000105379
8.57884e-220	19.6575	0.561	0.638	4.82466e-215	AF2.2	ENSG00000003436	TFPI	ENSG00000003436
0.00760924	19.6574	0.38	0.38	1	AF2.2	ENSG00000172354	GNB2	ENSG00000172354
0.00736552	19.657	0.278	0.271	1	AF2.2	ENSG00000241685	ARPC1A	ENSG00000241685
2.80741e-90	19.6565	0.545	0.486	1.57886e-85	AF2.2	ENSG00000103363	ELOB	ENSG00000103363
6.9675e-211	19.6478	0.351	0.274	3.91845e-206	AF2.2	ENSG00000114315	HES1	ENSG00000114315
1.77784e-86	19.6289	0.283	0.232	9.99839e-82	AF2.2	ENSG00000257704	INAFM1	ENSG00000257704
2.46154e-30	19.5801	0.372	0.342	1.38434e-25	AF2.2	ENSG00000168214	RBPJ	ENSG00000168214
6.64734e-14	19.3338	0.355	0.372	3.7384e-09	AF2.2	ENSG00000127483	HP1BP3	ENSG00000127483
1.09006e-20	19.3212	0.318	0.293	6.13038e-16	AF2.2	ENSG00000023734	STRAP	ENSG00000023734
9.27235e-68	19.2804	0.389	0.426	5.21468e-63	AF2.2	ENSG00000143870	PDIA6	ENSG00000143870
4.3891e-08	19.1535	0.555	0.548	0.00246839	AF2.2	ENSG00000172270	BSG	ENSG00000172270
0.000690533	18.6853	0.337	0.328	1	AF2.2	ENSG00000100353	EIF3D	ENSG00000100353
0	18.2445	0.367	0.266	0	AF2.2	ENSG00000116717	GADD45A	ENSG00000116717
1.29607e-133	18.215	0.283	0.226	7.28899e-129	AF2.2	ENSG00000197321	SVIL	ENSG00000197321
8.35698e-23	18.2148	0.253	0.223	4.69988e-18	AF2.2	ENSG00000167553	TUBA1C	ENSG00000167553
1.9265e-96	18.2134	0.572	0.514	1.08345e-91	AF2.2	ENSG00000164405	UQCRQ	ENSG00000164405
3.04235e-05	18.2054	0.295	0.281	1	AF2.2	ENSG00000185043	CIB1	ENSG00000185043
2.10183e-42	17.9617	0.383	0.411	1.18205e-37	AF2.2	ENSG00000163956	LRPAP1	ENSG00000163956
0.00607174	17.9481	0.334	0.323	1	AF2.2	ENSG00000130402	ACTN4	ENSG00000130402
0	17.761	0.429	0.523	0	AF2.2	ENSG00000090006	LTBP4	ENSG00000090006
2.19753e-13	17.6142	0.336	0.353	1.23587e-08	AF2.2	ENSG00000111237	VPS29	ENSG00000111237
3.40033e-05	16.9497	0.354	0.338	1	AF2.2	ENSG00000169230	PRELID1	ENSG00000169230
3.37813e-103	16.8305	0.3	0.245	1.89983e-98	AF2.2	ENSG00000229833	PET100	ENSG00000229833
1.15e-23	16.7721	0.671	0.648	6.46747e-19	AF2.2	ENSG00000106153	CHCHD2	ENSG00000106153
2.49953e-22	16.772	0.267	0.29	1.40571e-17	AF2.2	ENSG00000084733	RAB10	ENSG00000084733
4.05507e-06	16.7718	0.306	0.299	0.228053	AF2.2	ENSG00000117906	RCN2	ENSG00000117906
1.40794e-83	16.7436	0.35	0.394	7.91811e-79	AF2.2	ENSG00000127022	CANX	ENSG00000127022
9.30603e-05	16.7422	0.295	0.284	1	AF2.2	ENSG00000174099	MSRB3	ENSG00000174099
4.72839e-63	16.7147	0.219	0.259	2.6592e-58	AF2.2	ENSG00000141279	NPEPPS	ENSG00000141279
0.00140017	16.5777	0.313	0.319	1	AF2.2	ENSG00000182154	MRPL41	ENSG00000182154
4.95563e-122	16.4617	0.258	0.203	2.787e-117	AF2.2	ENSG00000232956	SNHG15	ENSG00000232956
1.12509e-07	15.6759	0.268	0.281	0.0063274	AF2.2	ENSG00000011028	MRC2	ENSG00000011028
3.9939e-105	15.3295	0.2	0.252	2.24613e-100	AF2.2	ENSG00000231721	LINC-PINT	ENSG00000231721
3.22496e-08	15.3294	0.692	0.682	0.00181369	AF2.2	ENSG00000196683	TOMM7	ENSG00000196683
0.000107745	15.3294	0.404	0.41	1	AF2.2	ENSG00000132507	EIF5A	ENSG00000132507
0.000513904	15.3259	0.51	0.522	1	AF2.2	ENSG00000196924	FLNA	ENSG00000196924
2.27401e-37	15.3257	0.5	0.461	1.27888e-32	AF2.2	ENSG00000125356	NDUFA1	ENSG00000125356
0.007436	15.3237	0.276	0.282	1	AF2.2	ENSG00000126261	UBA2	ENSG00000126261
9.12678e-09	15.3198	0.267	0.248	0.000513281	AF2.2	ENSG00000166033	HTRA1	ENSG00000166033
1.72271e-26	15.314	0.687	0.7	9.68833e-22	AF2.2	ENSG00000122566	HNRNPA2B1	ENSG00000122566
5.44857e-256	15.302	0.31	0.224	3.06422e-251	AF2.2	ENSG00000188290	HES4	ENSG00000188290
3.05635e-23	15.2781	0.402	0.372	1.71886e-18	AF2.2	ENSG00000145494	NDUFS6	ENSG00000145494
1.32676e-50	15.2319	0.27	0.31	7.46154e-46	AF2.2	ENSG00000052126	PLEKHA5	ENSG00000052126
0.000229967	15.1471	0.455	0.445	1	AF2.2	ENSG00000161203	AP2M1	ENSG00000161203
0.00328779	14.993	0.408	0.41	1	AF2.2	ENSG00000214253	FIS1	ENSG00000214253
5.54726e-24	14.7444	0.369	0.347	3.11972e-19	AF2.2	ENSG00000172638	EFEMP2	ENSG00000172638
6.98782e-14	14.6973	0.247	0.263	3.92988e-09	AF2.2	ENSG00000143771	CNIH4	ENSG00000143771
1.67352e-11	14.6265	0.43	0.412	9.4117e-07	AF2.2	ENSG00000134248	LAMTOR5	ENSG00000134248
0	13.9237	0.318	0.221	0	AF2.2	ENSG00000144810	COL8A1	ENSG00000144810
1.08862e-103	13.8868	0.509	0.44	6.12227e-99	AF2.2	ENSG00000137801	THBS1	ENSG00000137801
2.12016e-14	13.8867	0.409	0.423	1.19235e-09	AF2.2	ENSG00000135047	CTSL	ENSG00000135047
5.08135e-16	13.8859	0.272	0.292	2.8577e-11	AF2.2	ENSG00000093167	LRRFIP2	ENSG00000093167
3.02541e-23	13.8855	0.34	0.314	1.70146e-18	AF2.2	ENSG00000100911	PSME2	ENSG00000100911
1.39533e-86	13.8853	0.309	0.263	7.8472e-82	AF2.2	ENSG00000162616	DNAJB4	ENSG00000162616
6.99104e-40	13.8763	0.354	0.314	3.93169e-35	AF2.2	ENSG00000172428	COPS9	ENSG00000172428
4.67984e-78	13.8731	0.583	0.531	2.63189e-73	AF2.2	ENSG00000198258	UBL5	ENSG00000198258
2.21382e-163	13.8495	0.359	0.432	1.24503e-158	AF2.2	ENSG00000162614	NEXN	ENSG00000162614
6.49025e-08	13.8236	0.361	0.373	0.00365005	AF2.2	ENSG00000162434	JAK1	ENSG00000162434
2.546e-47	13.8141	0.439	0.472	1.43185e-42	AF2.2	ENSG00000134884	ARGLU1	ENSG00000134884
1.13783e-203	13.7935	0.286	0.361	6.39906e-199	AF2.2	ENSG00000101347	SAMHD1	ENSG00000101347
0	13.7299	0.458	0.279	0	AF2.2	ENSG00000139289	PHLDA1	ENSG00000139289
4.49805e-27	13.6172	0.343	0.365	2.52966e-22	AF2.2	ENSG00000115677	HDLBP	ENSG00000115677
0.000207558	13.5173	0.276	0.284	1	AF2.2	ENSG00000064601	CTSA	ENSG00000064601
1.77621e-38	13.4327	0.229	0.26	9.98923e-34	AF2.2	ENSG00000197157	SND1	ENSG00000197157
2.32421e-11	13.4173	0.435	0.445	1.30711e-06	AF2.2	ENSG00000140612	SEC11A	ENSG00000140612
3.49219e-11	13.3584	0.459	0.443	1.96398e-06	AF2.2	ENSG00000138069	RAB1A	ENSG00000138069
7.55964e-142	13.3246	0.309	0.241	4.25147e-137	AF2.2	ENSG00000135916	ITM2C	ENSG00000135916
6.54757e-21	12.8865	0.274	0.248	3.68229e-16	AF2.2	ENSG00000168906	MAT2A	ENSG00000168906
0.000158386	12.6179	0.289	0.279	1	AF2.2	ENSG00000079332	SAR1A	ENSG00000079332
1.89529e-07	12.5677	0.493	0.473	0.0106589	AF2.2	ENSG00000176340	COX8A	ENSG00000176340
0.00507712	12.4441	0.558	0.544	1	AF2.2	ENSG00000105404	RABAC1	ENSG00000105404
8.44933e-50	12.4441	0.595	0.624	4.75182e-45	AF2.2	ENSG00000166794	PPIB	ENSG00000166794
2.49912e-33	12.4197	0.245	0.276	1.40548e-28	AF2.2	ENSG00000110841	PPFIBP1	ENSG00000110841
6.07883e-87	12.375	0.627	0.582	3.41867e-82	AF2.2	ENSG00000112695	COX7A2	ENSG00000112695
3.82547e-22	12.3004	0.421	0.446	2.15141e-17	AF2.2	ENSG00000165637	VDAC2	ENSG00000165637
1.40864e-15	12.1034	0.413	0.43	7.92207e-11	AF2.2	ENSG00000117523	PRRC2C	ENSG00000117523
0.000550644	12.0929	0.324	0.314	1	AF2.2	ENSG00000160014	CALM3	ENSG00000160014
5.98984e-93	12.0146	0.341	0.389	3.36862e-88	AF2.2	ENSG00000118705	RPN2	ENSG00000118705
1.66625e-42	11.9896	0.37	0.332	9.37082e-38	AF2.2	ENSG00000125835	SNRPB	ENSG00000125835
1.73005e-08	11.9774	0.267	0.254	0.000972962	AF2.2	ENSG00000010256	UQCRC1	ENSG00000010256
2.81087e-52	11.6788	0.605	0.577	1.5808e-47	AF2.2	ENSG00000077549	CAPZB	ENSG00000077549
1.41311e-17	11.6764	0.25	0.269	7.94721e-13	AF2.2	ENSG00000115464	USP34	ENSG00000115464
0	11.3978	0.195	0.31	0	AF2.2	ENSG00000154262	ABCA6	ENSG00000154262
0.00118408	11.2817	0.326	0.33	1	AF2.2	ENSG00000114125	RNF7	ENSG00000114125
0.00590609	11.1144	0.414	0.42	1	AF2.2	ENSG00000168899	VAMP5	ENSG00000168899
1.16644e-08	11.0671	0.413	0.423	0.000655993	AF2.2	ENSG00000183726	TMEM50A	ENSG00000183726
3.70522e-19	11.0111	0.612	0.582	2.08378e-14	AF2.2	ENSG00000101182	PSMA7	ENSG00000101182
9.85587e-06	11.0003	0.544	0.531	0.554284	AF2.2	ENSG00000178982	EIF3K	ENSG00000178982
4.02289e-13	10.9938	0.423	0.433	2.26243e-08	AF2.2	ENSG00000137575	SDCBP	ENSG00000137575
6.63112e-64	10.954	0.288	0.248	3.72928e-59	AF2.2	ENSG00000213977	TAX1BP3	ENSG00000213977
1.92162e-54	10.9255	0.305	0.343	1.0807e-49	AF2.2	ENSG00000101856	PGRMC1	ENSG00000101856
3.72807e-27	10.7906	0.248	0.272	2.09663e-22	AF2.2	ENSG00000129515	SNX6	ENSG00000129515
3.51174e-12	10.7229	0.42	0.436	1.97497e-07	AF2.2	ENSG00000119048	UBE2B	ENSG00000119048
1.07547e-243	10.6095	0.453	0.365	6.04831e-239	AF2.2	ENSG00000185222	TCEAL9	ENSG00000185222
7.01265e-20	10.6013	0.254	0.276	3.94385e-15	AF2.2	ENSG00000148248	SURF4	ENSG00000148248
8.19767e-66	10.4359	0.279	0.236	4.61029e-61	AF2.2	ENSG00000197982	C1orf122	ENSG00000197982
5.46761e-125	10.4016	0.517	0.463	3.07493e-120	AF2.2	ENSG00000131171	SH3BGRL	ENSG00000131171
8.9115e-108	10.3771	0.336	0.281	5.01174e-103	AF2.2	ENSG00000088448	ANKRD10	ENSG00000088448
3.35552e-221	10.3682	0.445	0.519	1.88711e-216	AF2.2	ENSG00000100201	DDX17	ENSG00000100201
6.21476e-05	10.2593	0.602	0.59	1	AF2.2	ENSG00000111678	C12orf57	ENSG00000111678
3.79309e-196	9.95583	0.222	0.294	2.1332e-191	AF2.2	ENSG00000169738	DCXR	ENSG00000169738
3.08697e-35	9.87641	0.446	0.414	1.73608e-30	AF2.2	ENSG00000058272	PPP1R12A	ENSG00000058272
1.55152e-05	9.87028	0.313	0.301	0.872561	AF2.2	ENSG00000089693	MLF2	ENSG00000089693
5.72118e-07	9.83754	0.251	0.238	0.0321753	AF2.2	ENSG00000100216	TOMM22	ENSG00000100216
1.66411e-10	9.83595	0.305	0.285	9.35877e-06	AF2.2	ENSG00000103035	PSMD7	ENSG00000103035
0.00410749	9.64608	0.39	0.381	1	AF2.2	ENSG00000178952	TUFM	ENSG00000178952
0	9.56621	0.289	0.453	0	AF2.2	ENSG00000140092	FBLN5	ENSG00000140092
5.59886e-11	9.56477	0.311	0.323	3.14874e-06	AF2.2	ENSG00000140575	IQGAP1	ENSG00000140575
3.23577e-56	9.55866	0.59	0.558	1.81977e-51	AF2.2	ENSG00000085063	CD59	ENSG00000085063
4.55415e-97	9.54811	0.416	0.363	2.56121e-92	AF2.2	ENSG00000205581	HMGN1	ENSG00000205581
1.64156e-09	9.52209	0.355	0.367	9.23195e-05	AF2.2	ENSG00000174917	MICOS13	ENSG00000174917
1.05943e-68	9.50518	0.28	0.326	5.95814e-64	AF2.2	ENSG00000027697	IFNGR1	ENSG00000027697
1.15644e-08	9.37555	0.524	0.527	0.000650368	AF2.2	ENSG00000119655	NPC2	ENSG00000119655
4.8195e-71	9.20334	0.254	0.296	2.71044e-66	AF2.2	ENSG00000087274	ADD1	ENSG00000087274
7.30762e-69	9.10504	0.519	0.552	4.10973e-64	AF2.2	ENSG00000204592	HLA-E	ENSG00000204592
4.04498e-81	8.87856	0.293	0.249	2.27486e-76	AF2.2	ENSG00000123096	SSPN	ENSG00000123096
0.000356566	8.84687	0.321	0.312	1	AF2.2	ENSG00000101460	MAP1LC3A	ENSG00000101460
0	8.6824	0.291	0.189	0	AF2.2	ENSG00000148154	UGCG	ENSG00000148154
1.15027e-17	8.51206	0.487	0.472	6.46902e-13	AF2.2	ENSG00000177733	HNRNPA0	ENSG00000177733
2.13357e-21	8.30754	0.431	0.404	1.1999e-16	AF2.2	ENSG00000115128	SF3B6	ENSG00000115128
2.18299e-10	8.1884	0.322	0.333	1.22769e-05	AF2.2	ENSG00000170275	CRTAP	ENSG00000170275
7.70335e-05	8.1873	0.559	0.551	1	AF2.2	ENSG00000116288	PARK7	ENSG00000116288
0	8.18612	0.418	0.305	0	AF2.2	ENSG00000059804	SLC2A3	ENSG00000059804
3.4061e-68	8.14256	0.375	0.332	1.91556e-63	AF2.2	ENSG00000182670	TTC3	ENSG00000182670
1.72471e-184	8.1161	0.386	0.313	9.6996e-180	AF2.2	ENSG00000196141	SPATS2L	ENSG00000196141
3.30519e-30	8.11598	0.5	0.467	1.85881e-25	AF2.2	ENSG00000168374	ARF4	ENSG00000168374
8.21253e-65	8.11597	0.606	0.57	4.61865e-60	AF2.2	ENSG00000185088	RPS27L	ENSG00000185088
7.77203e-12	8.11588	0.319	0.302	4.37091e-07	AF2.2	ENSG00000164292	RHOBTB3	ENSG00000164292
8.47505e-69	8.11465	0.523	0.474	4.76628e-64	AF2.2	ENSG00000163466	ARPC2	ENSG00000163466
0	8.11334	0.73	0.701	0	AF2.2	ENSG00000170315	UBB	ENSG00000170315
0.000110258	8.08601	0.418	0.422	1	AF2.2	ENSG00000184840	TMED9	ENSG00000184840
1.30058e-112	8.01143	0.304	0.243	7.31433e-108	AF2.2	ENSG00000170296	GABARAP	ENSG00000170296
0.00215796	7.93288	0.626	0.62	1	AF2.2	ENSG00000164111	ANXA5	ENSG00000164111
3.83628e-08	7.87735	0.254	0.268	0.00215749	AF2.2	ENSG00000116747	RO60	ENSG00000116747
2.54625e-69	7.87298	0.484	0.438	1.43198e-64	AF2.2	ENSG00000117691	NENF	ENSG00000117691
1.08773e-26	7.75745	0.374	0.396	6.11728e-22	AF2.2	ENSG00000116171	SCP2	ENSG00000116171
1.70716e-71	7.7032	0.47	0.416	9.60088e-67	AF2.2	ENSG00000156411	ATP5MJ	ENSG00000156411
0.000223741	7.68306	0.331	0.319	1	AF2.2	ENSG00000178741	COX5A	ENSG00000178741
4.45461e-05	7.67898	0.248	0.256	1	AF2.2	ENSG00000170242	USP47	ENSG00000170242
4.14859e-13	7.59244	0.366	0.344	2.33313e-08	AF2.2	ENSG00000136930	PSMB7	ENSG00000136930
9.26641e-15	7.58981	0.281	0.298	5.21134e-10	AF2.2	ENSG00000099797	TECR	ENSG00000099797
2.65949e-12	7.57455	0.415	0.393	1.49567e-07	AF2.2	ENSG00000266472	MRPS21	ENSG00000266472
0.00981895	7.35792	0.312	0.315	1	AF2.2	ENSG00000126067	PSMB2	ENSG00000126067
1.56633e-06	7.33005	0.277	0.269	0.088089	AF2.2	ENSG00000189409	MMP23B	ENSG00000189409
9.96338e-27	7.24876	0.281	0.255	5.60331e-22	AF2.2	ENSG00000162585	FAAP20	ENSG00000162585
5.16453e-103	7.1211	0.41	0.353	2.90448e-98	AF2.2	ENSG00000143256	PFDN2	ENSG00000143256
8.92152e-29	7.11837	0.372	0.399	5.01737e-24	AF2.2	ENSG00000143742	SRP9	ENSG00000143742
1.54962e-147	7.09873	0.256	0.196	8.71489e-143	AF2.2	ENSG00000018408	WWTR1	ENSG00000018408
3.91716e-29	7.05596	0.268	0.242	2.20297e-24	AF2.2	ENSG00000168002	POLR2G	ENSG00000168002
9.5156e-20	7.02143	0.49	0.462	5.35148e-15	AF2.2	ENSG00000142864	SERBP1	ENSG00000142864
8.71555e-19	7.00587	0.395	0.371	4.90154e-14	AF2.2	ENSG00000138398	PPIG	ENSG00000138398
7.1411e-10	6.98234	0.332	0.315	4.01608e-05	AF2.2	ENSG00000105254	TBCB	ENSG00000105254
0.00216533	6.95108	0.302	0.293	1	AF2.2	ENSG00000147669	POLR2K	ENSG00000147669
1.69924e-134	6.91641	0.327	0.268	9.55637e-130	AF2.2	ENSG00000180304	OAZ2	ENSG00000180304
5.00331e-15	6.88203	0.257	0.275	2.81381e-10	AF2.2	ENSG00000068912	ERLEC1	ENSG00000068912
9.53212e-46	6.85753	0.282	0.246	5.36077e-41	AF2.2	ENSG00000107562	CXCL12	ENSG00000107562
0.00642904	6.84998	0.329	0.319	1	AF2.2	ENSG00000170860	LSM3	ENSG00000170860
2.94944e-24	6.82824	0.582	0.604	1.65874e-19	AF2.2	ENSG00000169714	CNBP	ENSG00000169714
2.63181e-05	6.77862	0.242	0.252	1	AF2.2	ENSG00000156256	USP16	ENSG00000156256
4.09655e-11	6.77611	0.316	0.296	2.30386e-06	AF2.2	ENSG00000111786	SRSF9	ENSG00000111786
7.99273e-49	6.67804	0.54	0.504	4.49503e-44	AF2.2	ENSG00000113387	SUB1	ENSG00000113387
4.61783e-26	6.67578	0.337	0.364	2.59702e-21	AF2.2	ENSG00000138760	SCARB2	ENSG00000138760
2.38065e-05	6.67486	0.404	0.392	1	AF2.2	ENSG00000151366	NDUFC2	ENSG00000151366
1.08573e-10	6.67327	0.252	0.238	6.10601e-06	AF2.2	ENSG00000182197	EXT1	ENSG00000182197
1.05948e-19	6.67321	0.367	0.379	5.95841e-15	AF2.2	ENSG00000198931	APRT	ENSG00000198931
0.00596588	6.67317	0.388	0.373	1	AF2.2	ENSG00000131871	SELENOS	ENSG00000131871
5.12011e-79	6.6731	0.642	0.614	2.8795e-74	AF2.2	ENSG00000135486	HNRNPA1	ENSG00000135486
2.05707e-89	6.67304	0.306	0.352	1.15688e-84	AF2.2	ENSG00000102007	PLP2	ENSG00000102007
6.54724e-306	6.66327	0.29	0.2	3.6821e-301	AF2.2	ENSG00000142910	TINAGL1	ENSG00000142910
3.18571e-06	6.65327	0.489	0.498	0.179161	AF2.2	ENSG00000104388	RAB2A	ENSG00000104388
7.11512e-38	6.63962	0.413	0.373	4.00147e-33	AF2.2	ENSG00000125977	EIF2S2	ENSG00000125977
2.18054e-07	6.62938	0.526	0.511	0.0122632	AF2.2	ENSG00000134308	YWHAQ	ENSG00000134308
2.3891e-12	6.62255	0.311	0.329	1.3436e-07	AF2.2	ENSG00000062194	GPBP1	ENSG00000062194
2.69666e-33	6.57441	0.279	0.306	1.51657e-28	AF2.2	ENSG00000157916	RER1	ENSG00000157916
4.63819e-05	6.53206	0.332	0.318	1	AF2.2	ENSG00000110717	NDUFS8	ENSG00000110717
7.28494e-05	6.49114	0.291	0.299	1	AF2.2	ENSG00000014641	MDH1	ENSG00000014641
6.80099e-16	6.38987	0.385	0.363	3.82481e-11	AF2.2	ENSG00000162191	UBXN1	ENSG00000162191
2.35888e-81	6.38656	0.408	0.351	1.32661e-76	AF2.2	ENSG00000165732	DDX21	ENSG00000165732
1.29014e-05	6.36518	0.284	0.274	0.725562	AF2.2	ENSG00000113648	MACROH2A1	ENSG00000113648
6.26166e-08	6.34736	0.378	0.384	0.00352149	AF2.2	ENSG00000213722	DDAH2	ENSG00000213722
5.67415e-83	6.32024	0.466	0.503	3.19109e-78	AF2.2	ENSG00000141905	NFIC	ENSG00000141905
9.79563e-09	6.30685	0.424	0.405	0.000550897	AF2.2	ENSG00000111832	RWDD1	ENSG00000111832
4.80114e-44	6.17828	0.338	0.299	2.70011e-39	AF2.2	ENSG00000167088	SNRPD1	ENSG00000167088
1.54053e-12	6.04887	0.456	0.436	8.66381e-08	AF2.2	ENSG00000110955	ATP5F1B	ENSG00000110955
3.69309e-20	6.0285	0.23	0.252	2.07696e-15	AF2.2	ENSG00000117118	SDHB	ENSG00000117118
0.000360375	5.90851	0.304	0.312	1	AF2.2	ENSG00000160075	SSU72	ENSG00000160075
1.31576e-24	5.76942	0.342	0.369	7.39971e-20	AF2.2	ENSG00000135535	CD164	ENSG00000135535
1.24301e-07	5.76415	0.529	0.513	0.00699059	AF2.2	ENSG00000171530	TBCA	ENSG00000171530
3.34602e-27	5.59046	0.25	0.277	1.88177e-22	AF2.2	ENSG00000120616	EPC1	ENSG00000120616
4.01276e-84	5.35065	0.259	0.305	2.25674e-79	AF2.2	ENSG00000003402	CFLAR	ENSG00000003402
8.49147e-09	5.31346	0.357	0.37	0.000477552	AF2.2	ENSG00000149357	LAMTOR1	ENSG00000149357
2.93648e-05	5.29993	0.291	0.301	1	AF2.2	ENSG00000049860	HEXB	ENSG00000049860
5.33601e-34	5.25603	0.734	0.72	3.00092e-29	AF2.2	ENSG00000140319	SRP14	ENSG00000140319
0	5.23189	0.572	0.483	0	AF2.2	ENSG00000163359	COL6A3	ENSG00000163359
4.89758e-25	5.23076	0.362	0.337	2.75435e-20	AF2.2	ENSG00000117410	ATP6V0B	ENSG00000117410
1.99561e-155	5.23073	0.3	0.362	1.12231e-150	AF2.2	ENSG00000133026	MYH10	ENSG00000133026
0	5.23058	0.563	0.415	0	AF2.2	ENSG00000132002	DNAJB1	ENSG00000132002
0	5.23058	0.472	0.351	0	AF2.2	ENSG00000100644	HIF1A	ENSG00000100644
3.83681e-79	5.22991	0.53	0.569	2.15779e-74	AF2.2	ENSG00000167004	PDIA3	ENSG00000167004
2.45864e-106	5.22987	0.468	0.411	1.38272e-101	AF2.2	ENSG00000175602	CCDC85B	ENSG00000175602
5.77308e-80	5.22673	0.345	0.398	3.24672e-75	AF2.2	ENSG00000116774	OLFML3	ENSG00000116774
8.20349e-06	5.22195	0.442	0.42	0.461356	AF2.2	ENSG00000173915	ATP5MK	ENSG00000173915
5.86341e-27	5.22089	0.233	0.26	3.29752e-22	AF2.2	ENSG00000114423	CBLB	ENSG00000114423
3.98709e-12	5.19687	0.321	0.302	2.2423e-07	AF2.2	ENSG00000100142	POLR2F	ENSG00000100142
6.96743e-88	5.19359	0.379	0.322	3.91841e-83	AF2.2	ENSG00000136997	MYC	ENSG00000136997
0.000139983	5.16304	0.248	0.256	1	AF2.2	ENSG00000115307	AUP1	ENSG00000115307
6.59738e-102	5.08213	0.317	0.266	3.7103e-97	AF2.2	ENSG00000128739	SNRPN	ENSG00000128739
1.86628e-21	5.05251	0.249	0.27	1.04958e-16	AF2.2	ENSG00000119318	RAD23B	ENSG00000119318
4.71862e-08	5.0227	0.335	0.347	0.0026537	AF2.2	ENSG00000103275	UBE2I	ENSG00000103275
3.24095e-49	4.87536	0.259	0.293	1.82268e-44	AF2.2	ENSG00000103152	MPG	ENSG00000103152
2.00371e-10	4.86629	0.374	0.359	1.12687e-05	AF2.2	ENSG00000126756	UXT	ENSG00000126756
6.75132e-183	4.76385	0.201	0.268	3.79688e-178	AF2.2	ENSG00000143162	CREG1	ENSG00000143162
1.82772e-08	4.73768	0.255	0.269	0.00102789	AF2.2	ENSG00000137207	YIPF3	ENSG00000137207
0.000151646	4.6322	0.243	0.251	1	AF2.2	ENSG00000138071	ACTR2	ENSG00000138071
0.00619559	4.60952	0.397	0.401	1	AF2.2	ENSG00000129084	PSMA1	ENSG00000129084
5.50105e-13	4.60055	0.341	0.356	3.09374e-08	AF2.2	ENSG00000063046	EIF4B	ENSG00000063046
3.59095e-05	4.59715	0.305	0.315	1	AF2.2	ENSG00000115091	ACTR3	ENSG00000115091
7.66418e-25	4.35863	0.339	0.309	4.31026e-20	AF2.2	ENSG00000065548	ZC3H15	ENSG00000065548
1.48294e-174	4.23509	0.384	0.458	8.33989e-170	AF2.2	ENSG00000136732	GYPC	ENSG00000136732
2.55666e-42	4.20339	0.665	0.642	1.43784e-37	AF2.2	ENSG00000185787	MORF4L1	ENSG00000185787
0.000463594	4.12827	0.334	0.339	1	AF2.2	ENSG00000100567	PSMA3	ENSG00000100567
3.60559e-54	4.07565	0.239	0.277	2.02775e-49	AF2.2	ENSG00000162604	TM2D1	ENSG00000162604
7.48756e-66	4.04418	0.313	0.354	4.21093e-61	AF2.2	ENSG00000101294	HM13	ENSG00000101294
1.73748e-15	4.02755	0.266	0.284	9.77141e-11	AF2.2	ENSG00000125652	ALKBH7	ENSG00000125652
4.06147e-19	4.01841	0.236	0.256	2.28413e-14	AF2.2	ENSG00000124767	GLO1	ENSG00000124767
5.95222e-25	3.98411	0.262	0.236	3.34747e-20	AF2.2	ENSG00000204272	NBDY	ENSG00000204272
1.72614e-07	3.98256	0.459	0.444	0.00970763	AF2.2	ENSG00000100387	RBX1	ENSG00000100387
5.45051e-06	3.97542	0.284	0.295	0.306531	AF2.2	ENSG00000143612	C1orf43	ENSG00000143612
2.60974e-10	3.95264	0.271	0.256	1.46769e-05	AF2.2	ENSG00000147140	NONO	ENSG00000147140
1.33414e-21	3.81111	0.632	0.656	7.50307e-17	AF2.2	ENSG00000116209	TMEM59	ENSG00000116209
2.51365e-89	3.80096	0.371	0.324	1.41365e-84	AF2.2	ENSG00000106565	TMEM176B	ENSG00000106565
1.33299e-09	3.78857	0.388	0.367	7.49658e-05	AF2.2	ENSG00000143543	JTB	ENSG00000143543
3.59233e-50	3.78788	0.747	0.73	2.02029e-45	AF2.2	ENSG00000189403	HMGB1	ENSG00000189403
4.01788e-118	3.78785	0.441	0.381	2.25962e-113	AF2.2	ENSG00000114861	FOXP1	ENSG00000114861
6.36485e-18	3.78782	0.449	0.456	3.57953e-13	AF2.2	ENSG00000142669	SH3BGRL3	ENSG00000142669
4.60306e-24	3.78778	0.453	0.425	2.58872e-19	AF2.2	ENSG00000167815	PRDX2	ENSG00000167815
8.88569e-20	3.78741	0.462	0.463	4.99722e-15	AF2.2	ENSG00000110651	CD81	ENSG00000110651
1.01993e-85	3.78713	0.476	0.417	5.73599e-81	AF2.2	ENSG00000168386	FILIP1L	ENSG00000168386
1.07223e-74	3.78388	0.223	0.266	6.0301e-70	AF2.2	ENSG00000198961	PJA2	ENSG00000198961
4.19737e-24	3.71917	0.24	0.262	2.36056e-19	AF2.2	ENSG00000112531	QKI	ENSG00000112531
2.57601e-06	3.71233	0.289	0.275	0.144872	AF2.2	ENSG00000134590	RTL8C	ENSG00000134590
8.98206e-43	3.70251	0.279	0.312	5.05142e-38	AF2.2	ENSG00000116667	C1orf21	ENSG00000116667
1.03688e-14	3.67134	0.342	0.36	5.83132e-10	AF2.2	ENSG00000087365	SF3B2	ENSG00000087365
0.00121219	3.65154	0.253	0.259	1	AF2.2	ENSG00000196507	TCEAL3	ENSG00000196507
6.08318e-86	3.64592	0.374	0.425	3.42112e-81	AF2.2	ENSG00000177200	CHD9	ENSG00000177200
0.00778946	3.62782	0.431	0.42	1	AF2.2	ENSG00000140990	NDUFB10	ENSG00000140990
1.07238e-18	3.60628	0.281	0.259	6.03094e-14	AF2.2	ENSG00000103202	NME4	ENSG00000103202
8.03621e-60	3.60476	0.681	0.651	4.51949e-55	AF2.2	ENSG00000131143	COX4I1	ENSG00000131143
4.182e-09	3.60379	0.476	0.453	0.000235191	AF2.2	ENSG00000177469	CAVIN1	ENSG00000177469
3.17865e-13	3.58868	0.243	0.258	1.78764e-08	AF2.2	ENSG00000197694	SPTAN1	ENSG00000197694
3.07383e-136	3.5261	0.252	0.195	1.72869e-131	AF2.2	ENSG00000250479	CHCHD10	ENSG00000250479
4.99815e-09	3.52302	0.438	0.419	0.000281091	AF2.2	ENSG00000188186	LAMTOR4	ENSG00000188186
9.7307e-69	3.4078	0.271	0.316	5.47245e-64	AF2.2	ENSG00000075292	ZNF638	ENSG00000075292
5.95491e-08	3.31405	0.28	0.267	0.00334898	AF2.2	ENSG00000085117	CD82	ENSG00000085117
3.54661e-80	3.26665	0.33	0.281	1.99458e-75	AF2.2	ENSG00000178449	COX14	ENSG00000178449
1.05912e-07	3.16323	0.253	0.239	0.00595641	AF2.2	ENSG00000160310	PRMT2	ENSG00000160310
8.64464e-40	3.13597	0.289	0.319	4.86166e-35	AF2.2	ENSG00000175745	NR2F1	ENSG00000175745
9.00531e-07	3.06478	0.351	0.362	0.0506449	AF2.2	ENSG00000138674	SEC31A	ENSG00000138674
5.8985e-46	3.04835	0.261	0.223	3.31726e-41	AF2.2	ENSG00000075426	FOSL2	ENSG00000075426
3.96148e-05	2.98734	0.376	0.386	1	AF2.2	ENSG00000196419	XRCC6	ENSG00000196419
3.54858e-97	2.9473	0.296	0.35	1.99569e-92	AF2.2	ENSG00000008282	SYPL1	ENSG00000008282
7.13624e-08	2.93107	0.257	0.244	0.00401335	AF2.2	ENSG00000149547	EI24	ENSG00000149547
2.84752e-47	2.85552	0.481	0.515	1.60141e-42	AF2.2	ENSG00000185624	P4HB	ENSG00000185624
2.41624e-46	2.81039	0.221	0.255	1.35887e-41	AF2.2	ENSG00000135968	GCC2	ENSG00000135968
1.00001e-17	2.7611	0.246	0.268	5.62395e-13	AF2.2	ENSG00000145495	MARCHF6	ENSG00000145495
0.00041343	2.75673	0.307	0.295	1	AF2.2	ENSG00000135441	BLOC1S1	ENSG00000135441
1.6483e-16	2.69409	0.415	0.388	9.26985e-12	AF2.2	ENSG00000170515		ENSG000001705151
1.31998e-90	2.6578	0.371	0.417	7.42341e-86	AF2.2	ENSG00000170348	TMED10	ENSG00000170348
0.00641317	2.62935	0.295	0.287	1	AF2.2	ENSG00000108774	RAB5C	ENSG00000108774
0	2.49117	0.293	0.173	0	AF2.2	ENSG00000158859	ADAMTS4	ENSG00000158859
9.14599e-06	2.48695	0.366	0.376	0.514362	AF2.2	ENSG00000131508	UBE2D2	ENSG00000131508
2.49788e-08	2.46253	0.255	0.267	0.00140478	AF2.2	ENSG00000196504		ENSG000001965041
5.17314e-08	2.42626	0.26	0.246	0.00290932	AF2.2	ENSG00000172531		ENSG000001725311
1.96279e-102	2.41528	0.393	0.337	1.10385e-97	AF2.2	ENSG00000168938		ENSG000001689381
0.00264966	2.41123	0.482	0.471	1	AF2.2	ENSG00000122705	CLTA	ENSG00000122705
2.71842e-12	2.3825	0.478	0.456	1.52881e-07	AF2.2	ENSG00000065518	NDUFB4	ENSG00000065518
0	2.37155	0.478	0.372	0	AF2.2	ENSG00000182809	CRIP2	ENSG00000182809
5.74281e-31	2.34609	0.451	0.417	3.2297e-26	AF2.2	ENSG00000005022		ENSG000000050221
1.63279e-08	2.34483	0.314	0.325	0.000918262	AF2.2	ENSG00000178035		ENSG000001780351
1.49599e-10	2.34468	0.499	0.495	8.4133e-06	AF2.2	ENSG00000087460		ENSG000000874601
4.72511e-290	2.3401	0.354	0.449	2.65735e-285	AF2.2	ENSG00000111275	ALDH2	ENSG00000111275
3.39035e-26	2.33831	0.369	0.339	1.9067e-21	AF2.2	ENSG00000198900	TOP1	ENSG00000198900
3.527e-11	2.32954	0.369	0.353	1.98355e-06	AF2.2	ENSG00000125991	ERGIC3	ENSG00000125991
3.51815e-07	2.28629	0.264	0.273	0.0197857	AF2.2	ENSG00000260032		ENSG000002600321
2.38095e-19	2.2595	0.267	0.244	1.33902e-14	AF2.2	ENSG00000055044		ENSG000000550441
0	2.25476	0.345	0.195	0	AF2.2	ENSG00000115641		ENSG000001156411
1.43536e-73	2.18775	0.261	0.217	8.07234e-69	AF2.2	ENSG00000164116	GUCY1A1	ENSG00000164116
5.46215e-29	2.14042	0.243	0.27	3.07186e-24	AF2.2	ENSG00000164190	NIPBL	ENSG00000164190
5.85631e-193	2.1391	0.58	0.507	3.29353e-188	AF2.2	ENSG00000087074	PPP1R15A	ENSG00000087074
1.96871e-49	2.12738	0.327	0.287	1.10719e-44	AF2.2	ENSG00000119632		ENSG000001196321
2.31768e-12	2.06923	0.27	0.288	1.30344e-07	AF2.2	ENSG00000143753		ENSG000001437531
0.00178096	2.06032	0.372	0.362	1	AF2.2	ENSG00000090273	NUDC	ENSG00000090273
4.04569e-87	2.0411	0.329	0.38	2.27526e-82	AF2.2	ENSG00000093010		ENSG000000930101
1.05859e-05	2.00258	0.28	0.291	0.59534	AF2.2	ENSG00000127990	SGCE	ENSG00000127990
8.85964e-07	1.97559	0.261	0.271	0.0498257	AF2.2	ENSG00000078668		ENSG000000786681
6.67298e-07	1.95754	0.265	0.277	0.0375282	AF2.2	ENSG00000263001		ENSG000002630011
9.2026e-49	1.89128	0.402	0.358	5.17545e-44	AF2.2	ENSG00000166136		ENSG000001661361
1.07933e-08	1.87917	0.292	0.306	0.000607002	AF2.2	ENSG00000185825		ENSG000001858251
0.00540667	1.86626	0.383	0.371	1	AF2.2	ENSG00000130724	CHMP2A	ENSG00000130724
1.54516e-157	1.82583	0.489	0.415	8.68985e-153	AF2.2	ENSG00000183648		ENSG000001836481
1.2276e-28	1.81408	0.274	0.302	6.90388e-24	AF2.2	ENSG00000138029		ENSG000001380291
9.18072e-50	1.80776	0.309	0.346	5.16315e-45	AF2.2	ENSG00000116539	ASH1L	ENSG00000116539
0.000590821	1.68907	0.306	0.299	1	AF2.2	ENSG00000158864	NDUFS2	ENSG00000158864
[truncated: 1,461 more rows]

## Sheet: Fig 7b_HLCA #s
Cluster_Name	Healthy	IPF	ILD	NSIP
AF1	27152	2180	407	131
[truncated: 11 more rows]

## Sheet: Fig 7c_GSEA AF1 signature
AF1
[truncated: 450 more rows]

[truncated: 12 more sheets: Fig 7c_IPF_DEGs, Fig 7c_ILD_DEGs, Fig 7c_NSIP_DEGs, Fig 8a_HuSpatial_factos, Fig 8a_HuSpatial_#s, Fig 9j, Patient details Fig 6a-e , Patient details Fig 6f-k , Patient details Fig 9a-e, Patient details Fig 9g-l & S6, Quantifications data_Fig 1-9, Quantifications data_SupFig 1-6]
